# Supplementary material for: Secondary bonding in di­methyl­bis­(morpholine-4-carbodi­thio­ato-κ2 S,S′)tin(IV): crystal structure and Hirshfeld surface analysis
Source: Acta Crystallogr E Crystallogr Commun. 2017 May 12;73(Pt 6):842–8. doi: 10.1107/S2056989017006855 (PMC5458306; doi:10.1107/S2056989017006855)
Supplement: Supplementary file 1 [file e-73-00842-sup1.cif]

##############################################################################
#                                                                            #
# This CIF contains the data in a paper accepted for publication in          #
# Acta Crystallographica Section E. It conforms to the requirements of       #
# Notes for Authors for Acta Crystallographica Section E, and has been       #
# peer reviewed under the auspices of the IUCr Commission on Journals.       #
#                                                                            #
# Full details of the Crystallographic Information File format               #
# are given in the paper "The Crystallographic Information File (CIF):       #
# a New Standard Archive File for Crystallography" by S. R. Hall, F. H.      #
# Allen and I. D. Brown [Acta Cryst. (1991), A47, 655-685].                  #
#                                                                            #
# The current version of the core CIF dictionary is obtainable from          #
# ftp://ftp.iucr.org/pub/cif_core.dic.                                       #
#                                                                            #
# Software is freely available for graphical display of the structure(s)     #
# in this CIF. For information consult the CIF software page                 #
# http://www.iucr.org/resources/cif/software.                                #
#                                                                            #
# This file may be used for bona fide research purposes within the           #
# scientific community so long as proper attribution is given to the journal # 
# article from which it was obtained.                                        #
#                                                                            #
##############################################################################
data_I
_audit_creation_method     'SHELXL-2014/7'
_chemical_name_systematic
;
Dimethylbis(morpholine-4-carbodithioato-\k^2^<i>S</i>,<i>S</i>')tin(IV)
;
_chemical_name_common     ?
_chemical_formula_moiety     'C12 H22 N2 O2 S4 Sn'
_chemical_formula_sum     'C12 H22 N2 O2 S4 Sn'
_chemical_formula_iupac     '[Sn (C H3)2 (C5 H8 N1 O1 S2)2]'
_chemical_formula_weight     473.24
_chemical_melting_point     ?
_shelx_space_group_comment
;
The symmetry employed for this shelxl refinement is uniquely defined
by the following loop, which should always be used as a source of
symmetry information in preference to the above space-group names.
They are only intended as comments.
;
_space_group_crystal_system     monoclinic
_space_group_name_H-M_alt     'P 21/n'
_space_group_name_Hall     '-P 2yn'
loop_
    _space_group_symop_operation_xyz
    'x, y, z'
    '-x+1/2, y+1/2, -z+1/2'
    '-x, -y, -z'
    'x-1/2, -y-1/2, z-1/2'
_cell_length_a     10.14720(10)
_cell_length_b     13.66530(10)
_cell_length_c     13.81220(10)
_cell_angle_alpha     90
_cell_angle_beta     104.9590(10)
_cell_angle_gamma     90
_cell_volume     1850.36(3)
_cell_formula_units_Z     4
_cell_measurement_reflns_used     14936
_cell_measurement_theta_min     3.1850
_cell_measurement_theta_max     76.5960
_cell_measurement_temperature     100(2)
_exptl_crystal_description     prism
_exptl_crystal_colour     colourless
_exptl_crystal_size_max     0.237
_exptl_crystal_size_mid     0.088
_exptl_crystal_size_min     0.057
_exptl_crystal_density_diffrn     1.699
_exptl_crystal_density_meas     ?
_exptl_crystal_density_method     ?
_exptl_crystal_F_000     952
loop_
    _exptl_crystal_face_index_h
    _exptl_crystal_face_index_k
    _exptl_crystal_face_index_l
    _exptl_crystal_face_perp_dist
    1 9 1 0.0450
    -1 -9 -1 0.0450
    -5 0 8 0.0719
    3 -5 -7 0.0586
    -4 7 0 0.0286
    4 -7 0 0.0286
    -5 -5 2 0.0440
    5 5 -2 0.0440
_exptl_absorpt_coefficient_mu     15.246
_exptl_absorpt_correction_type     gaussian
_exptl_absorpt_process_details
;
(CrysAlis PRO; Rigaku Oxford Diffraction, 2015)
;
_shelx_estimated_absorpt_T_min     0.123
_shelx_estimated_absorpt_T_max     0.477
_exptl_absorpt_correction_T_min     0.242
_exptl_absorpt_correction_T_max     0.759
_diffrn_ambient_temperature     100
_diffrn_radiation_type     CuK\a
_diffrn_radiation_wavelength     1.54184
_diffrn_radiation_monochromator     mirror
_diffrn_measurement_device_type
                                  'Agilent SuperNova, Dual, Cu at zero, AtlasS2'
_diffrn_measurement_device     'four-circle diffractometer'
_diffrn_measurement_method     '\w scans'
_diffrn_detector_area_resol_mean     ?
_diffrn_reflns_number     19588
_diffrn_reflns_av_R_equivalents     0.0313
_diffrn_reflns_theta_min     4.632
_diffrn_reflns_theta_max     76.778
_diffrn_reflns_theta_full     67.684
_diffrn_measured_fraction_theta_max     0.991
_diffrn_measured_fraction_theta_full     1.000
_diffrn_reflns_limit_h_min     -12
_diffrn_reflns_limit_h_max     12
_diffrn_reflns_limit_k_min     -13
_diffrn_reflns_limit_k_max     17
_diffrn_reflns_limit_l_min     -17
_diffrn_reflns_limit_l_max     17
_diffrn_standards_number     0
_diffrn_standards_interval_count     0
_diffrn_standards_interval_time     ?
_diffrn_standards_decay_%     0
_refine_special_details     ?
_reflns_number_total     3865
_reflns_number_gt     3809
_reflns_threshold_expression     'I > 2\s(I)'
_refine_ls_structure_factor_coef     Fsqd
_refine_ls_matrix_type     full
_refine_ls_R_factor_all     0.0245
_refine_ls_R_factor_gt     0.0240
_refine_ls_wR_factor_gt     0.0642
_refine_ls_wR_factor_ref     0.0645
_refine_ls_goodness_of_fit_ref     1.072
_refine_ls_restrained_S_all     1.072
_refine_ls_number_reflns     3865
_refine_ls_number_parameters     192
_refine_ls_number_restraints     0
_refine_ls_hydrogen_treatment     constr
_refine_ls_weighting_scheme     calc
_refine_ls_weighting_details
              'w=1/[\s^2^(Fo^2^)+(0.0322P)^2^+2.5554P] where P=(Fo^2^+2Fc^2^)/3'
_atom_sites_solution_hydrogens     geom
_atom_sites_solution_primary     ?
_atom_sites_solution_secondary     ?
_refine_ls_shift/su_max     0.001
_refine_ls_shift/su_mean     0.000
_refine_diff_density_max     0.454
_refine_diff_density_min     -0.503
_refine_ls_extinction_method     none
_refine_ls_extinction_coef     .
loop_
    _atom_type_symbol
    _atom_type_description
    _atom_type_scat_dispersion_real
    _atom_type_scat_dispersion_imag
    _atom_type_scat_source
    'C' 'C' 0.0181 0.0091
                         'International Tables Vol C Tables 4.2.6.8 and 6.1.1.4'
    'H' 'H' 0.0000 0.0000
                         'International Tables Vol C Tables 4.2.6.8 and 6.1.1.4'
    'N' 'N' 0.0311 0.0180
                         'International Tables Vol C Tables 4.2.6.8 and 6.1.1.4'
    'O' 'O' 0.0492 0.0322
                         'International Tables Vol C Tables 4.2.6.8 and 6.1.1.4'
    'S' 'S' 0.3331 0.5567
                         'International Tables Vol C Tables 4.2.6.8 and 6.1.1.4'
    'Sn' 'Sn' 0.0259 5.4591
                         'International Tables Vol C Tables 4.2.6.8 and 6.1.1.4'
_computing_data_collection
;
CrysAlis PRO (Rigaku Oxford Diffraction, 2015)
;
_computing_cell_refinement
;
CrysAlis PRO (Rigaku Oxford Diffraction, 2015)
;
_computing_data_reduction
;
CrysAlis PRO (Rigaku Oxford Diffraction, 2015)
;
_computing_structure_solution
;
SHELXS (Sheldrick, 2008)
;
_computing_structure_refinement
;
SHELXL2014 (Sheldrick, 2015)
;
_computing_molecular_graphics
;
ORTEP-3 for Windows (Farrugia, 2012) and
DIAMOND (Brandenburg, 2006)
;
_computing_publication_material
;
publCIF (Westrip, 2010)
;
loop_
    _atom_site_type_symbol
    _atom_site_label
    _atom_site_fract_x
    _atom_site_fract_y
    _atom_site_fract_z
    _atom_site_U_iso_or_equiv
    _atom_site_adp_type
    _atom_site_calc_flag
    _atom_site_occupancy
    _atom_site_disorder_assembly
    _atom_site_disorder_group
    Sn Sn 0.54609(2) 0.47196(2) 0.20083(2) 0.01811(6) Uani d 1 . .
    S S1 0.60114(7) 0.47340(5) 0.39117(5) 0.02266(14) Uani d 1 . .
    S S2 0.76105(7) 0.60660(4) 0.29478(4) 0.02164(13) Uani d 1 . .
    S S3 0.36959(7) 0.34005(5) 0.20926(4) 0.02368(13) Uani d 1 . .
    S S4 0.38512(7) 0.40224(5) 0.00694(4) 0.02491(14) Uani d 1 . .
    O O1 0.9722(2) 0.62761(17) 0.68544(15) 0.0315(4) Uani d 1 . .
    O O2 -0.1073(2) 0.28893(17) -0.02186(16) 0.0334(5) Uani d 1 . .
    N N1 0.7980(2) 0.59004(16) 0.49256(16) 0.0216(4) Uani d 1 . .
    N N2 0.1802(2) 0.29886(17) 0.04134(16) 0.0235(5) Uani d 1 . .
    C C1 0.7294(3) 0.56096(18) 0.40120(18) 0.0188(5) Uani d 1 . .
    C C2 0.8983(3) 0.6702(2) 0.5084(2) 0.0245(5) Uani d 1 . .
    H H2A 0.8543 0.7321 0.5205 0.029 Uiso calc 1 . .
    H H2B 0.9318 0.6786 0.4477 0.029 Uiso calc 1 . .
    C C3 1.0169(3) 0.6474(2) 0.5975(2) 0.0294(6) Uani d 1 . .
    H H3A 1.0670 0.5899 0.5817 0.035 Uiso calc 1 . .
    H H3B 1.0805 0.7036 0.6103 0.035 Uiso calc 1 . .
    C C4 0.8853(3) 0.5444(2) 0.6688(2) 0.0285(6) Uani d 1 . .
    H H4A 0.8579 0.5290 0.7309 0.034 Uiso calc 1 . .
    H H4B 0.9355 0.4874 0.6522 0.034 Uiso calc 1 . .
    C C5 0.7594(3) 0.5622(2) 0.58459(19) 0.0253(5) Uani d 1 . .
    H H5A 0.7031 0.5021 0.5722 0.030 Uiso calc 1 . .
    H H5B 0.7044 0.6151 0.6037 0.030 Uiso calc 1 . .
    C C6 0.2990(3) 0.34278(18) 0.07953(18) 0.0202(5) Uani d 1 . .
    C C7 0.1020(3) 0.2459(2) 0.1005(2) 0.0267(6) Uani d 1 . .
    H H7A 0.1494 0.2502 0.1726 0.032 Uiso calc 1 . .
    H H7B 0.0943 0.1760 0.0810 0.032 Uiso calc 1 . .
    C C8 -0.0379(3) 0.2905(2) 0.0819(2) 0.0310(6) Uani d 1 . .
    H H8A -0.0919 0.2539 0.1201 0.037 Uiso calc 1 . .
    H H8B -0.0296 0.3590 0.1061 0.037 Uiso calc 1 . .
    C C9 -0.0330(3) 0.3430(2) -0.0777(2) 0.0303(6) Uani d 1 . .
    H H9A -0.0261 0.4120 -0.0551 0.036 Uiso calc 1 . .
    H H9B -0.0829 0.3418 -0.1495 0.036 Uiso calc 1 . .
    C C10 0.1087(3) 0.3021(2) -0.06570(19) 0.0249(5) Uani d 1 . .
    H H10A 0.1028 0.2354 -0.0945 0.030 Uiso calc 1 . .
    H H10B 0.1599 0.3439 -0.1020 0.030 Uiso calc 1 . .
    C C11 0.4147(3) 0.5961(2) 0.1692(2) 0.0260(5) Uani d 1 . .
    H H11A 0.4573 0.6513 0.2110 0.039 Uiso calc 1 . .
    H H11B 0.3275 0.5803 0.1837 0.039 Uiso calc 1 . .
    H H11C 0.3987 0.6137 0.0983 0.039 Uiso calc 1 . .
    C C12 0.7041(3) 0.38945(19) 0.1667(2) 0.0242(5) Uani d 1 . .
    H H12A 0.7154 0.4095 0.1012 0.036 Uiso calc 1 . .
    H H12B 0.6809 0.3197 0.1650 0.036 Uiso calc 1 . .
    H H12C 0.7894 0.4008 0.2181 0.036 Uiso calc 1 . .
loop_
    _atom_site_aniso_label
    _atom_site_aniso_U_11
    _atom_site_aniso_U_22
    _atom_site_aniso_U_33
    _atom_site_aniso_U_12
    _atom_site_aniso_U_13
    _atom_site_aniso_U_23
    Sn 0.02190(10) 0.01935(10) 0.01260(9) 0.00090(6) 0.00357(6) -0.00052(5)
    S1 0.0275(3) 0.0258(3) 0.0140(3) -0.0074(2) 0.0041(2) -0.0009(2)
    S2 0.0290(3) 0.0213(3) 0.0154(3) -0.0032(2) 0.0069(2) -0.0006(2)
    S3 0.0290(3) 0.0286(3) 0.0117(3) -0.0060(2) 0.0022(2) 0.0025(2)
    S4 0.0282(3) 0.0332(3) 0.0131(3) -0.0068(3) 0.0051(2) 0.0014(2)
    O1 0.0294(10) 0.0400(11) 0.0208(9) -0.0022(9) -0.0013(8) -0.0006(8)
    O2 0.0246(10) 0.0416(12) 0.0313(11) -0.0046(9) 0.0025(8) -0.0013(9)
    N1 0.0257(11) 0.0236(10) 0.0149(10) -0.0024(9) 0.0041(8) -0.0016(8)
    N2 0.0258(11) 0.0271(11) 0.0163(10) -0.0043(9) 0.0033(9) 0.0012(9)
    C1 0.0234(12) 0.0153(11) 0.0168(11) 0.0006(9) 0.0036(9) -0.0018(9)
    C2 0.0249(13) 0.0256(13) 0.0201(12) -0.0042(10) 0.0007(10) -0.0027(10)
    C3 0.0248(13) 0.0337(15) 0.0273(14) 0.0014(11) 0.0023(11) 0.0002(12)
    C4 0.0323(15) 0.0301(14) 0.0208(13) 0.0020(12) 0.0029(11) 0.0029(11)
    C5 0.0291(14) 0.0320(14) 0.0140(11) -0.0044(11) 0.0040(10) -0.0019(10)
    C6 0.0233(12) 0.0204(11) 0.0160(11) 0.0013(9) 0.0037(9) -0.0002(9)
    C7 0.0293(14) 0.0290(13) 0.0212(12) -0.0091(11) 0.0053(11) 0.0022(11)
    C8 0.0284(14) 0.0373(15) 0.0278(14) -0.0074(12) 0.0083(11) -0.0038(12)
    C9 0.0300(14) 0.0314(15) 0.0253(13) -0.0019(12) -0.0002(11) -0.0020(11)
    C10 0.0265(13) 0.0295(13) 0.0161(12) -0.0074(11) 0.0010(10) -0.0027(10)
    C11 0.0279(13) 0.0244(13) 0.0260(13) 0.0111(11) 0.0074(11) 0.0042(10)
    C12 0.0264(13) 0.0222(12) 0.0228(12) 0.0052(10) 0.0043(10) -0.0042(10)
_geom_special_details
;
 All esds (except the esd in the dihedral angle between two l.s. planes)
 are estimated using the full covariance matrix.  The cell esds are taken
 into account individually in the estimation of esds in distances, angles
 and torsion angles; correlations between esds in cell parameters are only
 used when they are defined by crystal symmetry.  An approximate (isotropic)
 treatment of cell esds is used for estimating esds involving l.s. planes.
;
loop_
    _geom_bond_atom_site_label_1
    _geom_bond_atom_site_label_2
    _geom_bond_site_symmetry_2
    _geom_bond_distance
    _geom_bond_publ_flag
    Sn S1 . 2.5429(6) y
    Sn S2 . 2.8923(6) y
    Sn S3 . 2.5649(7) y
    Sn S4 . 2.9137(6) y
    Sn C11 . 2.132(3) y
    Sn C12 . 2.111(3) y
    C1 S1 . 1.747(3) y
    C1 S2 . 1.702(3) y
    C6 S3 . 1.750(3) y
    C6 S4 . 1.697(3) y
    O1 C4 . 1.421(4) ?
    O1 C3 . 1.428(4) ?
    O2 C9 . 1.418(4) ?
    O2 C8 . 1.424(4) ?
    N1 C1 . 1.335(3) ?
    N1 C2 . 1.472(3) ?
    N1 C5 . 1.473(3) ?
    N2 C6 . 1.328(4) ?
    N2 C7 . 1.468(3) ?
    N2 C10 . 1.470(3) ?
    C2 C3 . 1.515(4) ?
    C2 H2A . 0.9900 ?
    C2 H2B . 0.9900 ?
    C3 H3A . 0.9900 ?
    C3 H3B . 0.9900 ?
    C4 C5 . 1.509(4) ?
    C4 H4A . 0.9900 ?
    C4 H4B . 0.9900 ?
    C5 H5A . 0.9900 ?
    C5 H5B . 0.9900 ?
    C7 C8 . 1.505(4) ?
    C7 H7A . 0.9900 ?
    C7 H7B . 0.9900 ?
    C8 H8A . 0.9900 ?
    C8 H8B . 0.9900 ?
    C9 C10 . 1.512(4) ?
    C9 H9A . 0.9900 ?
    C9 H9B . 0.9900 ?
    C10 H10A . 0.9900 ?
    C10 H10B . 0.9900 ?
    C11 H11A . 0.9800 ?
    C11 H11B . 0.9800 ?
    C11 H11C . 0.9800 ?
    C12 H12A . 0.9800 ?
    C12 H12B . 0.9800 ?
    C12 H12C . 0.9800 ?
loop_
    _geom_angle_atom_site_label_1
    _geom_angle_atom_site_label_2
    _geom_angle_atom_site_label_3
    _geom_angle_site_symmetry_1
    _geom_angle_site_symmetry_3
    _geom_angle
    _geom_angle_publ_flag
    S1 Sn S2 . . 65.935(19) y
    S1 Sn S3 . . 85.878(19) y
    S1 Sn S4 . . 150.95(2) y
    S1 Sn C11 . . 99.49(8) y
    S1 Sn C12 . . 104.96(8) y
    S2 Sn S3 . . 151.798(18) y
    S2 Sn S4 . . 143.066(18) y
    S2 Sn C11 . . 86.87(8) y
    S2 Sn C12 . . 84.93(8) y
    S3 Sn S4 . . 65.137(18) y
    S3 Sn C12 . . 102.37(8) y
    S3 Sn C11 . . 99.28(8) y
    S4 Sn C11 . . 84.20(8) y
    S4 Sn C12 . . 84.15(7) y
    C11 Sn C12 . . 148.24(11) y
    C1 S1 Sn . . 92.73(8) ?
    C1 S2 Sn . . 82.29(9) ?
    C6 S3 Sn . . 92.55(9) ?
    C6 S4 Sn . . 82.27(9) ?
    C4 O1 C3 . . 109.5(2) ?
    C9 O2 C8 . . 110.2(2) ?
    C1 N1 C2 . . 122.2(2) ?
    C1 N1 C5 . . 123.3(2) ?
    C2 N1 C5 . . 113.0(2) ?
    C6 N2 C7 . . 124.6(2) ?
    C6 N2 C10 . . 123.2(2) ?
    C7 N2 C10 . . 112.2(2) ?
    N1 C1 S2 . . 122.6(2) ?
    N1 C1 S1 . . 118.35(19) ?
    S2 C1 S1 . . 119.04(14) ?
    N1 C2 C3 . . 110.0(2) ?
    N1 C2 H2A . . 109.7 ?
    C3 C2 H2A . . 109.7 ?
    N1 C2 H2B . . 109.7 ?
    C3 C2 H2B . . 109.7 ?
    H2A C2 H2B . . 108.2 ?
    O1 C3 C2 . . 111.7(2) ?
    O1 C3 H3A . . 109.3 ?
    C2 C3 H3A . . 109.3 ?
    O1 C3 H3B . . 109.3 ?
    C2 C3 H3B . . 109.3 ?
    H3A C3 H3B . . 107.9 ?
    O1 C4 C5 . . 111.3(2) ?
    O1 C4 H4A . . 109.4 ?
    C5 C4 H4A . . 109.4 ?
    O1 C4 H4B . . 109.4 ?
    C5 C4 H4B . . 109.4 ?
    H4A C4 H4B . . 108.0 ?
    N1 C5 C4 . . 110.3(2) ?
    N1 C5 H5A . . 109.6 ?
    C4 C5 H5A . . 109.6 ?
    N1 C5 H5B . . 109.6 ?
    C4 C5 H5B . . 109.6 ?
    H5A C5 H5B . . 108.1 ?
    N2 C6 S4 . . 122.32(19) ?
    N2 C6 S3 . . 119.1(2) ?
    S4 C6 S3 . . 118.56(15) ?
    N2 C7 C8 . . 109.1(2) ?
    N2 C7 H7A . . 109.9 ?
    C8 C7 H7A . . 109.9 ?
    N2 C7 H7B . . 109.9 ?
    C8 C7 H7B . . 109.9 ?
    H7A C7 H7B . . 108.3 ?
    O2 C8 C7 . . 111.4(2) ?
    O2 C8 H8A . . 109.3 ?
    C7 C8 H8A . . 109.3 ?
    O2 C8 H8B . . 109.3 ?
    C7 C8 H8B . . 109.3 ?
    H8A C8 H8B . . 108.0 ?
    O2 C9 C10 . . 111.8(2) ?
    O2 C9 H9A . . 109.2 ?
    C10 C9 H9A . . 109.2 ?
    O2 C9 H9B . . 109.2 ?
    C10 C9 H9B . . 109.2 ?
    H9A C9 H9B . . 107.9 ?
    N2 C10 C9 . . 109.3(2) ?
    N2 C10 H10A . . 109.8 ?
    C9 C10 H10A . . 109.8 ?
    N2 C10 H10B . . 109.8 ?
    C9 C10 H10B . . 109.8 ?
    H10A C10 H10B . . 108.3 ?
    Sn C11 H11A . . 109.5 ?
    Sn C11 H11B . . 109.5 ?
    H11A C11 H11B . . 109.5 ?
    Sn C11 H11C . . 109.5 ?
    H11A C11 H11C . . 109.5 ?
    H11B C11 H11C . . 109.5 ?
    Sn C12 H12A . . 109.5 ?
    Sn C12 H12B . . 109.5 ?
    H12A C12 H12B . . 109.5 ?
    Sn C12 H12C . . 109.5 ?
    H12A C12 H12C . . 109.5 ?
    H12B C12 H12C . . 109.5 ?
loop_
    _geom_torsion_atom_site_label_1
    _geom_torsion_atom_site_label_2
    _geom_torsion_atom_site_label_3
    _geom_torsion_atom_site_label_4
    _geom_torsion_site_symmetry_1
    _geom_torsion_site_symmetry_2
    _geom_torsion_site_symmetry_3
    _geom_torsion_site_symmetry_4
    _geom_torsion
    _geom_torsion_publ_flag
    C2 N1 C1 S2 . . . . 5.5(4) ?
    C5 N1 C1 S2 . . . . 171.0(2) ?
    C2 N1 C1 S1 . . . . -173.9(2) ?
    C5 N1 C1 S1 . . . . -8.4(3) ?
    Sn S2 C1 N1 . . . . 179.7(2) ?
    Sn S2 C1 S1 . . . . -0.98(13) ?
    Sn S1 C1 N1 . . . . -179.5(2) ?
    Sn S1 C1 S2 . . . . 1.11(15) ?
    C1 N1 C2 C3 . . . . -143.1(3) ?
    C5 N1 C2 C3 . . . . 50.1(3) ?
    C4 O1 C3 C2 . . . . 61.3(3) ?
    N1 C2 C3 O1 . . . . -55.1(3) ?
    C3 O1 C4 C5 . . . . -61.7(3) ?
    C1 N1 C5 C4 . . . . 142.5(3) ?
    C2 N1 C5 C4 . . . . -50.8(3) ?
    O1 C4 C5 N1 . . . . 56.3(3) ?
    C7 N2 C6 S4 . . . . 179.6(2) ?
    C10 N2 C6 S4 . . . . -3.5(4) ?
    C7 N2 C6 S3 . . . . -0.7(4) ?
    C10 N2 C6 S3 . . . . 176.2(2) ?
    Sn S4 C6 N2 . . . . 168.6(2) ?
    Sn S4 C6 S3 . . . . -11.13(13) ?
    Sn S3 C6 N2 . . . . -167.2(2) ?
    Sn S3 C6 S4 . . . . 12.56(15) ?
    C6 N2 C7 C8 . . . . 122.6(3) ?
    C10 N2 C7 C8 . . . . -54.6(3) ?
    C9 O2 C8 C7 . . . . -60.3(3) ?
    N2 C7 C8 O2 . . . . 57.4(3) ?
    C8 O2 C9 C10 . . . . 59.5(3) ?
    C6 N2 C10 C9 . . . . -123.5(3) ?
    C7 N2 C10 C9 . . . . 53.7(3) ?
    O2 C9 C10 N2 . . . . -55.8(3) ?
loop_
    _geom_hbond_atom_site_label_D
    _geom_hbond_atom_site_label_H
    _geom_hbond_atom_site_label_A
    _geom_hbond_site_symmetry_A
    _geom_hbond_distance_DH
    _geom_hbond_distance_HA
    _geom_hbond_distance_DA
    _geom_hbond_angle_DHA
    C10 H10A S1 4_454 0.99 2.86 3.809(3) 161
    C12 H12C O1 3_766 0.98 2.47 3.399(4) 158
_shelx_hkl_file
;
   0   0  -1 130.174 45.1123  16
   0   0  -1 167.666 43.5275   1
   0   0   1 117.600 52.9864  15
   0   0  -2 31276.9 827.404   1
   0   0   2 33826.8 947.061  15
   0   0  -2 32589.1 889.217  16
   0   0  -3 77.5858 81.7886   1
   0   0   3 38.1242 93.7113  15
   0   0  -3 96.6972 125.117  16
   0   0   4 34518.7 886.625   3
   0   0   4 34970.3 1314.15  15
   0   0  -4 33021.1 1114.11   1
   0   0  -4 33963.2 1236.73  16
   0   0  -5 136.667 124.025   1
   0   0   5 130.947 64.4370   3
   0   0   5 254.912 208.103  15
   0   0  -6 23747.6 1120.19   1
   0   0  -6 23244.4 1289.03  16
   0   0   6 24492.0 1376.87  15
   0   0  -7 98.2148 193.729  16
   0   0   7 69.7169 180.199  15
   0   0  -7 70.7166 104.782   1
   0   0  -8 110467. 3282.92   1
   0   0  -8 118368. 3857.26  16
   0   0   8 114153. 3936.38  15
   0   0  -9 168.935 173.914   1
   0   0   9 62.0862 228.351  15
   0   0  -9-25.5425 221.291  16
   0   0  10 502463. 8553.80  11
   0   0  10 502158. 11806.3  15
   0   0 -10 511732. 11283.3  16
   0   0  10 498274. 8570.78   6
   0   0 -10 515167. 8618.01  18
   0   0 -10 490357. 8537.87  19
   0   0 -11-90.0717 346.291  16
   0   0 -11 45.6386 95.8358  14
   0   0  11 90.2614 301.913  15
   0   0  11 35.7798 98.9210   6
   0   0 -11 125.601 115.644  18
   0   0  11 13.9723 101.614  11
   0   0 -12 42414.4 1422.83  18
   0   0  12 41372.2 1388.53  11
   0   0 -12 40297.0 1277.25  14
   0   0  12 40868.3 1377.44   6
   0   0  13 10.2310 139.538  11
   0   0  13 76.5222 119.612   6
   0   0 -13 18.6787 123.827  18
   0   0  14 29161.1 1100.76  11
   0   0 -14 27619.9 1092.22  18
   0   0  14 28442.3 1089.18   6
   0   0  15 173.392 123.791   6
   0   0  15 67.2267 113.429  11
   0   0 -15 109.809 119.499  18
   0   0 -16 366.206 109.025  18
   0   0  16 402.724 109.970  11
   0   0  16 442.469 106.571   6
   0   1   0 340.582 48.8849   1
   0   1  -1 5160.88 232.450  16
   0   1   1 6330.53 298.510  15
   0  -1  -1 5606.43 294.186  16
   0  -1  -1 5518.46 234.668  17
   0   1   1 6290.76 294.596   3
   0   1  -1 5316.95 274.687   1
   0   1  -1 5483.86 210.256   3
   0  -1   1 5145.76 286.024  15
   0  -1  -2 20301.8 739.101  16
   0   1  -2 20750.8 711.041   1
   0  -1  -2 20528.1 624.408  17
   0   1  -2 19902.2 634.960  16
   0  -1   2 19801.5 735.727  15
   0   1   2 19635.4 705.946  15
   0   1   2 19443.0 643.310   3
   0  -1  -2 19686.7 513.757   1
   0  -1   3 39754.3 1280.39  15
   0  -1  -3 39376.4 1280.15  16
   0  -1  -3 37734.3 1069.83  17
   0  -1  -3 38261.0 975.635   1
   0   1   3 37734.6 1231.05  15
   0   1  -3 38695.6 1185.96   1
   0   1  -3 37445.9 1115.64  16
   0   1   3 41580.1 1084.51   3
   0  -1  -4 48640.5 1614.89  16
   0   1   4 49105.2 1597.12  15
   0  -1  -4 45964.0 1247.61   1
   0   1  -4 44423.3 1415.86  16
   0   1  -4 45716.9 1447.62   1
   0   1   4 47806.4 1274.52   3
   0  -1   4 44846.8 1575.86  15
   0   1  -5 385290. 5292.77   1
   0  -1   5 394057. 5770.24  15
   0   1   5 391906. 4611.60   3
   0  -1  -5 385258. 5688.13  16
   0   1   5 404812. 5734.72  15
   0   1  -5 374831. 5273.06  16
   0  -1  -5 371921. 4727.75   1
   0  -1  -6 51972.4 2083.10  16
   0  -1   6 50822.8 2085.84  15
   0   1  -6 49603.1 1883.26  16
   0   1   6 54815.5 1482.50   3
   0   1  -6 48749.7 1819.02   1
   0   1   6 55332.4 2131.28  15
   0  -1  -6 49313.0 1600.00   1
   0   1  -7 72778.8 2540.38  16
   0  -1  -7 65580.3 2614.21  16
   0   1  -7 65684.5 2315.25   1
   0  -1   7 68608.1 2708.90  15
   0  -1  -7 63923.0 2053.70   1
   0   1   7 68110.3 2673.04  15
   0   1   8 26869.9 1751.49  15
   0  -1  -8 25366.7 1281.95   1
   0   1  -8 25844.5 1581.25  16
   0   1  -8 23693.4 1432.19   1
   0  -1   8 25009.0 1731.74  15
   0  -1  -8 25586.6 1713.18  16
   0  -1  -9 1332.61 467.748  16
   0   1   9 801.005 398.970  15
   0  -1   9 703.380 352.753  15
   0   1  -9 714.181 329.559  16
   0   1  -9 1108.38 341.776   1
   0  -1  10 7081.87 472.065   6
   0   1 -10 6955.89 934.007  16
   0   1 -10 6083.02 835.816   1
   0   1  10 7804.86 503.157   6
   0  -1 -10 7958.98 501.798  18
   0  -1  10 7231.11 1137.49  15
   0  -1  10 6936.41 464.842  11
   0   1 -10 7138.14 489.476  18
   0  -1 -10 7882.79 497.294  19
   0  -1 -10 8552.12 1148.50  16
   0   1  10 8018.32 499.450  11
   0   1  10 7487.88 1119.12  15
   0   1  11 718.614 172.977   6
   0   1 -11 925.525 185.986  14
   0   1 -11 1540.04 254.509  18
   0  -1  11 916.263 197.107   6
   0  -1  11 792.334 471.862  15
   0  -1  11 1020.68 212.632  11
   0  -1 -11 908.444 193.875  18
   0   1  11 719.136 186.916  11
   0   1  11 883.769 480.406  15
   0  -1 -11 1000.31 447.653  16
   0  -1  12 694.411 184.942  11
   0  -1  12 615.282 175.846   6
   0   1 -12 679.554 201.255  18
   0   1  12 732.679 200.762  11
   0   1  12 728.739 191.458   6
   0  -1 -12 880.048 214.130  18
   0   1 -12 809.993 183.773  14
   0   1 -13 4890.62 458.862  18
   0   1  13 4477.34 434.267  11
   0  -1 -13 4321.07 422.795  18
   0  -1  13 5379.76 458.500  11
   0   1  13 5145.63 461.476   6
   0   1 -13 4143.96 384.684  14
   0  -1  13 4922.83 440.191   6
   0   1 -14 4179.14 366.085  14
   0  -1  14 4122.40 405.270  11
   0   1  14 4937.98 437.829   6
   0  -1 -14 5109.48 443.423  18
   0   1  14 5000.68 432.232  11
   0  -1  14 4659.18 410.800   6
   0   1 -14 4362.94 415.328  18
   0   1 -15 76184.5 1840.34  18
   0  -1  15 75452.2 1797.82   6
   0  -1 -15 73288.4 1848.68  18
   0   1  15 77797.2 1865.35  11
   0  -1  15 72501.9 1817.19  11
   0   1  15 74345.7 1845.85   6
   0  -1  16 10484.9 408.350   6
   0   1  16 11618.1 481.698   6
   0   1  16 11329.6 472.161  11
   0  -1 -16 12314.4 514.918  18
   0  -1  16 10340.8 459.239  11
   0   2   0 244607. 4392.39   3
   0   2   0 253308. 4161.82   1
   0   2  -1 117499. 2297.33   3
   0  -2  -1 122170. 2311.89  17
   0  -2  -1 119493. 2423.91  16
   0  -2  -2 276555. 5136.91  16
   0   2  -2 275202. 4746.21   3
   0   2  -2 278192. 5059.22   1
   0   2   2 295887. 5105.29  15
   0  -2  -2 286428. 4837.96  17
   0  -2   2 267987. 5123.98  15
   0   2   2 289364. 5059.84   3
   0   2   3 710.610 170.330   3
   0   2  -3 479.711 134.733  16
   0  -2  -3 315.614 113.765  17
   0   2   3 682.630 185.351  15
   0  -2  -3 450.693 190.334  16
   0  -2  -3 534.758 85.0177   1
   0   2  -3 298.879 154.949   1
   0  -2   3 618.582 199.338  15
   0   2  -4 287.551 144.519  16
   0   2  -4 295.668 174.848   1
   0  -2  -4 487.160 100.892   1
   0   2   4 228.166 123.690   3
   0  -2  -4 498.637 146.460  17
   0   2   4 180.749 156.487  15
   0  -2   4 721.224 238.022  15
   0  -2  -4 751.232 238.451  16
   0   2   5 360.006 215.939  15
   0   2   5 202.290 118.042   3
   0  -2  -5 141.760 198.764  16
   0   2  -5 106.873 128.304  16
   0  -2  -5 308.319 102.708   1
   0  -2  -5 223.695 118.753  17
   0   2  -5 97.3680 144.445   1
   0  -2   5 62.6353 155.378  15
   0   2   6 26552.9 1432.29  15
   0   2  -6 25858.0 1322.90   1
   0  -2  -6 27923.6 1545.32  16
   0  -2  -6 24852.5 972.053   1
   0   2  -6 23913.9 1192.41  16
   0   2   6 27369.9 1122.33   3
   0  -2   6 26255.2 1471.37  15
   0  -2  -7 5939.52 498.953   1
   0   2  -7 5281.14 597.323  16
   0   2   7 5695.87 733.601  15
   0  -2   7 4944.40 720.344  15
   0  -2  -7 5202.11 743.477  16
   0   2   7 5790.01 505.098   3
   0   2  -7 4838.35 621.132   1
   0  -2   8 27682.6 1869.84  15
   0   2   8 27242.1 1774.61  15
   0   2  -8 28543.2 1563.11  16
   0   2  -8 24810.5 1538.54   1
   0  -2  -8 26404.9 1826.34  16
   0   2  -9 15293.4 1210.29  16
   0  -2   9 14136.4 1459.43  15
   0   2   9 14804.0 1428.48  15
   0  -2  -9 15761.7 1520.11  16
   0   2  -9 13219.8 1206.41   1
   0  -2  10 138447. 5363.99  15
   0  -2  10 133503. 2868.32   6
   0  -2 -10 137780. 2911.92  19
   0   2  10 138411. 5112.43  15
   0   2 -10 139751. 2902.20  14
   0   2  10 136901. 2924.24  11
   0  -2  10 145281. 2913.46  11
   0  -2 -10 139435. 5173.75  16
   0   2 -10 138445. 2984.02  18
   0   2 -10 128109. 4493.15   1
   0   2  10 135901. 2939.36   6
   0  -2 -10 137695. 2919.61  18
   0   2 -11 19556.5 849.654  14
   0   2 -11 20935.0 929.002  18
   0  -2  11 19791.6 850.527   6
   0  -2  11 19041.0 2028.64  15
   0   2 -11 18430.0 1653.88   1
   0   2  11 20971.4 905.818   6
   0  -2 -11 20037.7 875.282  18
   0  -2  11 19482.6 856.927  11
   0   2  11 19475.8 1919.96  15
   0  -2 -11 21624.8 2003.27  16
   0   2  11 19707.4 881.938  11
   0   2 -12 31775.4 1224.80  18
   0  -2  12 33258.2 1192.25  11
   0   2  12 32135.0 1217.42   6
   0  -2 -12 31775.7 1176.46  18
   0   2  12 33515.6 1235.30  11
   0  -2  12 33466.9 1181.38   6
   0   2 -12 31711.4 1156.04  14
   0   2  13 415.846 160.889   6
   0   2 -13 449.146 158.299  18
   0  -2  13 297.981 140.202   6
   0  -2  13 183.708 141.380  11
   0   2  13 162.629 144.069  11
   0  -2 -13 220.546 147.767  18
   0   2 -13 278.863 137.815  14
   0   2  14 573.555 188.479   6
   0   2 -14 658.390 181.235  18
   0  -2  14 630.323 186.337  11
   0  -2 -14 514.821 171.462  18
   0   2 -14 873.508 197.095  14
   0   2  14 505.064 173.050  11
   0  -2  14 608.587 165.858   6
   0   2 -15 1128.60 176.409  14
   0   2 -15 1133.55 189.142  18
   0  -2  15 1196.23 172.902   6
   0   2  15 1357.04 214.662  11
   0  -2 -15 1276.76 213.515  18
   0   2  15 1347.34 217.253   6
   0  -2  15 1376.09 215.912  11
   0  -2 -16 3416.78 265.098  18
   0  -2  16 3128.68 239.937  11
   0   2  16 3867.55 258.905  11
   0   2  16 3698.68 264.803   6
   0   3   0 500.829 149.489   3
   0   3   0 131.189 76.0567   1
   0  -3  -1 72298.2 1755.99  17
   0   3  -1 71227.8 1729.09   3
   0   3  -1 74305.5 1717.42   1
   0  -3  -1 67812.9 1743.47  16
   0   3   1 72694.4 1324.09   1
   0   3   2 365.613 161.675   3
   0   3  -2 440.683 127.090   3
   0   3  -2 471.829 168.892   1
   0  -3  -2 764.769 217.387  16
   0  -3   2 811.800 220.307  15
   0  -3  -2 544.643 131.985  17
   0  -3   3 67977.6 2048.33  15
   0  -3  -3 64703.3 1651.94  17
   0   3  -3 67678.6 1659.13   3
   0   3  -3 69606.7 1949.25   1
   0   3   3 67589.4 1903.30   3
   0   3   3 66422.7 1943.68  15
   0  -3  -3 65326.2 1975.47  16
   0   3   4 97516.7 2636.87  15
   0   3   4 101014. 2556.12   3
   0  -3   4 98451.7 2762.03  15
   0  -3  -4 95940.2 2292.61  17
   0  -3  -4 95501.1 2725.37  16
   0   3  -4 96807.4 2631.30   1
   0   3  -5 226403. 4993.28   1
   0  -3  -5 225166. 4523.78  17
   0   3   5 223727. 5005.92  15
   0  -3  -5 226310. 5201.70  16
   0  -3   5 232053. 5251.85  15
   0   3   5 229563. 4745.42   3
   0   3  -5 216008. 4494.40  16
   0   3   6 155522. 4090.24  15
   0  -3   6 149757. 4218.74  15
   0   3  -6 138100. 3433.40  16
   0   3  -6 151465. 3959.12   1
   0  -3  -6 154960. 4250.64  16
   0   3   6 149846. 3592.05   3
   0   3  -7 24674.1 1265.75  16
   0  -3   7 27137.5 1723.20  15
   0   3  -7 26954.8 1552.24   1
   0   3   7 26466.9 1610.10  15
   0   3   7 25999.4 1253.37   3
   0  -3  -7 28636.9 1789.27  16
   0   3  -8 6591.52 825.713   1
   0   3  -8 6657.98 690.958  16
   0   3   8 7319.85 926.250  15
   0  -3  -8 7838.47 1031.12  16
   0  -3   8 7857.37 1023.01  15
   0  -3  -9 1361.70 491.970  16
   0  -3   9 1645.58 565.916  15
   0   3  -9 961.845 373.971   1
   0   3   9 1380.89 448.719  15
   0   3 -10 15917.5 734.660  14
   0   3  10 14685.4 725.272   6
   0  -3  10 15626.9 708.013  11
   0  -3 -10 15326.8 717.942  18
   0   3  10 15088.4 734.473  11
   0   3  10 15111.3 1565.42  15
   0  -3 -10 16426.7 1747.24  16
   0   3 -10 15080.1 749.977  18
   0  -3 -10 15176.9 706.504  19
   0  -3  10 16686.4 1800.17  15
   0   3 -10 14825.2 1451.43   1
   0  -3  11 2878.26 327.263  11
   0   3  11 2999.05 346.657  11
   0  -3 -11 3329.37 344.733  18
   0   3 -11 3108.39 358.630  18
   0   3  11 3331.33 359.337   6
   0  -3  11 3134.23 872.275  15
   0   3 -11 2694.66 659.571   1
   0  -3 -11 3409.13 857.594  16
   0   3 -11 3131.22 337.970  14
   0   3 -12 6589.62 525.071  18
   0   3 -12 6342.16 495.228  14
   0   3  12 6684.19 529.945  11
   0   3  12 6346.91 512.867   6
   0  -3 -12 6506.67 496.593  18
   0  -3  12 6783.24 503.799  11
   0  -3 -13 27556.5 1075.82  18
   0  -3  13 28668.0 1094.86  11
   0   3  13 27770.2 1122.60   6
   0   3 -13 28649.8 1093.35  14
   0   3 -13 28596.2 1110.44  18
   0   3  13 29952.5 1161.43  11
   0  -3  14 11123.1 619.033  11
   0   3 -14 11022.2 618.864  14
   0   3  14 13372.7 705.951  11
   0  -3 -14 11508.7 634.732  18
   0   3  14 11990.6 674.597   6
   0   3 -14 10697.7 597.334  18
   0   3  15 37355.5 1113.09  11
   0   3  15 36895.5 1146.05   6
   0   3 -15 35765.6 1067.70  14
   0  -3 -15 36935.2 1134.11  18
   0  -3  15 39759.3 1139.67  11
   0   3 -15 38869.9 1181.65  12
   0  -3 -16 43815.6 1078.53  18
   0  -3  16 43136.6 1020.68  11
   0   3  16 43863.1 986.013  11
   0   3  16 44334.5 1065.78   6
   0  -4   0 2036.65 353.953  17
   0   4   0 1848.39 208.383   1
   0   4   0 1643.23 291.362   3
   0  -4  -1 35417.7 1235.96  16
   0   4  -1 36168.4 1172.02   1
   0   4   1 38592.3 878.843   1
   0  -4  -1 38664.8 1325.65  17
   0   4  -1 35037.0 1262.21   3
   0   4   1 37912.4 1370.35   3
   0   4  -2 20222.7 927.862   1
   0   4   2 19751.7 981.978   3
   0  -4  -2 19651.7 958.801  16
   0  -4  -2 21515.3 865.434  17
   0   4  -2 19148.3 879.324   3
   0  -4   2 19206.5 1080.17  15
   0  -4  -3 650.859 217.158  16
   0   4  -3 495.576 159.557   3
   0   4   3 802.646 235.278   3
   0  -4   3 913.567 270.846  15
   0   4  -3 601.645 209.817   1
   0  -4  -3 735.776 170.903  17
   0   4  -4 19949.9 1102.14   1
   0  -4  -4 19653.7 886.582  17
   0  -4  -4 18461.7 1113.35  16
   0  -4   4 21487.0 1231.36  15
   0   4   4 18086.3 1028.23   3
   0   4   5 1365.64 310.155   3
   0   4  -5 964.633 302.259   1
   0  -4  -5 971.674 342.355  16
   0  -4  -5 1195.07 237.041  17
   0  -4   5 933.850 296.358  15
   0  -4   6 12091.7 1100.03  15
   0  -4  -6 11421.5 1042.49  16
   0   4   6 13145.8 1043.25  15
   0   4   6 13548.7 944.331   3
   0  -4  -6 12706.4 813.453  17
   0   4  -6 12404.7 1022.94   1
   0   4   7 5958.57 777.111  15
   0  -4   7 6145.38 874.238  15
   0  -4  -7 6325.27 859.700  16
   0   4  -7 5652.28 749.533   1
   0   4   7 6239.62 660.814   3
   0  -4   8 11808.3 1305.37  15
   0   4  -8 10717.8 1103.44   1
   0  -4  -8 11226.3 1254.52  16
   0   4  -9 14391.7 678.620  14
   0   4   9 14057.8 670.402   6
   0  -4  -9 13156.1 1501.18  16
   0  -4   9 14126.3 1588.52  15
   0  -4  -9 14222.1 661.992  18
   0   4  -9 13830.1 1354.98   1
   0   4 -10 8457.70 540.779  14
   0   4 -10 7333.58 1063.46   1
   0   4  10 7763.75 534.617  11
   0  -4  10 7492.10 1262.71  15
   0  -4  10 8366.38 509.420  11
   0  -4 -10 8132.95 519.977  18
   0   4  10 7916.53 525.536   6
   0  -4 -10 8315.58 509.497  19
   0   4 -10 7757.10 530.117  18
   0  -4 -10 8885.23 1337.58  16
   0  -4 -11 13571.9 706.709  18
   0   4  11 13134.2 725.460  11
   0   4 -11 12994.4 712.994  14
   0   4 -11 12891.7 711.901  18
   0  -4  11 13811.9 694.317  11
   0   4  11 13654.6 732.896   6
   0   4 -12 31161.3 1181.65  14
   0   4  12 31399.9 1200.47   6
   0  -4 -12 31297.8 1152.31  18
   0  -4  12 32932.5 1160.66  11
   0   4  12 31612.9 1197.80  11
   0   4 -12 32619.9 1175.57  18
   0   4  13 311.683 159.447  11
   0  -4 -13 274.768 144.423  18
   0   4  13 404.594 175.834   6
   0   4 -13 234.117 126.583  18
   0   4 -13 176.474 144.638  14
   0  -4  13 104.037 119.395  11
   0  -4  14 11644.1 609.771  11
   0   4  14 10824.6 622.387   6
   0   4  14 10681.4 586.561  11
   0   4 -14 10440.6 606.894  14
   0   4 -14 11285.2 646.482  12
   0  -4 -14 11052.3 608.326  18
   0  -4 -15 879.707 169.160  18
   0  -4  15 1074.73 171.775  11
   0   4  15 931.339 151.293  11
   0   4 -15 1194.25 191.925  12
   0   4 -15 1141.54 180.324  14
   0   4  15 792.395 168.436   6
   0   4 -16 114.553 58.8052  12
   0  -4  16 121.109 54.8089  11
   0   4  16 324.877 83.7079   6
   0  -4 -16 155.374 74.0956  18
   0  -5   0 168.321 117.678  16
   0   5   0 137.960 94.8112   1
   0   5   0 153.045 151.932   3
   0  -5   0 27.6311 176.399  17
   0   5  -1 14912.9 751.743   1
   0  -5  -1 14500.3 802.957  16
   0   5   1 15333.6 544.178   1
   0  -5  -1 16298.4 927.260  17
   0   5   1 14911.9 910.972   3
   0   5  -1 14572.6 861.130   3
   0  -5  -2 13328.5 833.036  16
   0   5  -2 12987.5 778.514   1
   0  -5   2 12326.2 965.193  15
   0   5  -2 12706.8 807.760   3
   0  -5  -2 14361.2 780.666  17
   0   5   2 13698.5 900.478   3
   0  -5  -3 62693.8 2125.88  16
   0   5   3 61330.9 2140.36   3
   0   5  -3 63734.6 2065.05   1
   0  -5  -3 64184.0 1811.30  17
   0  -5   3 63498.9 2342.08  15
   0   5  -3 62289.6 2014.27   3
   0   5  -4 38564.3 1654.80   1
   0   5   4 39916.9 1692.71   3
   0  -5  -4 37644.5 1362.04  17
   0  -5   4 40427.3 1896.39  15
   0  -5  -4 35388.5 1658.51  16
   0   5  -4 36859.7 1471.22   3
   0  -5  -5 116918. 2951.06  17
   0  -5   5 122646. 3838.42  15
   0  -5  -5 114566. 3553.99  16
   0   5   5 124834. 3445.98   3
   0   5  -5 121015. 3524.68   1
   0   5   6 39198.6 1810.00   3
   0  -5   6 38919.0 2148.32  15
   0  -5  -6 38343.8 2018.75  16
   0   5  -6 38629.5 1944.30   1
   0  -5  -6 38430.6 1546.48  17
   0  -5   7 197474. 5780.78  15
   0  -5  -7 175462. 5314.91  16
   0   5   7 184973. 4794.52   3
   0   5  -7 188533. 5265.51   1
   0   5  -8 7076.42 947.624   1
   0   5   8 7523.36 810.036   3
   0  -5  -8 6811.25 992.424  16
   0  -5   8 7939.28 1116.32  15
   0   5  -9 406.005 141.936  14
   0  -5   9 705.299 466.856  15
   0   5   9 183.387 117.282   6
   0  -5   9 416.407 122.796  11
   0   5  -9 790.780 396.805   1
   0  -5  -9 703.292 164.055  18
   0  -5  -9 709.485 417.226  16
   0  -5  10 1672.22 230.736  11
   0   5  10 2011.97 274.285   6
   0   5 -10 1692.60 259.533  14
   0   5 -10 1592.85 245.520  18
   0  -5 -10 2019.16 265.065  18
   0   5  10 1646.87 262.133  11
   0  -5 -10 1756.42 617.217  16
   0  -5  10 1772.62 674.004  15
   0   5 -10 1209.74 474.516   1
   0  -5 -10 1603.62 224.132  19
   0   5  11 1120.45 227.056   6
   0  -5  11 1030.02 197.355  11
   0   5 -11 899.568 186.657  18
   0  -5 -11 905.079 201.385  18
   0   5 -11 1075.91 237.768  14
   0   5  11 1302.80 239.975  11
   0   5 -12 12023.3 718.502  14
   0   5  12 11965.9 701.074   6
   0  -5 -12 12424.4 683.630  18
   0   5  12 12439.4 700.815  11
   0  -5  12 12296.1 654.830  11
   0   5 -12 10953.1 608.890  18
   0   5  13 28381.0 1096.64   6
   0   5 -13 32481.9 1181.08  12
   0  -5  13 29455.3 1043.91  11
   0   5 -13 28239.6 1113.64  14
   0  -5 -13 29777.4 1079.62  18
   0   5  13 27905.1 1033.76  11
   0  -5 -14 13806.7 659.359  18
   0   5 -14 13190.2 680.572  14
   0   5 -14 15279.6 714.984  12
   0   5  14 13514.5 594.439  11
   0   5  14 13605.2 678.242   6
   0  -5  14 14133.4 636.509  11
   0  -5  15 33200.4 910.479  11
   0   5  15 33073.3 992.250   6
   0  -5 -15 32983.5 985.547  18
   0   5 -15 32316.3 959.917  14
   0  -5 -16 12510.2 428.309  18
   0   5  16 12676.5 422.466   6
   0  -6   0 29659.3 1195.81  16
   0  -6   0 29621.8 1443.87  17
   0   6   0 29788.4 1423.46   3
   0   6   0 29774.5 1057.74   1
   0   6  -1 191276. 3986.24   1
   0   6   1 188214. 3455.50   1
   0   6   1 193785. 4534.34   3
   0   6  -1 189196. 4450.84   3
   0  -6  -1 196154. 4448.69  17
   0  -6   1 185314. 3888.51  16
   0  -6  -1 185389. 4139.29  16
   0   6  -2 57010.2 2060.10   3
   0  -6  -2 59512.3 1866.13  17
   0   6  -2 53354.9 1849.07   1
   0  -6   2 54686.8 2289.29  15
   0   6   2 55912.6 2125.47   3
   0  -6  -2 54094.3 1931.64  16
   0   6   3 33486.8 1604.69   3
   0  -6  -3 32262.3 1271.55  17
   0   6  -3 29724.1 1480.28   3
   0  -6  -3 29610.6 1464.47  16
   0  -6   3 29849.7 1658.36  15
   0   6  -3 30186.7 1415.82   1
   0   6   4 890.719 290.473   3
   0  -6   4 1102.00 358.353  15
   0   6  -4 1198.94 328.592   1
   0  -6  -4 1142.18 335.417  16
   0  -6  -4 1069.80 238.961  17
   0   6  -4 1313.02 316.649   3
   0   6  -5-30.2290 149.531   1
   0  -6  -5 58.2798 178.735  16
   0   6   5 113.370 166.206   3
   0  -6   5 70.9884 178.358  15
   0  -6  -5 30.0169 108.279  17
   0  -6   6 14127.3 1341.06  15
   0  -6  -6 12445.3 877.939  17
   0   6  -6 14821.3 1227.37   1
   0   6   6 13885.5 1116.88   3
   0  -6  -6 13537.8 1203.83  16
   0   6  -7 8352.31 1000.70   1
   0  -6  -7 8400.05 1037.88  16
   0  -6   7 8768.70 1129.66  15
   0   6   7 8862.50 928.197   3
   0   6  -8 36136.3 1177.84  14
   0   6   8 33788.3 1909.80   3
   0   6  -8 35405.5 2238.37   1
   0  -6   8 34188.6 2441.99  15
   0  -6  -8 33740.7 2278.62  16
   0   6  -9 78576.5 3681.27   1
   0  -6   9 75731.6 4039.60  15
   0   6   9 77394.0 1994.87   6
   0  -6  -9 83500.7 1994.54  18
   0   6  -9 82129.2 2067.11  14
   0  -6  -9 72183.8 3700.42  16
   0  -6 -10 11297.6 632.998  18
   0  -6 -10 9494.08 1375.06  16
   0   6  10 11372.5 659.208   6
   0   6 -10 12668.6 742.579  12
   0   6 -10 10434.2 1369.03   1
   0  -6  10 9234.54 1450.12  15
   0  -6  10 10691.1 574.167  11
   0   6 -10 12095.0 705.310  14
   0   6  11 71189.2 1944.36   6
   0  -6  11 69522.0 1782.05  11
   0   6 -11 66915.1 1959.29  14
   0  -6 -11 71620.5 1893.65  18
   0   6 -12 38301.6 1363.17  14
   0  -6 -12 37183.8 1251.32  18
   0  -6  12 38504.8 1202.35  11
   0   6  12 36942.5 1304.53   6
   0   6 -12 39953.9 1371.86  12
   0  -6  13 21757.2 832.083  11
   0   6  13 23921.7 962.264   6
   0  -6 -13 24462.1 927.452  18
   0   6 -13 23622.2 960.937  12
   0   6 -13 22376.5 974.036  14
   0  -6  14 700.807 132.212  11
   0   6 -14 767.560 185.284  14
   0   6 -14 738.249 169.455  12
   0  -6 -14 686.020 162.648  18
   0   6  14 922.739 187.651   6
   0   6  15 396.260 102.610   6
   0  -6 -15 260.488 94.3838  18
   0   6 -15 375.352 107.604  14
   0   6 -15 181.808 79.3562  12
   0   7   0 194.086 98.0168   1
   0  -7   0 200.877 155.861  16
   0  -7   0 30.1906 139.905  17
   0   7   0 93.9623 180.965   3
   0   7   1 3479.61 543.238   3
   0   7  -1 3293.41 397.596   1
   0   7  -1 3334.37 522.882   3
   0  -7   1 3650.60 403.265  16
   0  -7  -1 2990.04 454.376  17
   0  -7   1 3137.80 540.461  17
   0  -7  -1 2933.50 418.147  16
   0   7  -2 3738.59 468.591   1
   0  -7  -2 4007.53 483.988  17
   0  -7   2 3508.26 375.271  16
   0   7  -2 3690.24 559.414   3
   0   7   2 2865.16 499.301   3
   0  -7  -2 3947.77 506.733  16
   0  -7   2 3677.69 598.972  15
   0  -7   3 34108.2 1894.16  15
   0  -7  -3 35765.9 1693.94  16
   0  -7  -3 36541.5 1469.27  17
   0   7   3 35283.5 1799.23   3
   0   7  -3 34427.6 1619.57   1
   0   7  -3 34099.5 1789.43   3
   0   7  -4 121443. 3629.30   1
   0  -7  -4 119721. 3669.44  16
   0   7   4 132982. 3913.12   3
   0   7  -4 122882. 3739.26   3
   0  -7  -4 129237. 3246.67  17
   0  -7   4 119647. 4032.71  15
   0   7   5 10124.9 1001.06   3
   0  -7   5 10195.9 1112.03  15
   0  -7  -5 9899.97 996.383  16
   0   7  -5 11208.3 1050.32   1
   0   7  -6 115223. 3913.36   1
   0  -7   6 105976. 4106.00  15
   0   7   6 111555. 3728.00   3
   0   7  -7 35273.3 2170.68   1
   0  -7  -7 32618.6 2116.67  16
   0  -7   7 33897.2 2335.69  15
   0   7   7 34704.5 1985.66   3
   0  -7   8 17706.0 1792.32  15
   0   7   8 18167.6 1454.22   3
   0  -7  -8 18555.6 781.372  18
   0   7  -8 19648.3 905.149  12
   0   7  -8 17838.7 825.384  14
   0   7  -8 15829.3 1558.44   1
   0  -7  -8 19369.3 1736.79  16
   0   7   8 17319.0 776.599   6
   0  -7  -9 2888.39 715.592  16
   0   7  -9 2444.70 667.765   1
   0  -7  -9 2991.71 313.803  18
   0  -7   9 2298.25 697.752  15
   0   7  -9 3289.83 379.256  12
   0   7   9 2578.79 305.152   6
   0   7  -9 3255.51 364.338  14
   0  -7 -10 2028.10 267.822  18
   0   7  10 2279.29 274.210   9
   0   7  10 2078.63 288.758   6
   0   7 -10 1760.25 294.618  12
   0   7 -10 1877.41 308.881  14
   0   7 -11 77.0530 141.126  12
   0  -7 -11 516.926 151.123  18
   0   7  11 418.834 131.067   9
   0   7 -11 441.210 183.570  14
   0   7  11 699.514 165.069   7
   0   7  11 676.749 190.872   6
   0   7  12 411.368 159.814   6
   0   7 -12 687.208 231.700  14
   0   7 -12 493.777 168.027  12
   0   7  12 444.642 130.592   7
   0  -7 -12 760.337 186.309  18
   0   7 -13 703.660 213.959  14
   0   7  13 910.220 191.550   6
   0  -7 -13 510.310 147.937  18
   0   7 -13 765.506 185.037  12
   0  -7 -14 41379.7 1129.21  18
   0   7 -14 44058.2 1159.04  12
   0   7 -14 42538.4 1214.06  14
   0   7  14 39388.9 1104.30   6
   0   7  15 6126.12 280.329   6
   0  -7 -15 6356.71 311.257  18
   0   8   0 5520.76 748.056   3
   0  -8   0 5859.14 582.362  16
   0  -8   0 6651.45 739.402  17
   0   8   1 353881. 7697.36   3
   0   8  -1 351054. 7731.45   3
   0  -8   1 340287. 7531.52  17
   0   8  -1 342536. 6586.01   1
   0  -8  -1 337157. 6876.70  16
   0  -8  -1 310806. 6924.60  17
   0  -8   1 310632. 7619.25  15
   0  -8   2 29497.9 1781.96  17
   0   8  -2 28445.6 1426.88   1
   0  -8  -2 30212.7 1528.13  16
   0  -8   2 29559.8 1813.44  15
   0   8   2 30976.5 1788.56   3
   0   8  -2 29144.2 1778.77   3
   0  -8  -2 29261.0 1450.09  17
   0  -8  -3 56508.4 2044.70  17
   0   8  -3 58185.9 2271.08   1
   0   8   3 60729.2 2610.71   3
   0  -8  -3 56498.4 2296.38  16
   0  -8   3 57600.6 2633.25  15
   0   8  -3 59215.1 2647.41   3
   0   8   4 155.927 228.913   3
   0  -8   4-38.3345 220.560  15
   0  -8  -4 497.160 254.386  16
   0   8  -4 268.195 192.515   1
   0   8   5 95.7337 191.738   3
   0  -8   5-55.2971 249.141  15
   0   8  -5 172.596 181.568   1
   0  -8  -5 270.508 236.089  16
   0   8  -6 4113.68 404.075  12
   0   8  -6 4202.84 725.603   1
   0  -8  -6 4809.67 774.100  16
   0   8   6 3913.24 684.490   3
   0  -8   6 3419.10 701.072  15
   0  -8  -7 19333.3 1647.75  16
   0   8  -7 19332.3 1673.31   1
   0   8   7 18967.7 1537.28   3
   0   8  -7 17589.6 747.821   4
   0   8   7 19114.0 786.283  10
   0   8  -7 18993.0 905.647  12
   0  -8   7 16514.2 1657.62  15
   0   8  -7 18522.8 850.189  14
   0   8  -8 1133.75 464.266   1
   0   8  -8 991.406 216.869  14
   0   8   8 1108.07 200.206   9
   0  -8  -8 942.969 181.826  18
   0   8   8 1309.39 455.500   3
   0   8  -8 1200.79 235.548  12
   0  -8  -8 1009.99 442.082  16
   0   8  -9 122879. 2879.93  14
   0   8  -9 128572. 2947.63  12
   0  -8  -9 122159. 2657.64  18
   0   8   9 122065. 2686.29   9
   0   8   9 115906. 2704.58   6
   0   8  10 9687.79 600.087   6
   0   8 -10 10609.3 689.074  14
   0   8 -10 11567.5 710.689  12
   0   8  10 9918.03 563.318   9
   0  -8 -10 9947.68 571.264  18
   0   8  11 133705. 2809.07   9
   0  -8 -11 138032. 2905.83  18
   0   8  11 140836. 2902.69   7
   0   8 -11 144562. 3226.88  14
   0   8 -11 147826. 3159.51  12
   0   8  11 132798. 2977.36   6
   0   8  12 2875.87 270.782   7
   0   8  12 3193.67 256.239   9
   0   8 -12 3711.13 399.053  14
   0   8  12 3291.45 324.456   6
   0   8 -12 3946.60 374.280  12
   0  -8 -12 3037.01 296.452  18
   0   8 -13 33182.9 1017.03  12
   0   8  13 28807.1 932.428   6
   0   8  13 29486.2 820.167   7
   0  -8 -13 31340.2 953.453  18
   0   8 -13 32989.4 1089.14  14
   0   8  14 121.957 63.3137   6
   0   8 -14 97.9066 72.8244  12
   0   8 -14 110.879 91.1717  14
   0  -8 -14 347.136 98.5894  18
   0  -9   0-2.47033 186.411  17
   0   9   0 135.783 172.110   3
   0   9   1 7613.62 952.365   3
   0   9  -1 8988.50 1055.90   3
   0  -9  -1 8625.21 778.708  16
   0  -9  -1 7534.66 779.196  17
   0  -9   1 8484.46 924.579  17
   0   9  -2 7331.84 962.060   3
   0  -9  -2 9211.71 856.470  16
   0  -9   2 9081.81 985.075  17
   0   9   2 8826.61 1033.00   3
   0   9  -2 8378.29 780.797   1
   0  -9  -3 31069.8 1702.80  16
   0  -9   3 29126.7 1888.48  17
   0   9   3 30533.5 1943.98   3
   0   9  -3 30599.7 1666.23   1
   0   9  -3 29551.1 1975.55   3
   0   9   4 106604. 3918.00   3
   0  -9  -4 98300.6 3472.20  16
   0   9  -4 104006. 3560.83   1
   0   9   5 6104.18 421.992  10
   0   9   5 5445.63 852.096   3
   0   9  -5 5139.14 446.454  12
   0   9   5 5898.33 443.776   9
   0   9  -5 5341.00 403.389   4
   0   9   5 5961.31 415.215   5
   0  -9  -5 5880.75 813.217  16
   0   9  -5 4836.70 757.109   1
   0   9  -6 96664.2 2364.81  14
   0   9  -6 93323.3 2201.25   4
   0   9  -6 91966.1 2346.81  12
   0   9   6 95233.5 3825.77   3
   0   9   6 96582.7 2207.09  10
   0   9  -6 91223.0 3739.05   1
   0   9   6 96290.5 2189.48   5
   0   9   6 96457.1 2269.32   9
   0  -9  -6 87706.8 3604.53  16
   0   9  -7 39067.2 1387.16  12
   0   9   7 40054.0 1288.73   9
   0   9  -7 41534.1 1390.71  14
   0   9   7 40121.6 1229.91   5
   0   9  -7 41199.1 2539.42   1
   0   9  -7 39427.0 1245.20   4
   0   9   7 36391.5 2319.30   3
   0   9   7 41003.0 1258.11  10
   0  -9  -7 41208.4 2473.56  16
   0   9   8 21634.7 896.818   9
   0   9   8 20168.3 838.597  10
   0   9  -8 20239.5 823.954   4
   0   9  -8 21345.1 975.057  14
   0   9  -8 21834.1 983.841  12
   0  -9  -8 21446.8 824.185  18
   0   9  -9 2369.62 337.195  14
   0   9   9 2802.42 313.223   9
   0  -9  -9 2948.20 298.258  18
   0   9  -9 2647.63 342.655  12
   0   9  10 1362.72 222.062   7
   0   9 -10 1040.38 254.388  14
   0   9  10 1232.73 201.045   9
   0  -9 -10 1052.41 183.909  18
   0   9 -10 994.911 216.360  12
   0   9  11 6194.79 421.411   7
   0   9  11 5664.76 382.071   9
   0   9 -11 6513.80 511.554  14
   0  -9 -11 6549.10 417.547  18
   0   9 -11 6125.68 467.843  12
   0   9  11 5512.73 401.807   6
   0   9 -12 427.740 142.699  12
   0   9  12 529.378 109.917   9
   0   9  12 552.446 128.015   6
   0   9 -12 499.455 170.862  14
   0   9  12 663.551 134.835   7
   0  -9 -12 434.897 123.749  18
   0   9 -13 5044.72 324.373  12
   0  -9 -13 5101.09 308.786  18
   0   9  13 5441.31 278.933   7
   0   9 -13 5357.55 367.874  14
   0   9 -14 27589.6 753.430  14
   0  10   0 338.397 274.613   3
   0  10   0 586.960 176.125  12
   0  10   0 672.268 148.612  10
   0  10   1 96888.7 3890.02   3
   0  10   1 94504.7 2367.36  12
   0  10   1 93977.3 2189.69   5
   0  10  -1 94900.7 2265.84   4
   0  10  -1 99859.8 2189.83  10
   0  10  -1 96190.8 2367.92  12
   0  10  -1 92597.5 3876.88   3
   0 -10   1 98961.6 3537.04  17
   0  10   1 100920. 2196.85  10
   0  10  -2 17769.1 727.637  10
   0 -10   2 17933.4 1423.22  17
   0  10   2 18178.5 821.718   9
   0  10   2 16529.6 837.137  12
   0  10   2 17190.6 748.052   5
   0  10  -2 15498.7 1488.58   3
   0  10   2 17663.9 740.339  10
   0  10  -2 17395.6 833.675  12
   0  10   2 15789.5 1490.58   3
   0  10  -2 17757.2 793.123   4
   0  10   3 3141.09 680.250   3
   0 -10  -3 3894.74 608.603  16
   0  10   3 3340.41 391.176  12
   0  10   3 3908.60 343.348   5
   0  10  -3 3612.78 345.316   4
   0  10  -3 3607.98 317.375  10
   0  10   3 4158.52 351.731  10
   0  10   3 3657.87 366.077   9
   0 -10   3 3809.87 695.052  17
   0  10  -3 3700.76 378.804  12
   0 -10   4 17165.3 1533.31  17
   0  10   4 18820.9 846.675   9
   0  10   4 17199.2 753.615   5
   0  10   4 18491.0 778.952  10
   0  10  -4 15323.1 788.807  12
   0  10  -4 16055.2 755.942   4
   0  10  -4 14998.4 1272.37   1
   0 -10  -4 16366.0 1320.57  16
   0  10   4 17159.9 922.715  12
   0  10  -4 16396.0 697.432  10
   0  10   4 19140.4 1668.18   3
   0  10   5 3274.84 344.123   9
   0  10   5 3257.04 325.979   5
   0  10   5 3378.87 330.935  10
   0  10  -5 3371.18 372.437  12
   0 -10  -5 3246.83 630.108  16
   0  10   5 3076.64 699.856   3
   0  10  -5 3038.60 606.218   1
   0  10  -5 3866.95 321.330  10
   0  10  -5 2805.59 312.615   4
   0 -10   5 3079.47 703.050  17
   0  10  -6 20381.0 907.579  14
   0  10   6 18142.7 794.993   5
   0  10  -6 18429.2 1590.47   1
   0  10   6 19320.8 823.360  10
   0  10  -6 19687.2 855.235   4
   0 -10   6 20860.8 1967.61  17
   0  10  -6 20197.5 912.893  12
   0  10   6 19130.1 855.645   9
   0 -10  -6 18000.1 1545.94  16
   0  10   6 17244.0 1627.09   3
   0  10  -7 4593.44 430.879  12
   0  10   7 5307.34 403.591   5
   0  10  -7 4538.37 426.893  14
   0  10   7 5353.77 415.997  10
   0  10  -7 4888.70 397.902   4
   0  10   7 4975.85 425.706   9
   0  10   8 4201.42 382.142   9
   0  10  -8 4129.83 411.219  14
   0  10  -8 3677.44 387.451  12
   0  10  -8 3840.99 345.540   4
   0  10   8 3853.82 348.535  10
   0  10   8 4402.98 402.454   7
   0  10   8 4367.57 353.636   5
   0  10   9 43088.4 1335.91   7
   0  10   9 41923.5 1282.43   9
   0  10  -9 42186.2 1405.38  14
   0  10  -9 41517.3 1371.51  12
   0  10 -10 1650.69 264.907  14
   0 -10 -10 2037.40 223.888  18
   0  10  10 1827.40 230.756   9
   0  10  10 2059.82 260.329   7
   0  10 -10 1638.51 255.848  12
   0 -10 -11 30086.2 911.959  18
   0  10  11 32018.0 989.013   7
   0  10 -11 31199.3 1025.32  12
   0  10 -11 30370.2 1058.13  14
   0  10  11 30349.8 903.979   9
   0  10  12 1532.03 148.903   9
   0 -10 -12 1759.70 174.611  18
   0  10 -12 1780.50 223.780  14
   0  10 -12 1725.62 202.624  12
   0  10  12 1576.69 180.061   7
   0  10 -13 1640.59 155.404  12
   0  10  13 1373.64 121.894   7
   0  11   0 135.717 132.000  12
   0  11   0 33.7803 104.918   9
   0  11   0 30.8229 123.284   4
   0  11   0 62.8042 91.4609  10
   0  11   0 48.6920 83.3591   5
   0  11  -1 1872.77 273.394   4
   0  11   1 1377.39 487.020   3
   0  11   1 1627.45 230.390  10
   0  11  -1 2014.18 291.482  12
   0  11   1 1525.44 235.004   9
   0  11   1 1488.33 261.459   4
   0  11  -1 2197.48 618.492   3
   0  11  -1 1949.21 246.105   9
   0  11  -1 1993.99 250.477  10
   0  11   1 1228.74 240.643  12
   0  11   1 1758.87 247.103   5
   0  11  -1 1826.66 243.837   5
   0  11  -2 6454.57 1015.64   3
   0  11   2 6921.09 485.238   7
   0  11  -2 6660.69 452.681  10
   0  11   2 7666.12 494.024  10
   0  11   2 7302.72 548.926   4
   0  11   2 6108.09 985.745   3
   0  11   2 6894.31 481.735   5
   0  11  -2 6792.07 446.883   9
   0  11   2 7053.95 558.804  12
   0  11  -2 6734.92 464.900   5
   0  11  -2 6832.71 520.625  12
   0  11  -2 7079.57 510.722   4
   0  11   2 7404.93 522.591   9
   0  11   3 4096.83 397.019   9
   0  11   3 3479.74 355.713   7
   0  11   3 4179.85 435.152   4
   0  11   3 3704.46 415.887  12
   0  11  -3 3269.39 362.198  12
   0  11  -3 3572.84 322.760  10
   0  11   3 3833.36 360.020   5
   0  11  -3 3627.03 368.578   4
   0  11   3 3682.39 348.381  10
   0  11  -3 3221.21 318.832   5
   0  11   3 3326.77 742.148   3
   0 -11   4 60571.7 2987.26  17
   0  11  -4 61174.6 1746.17  12
   0  11   4 60153.9 3160.64   3
   0  11   4 58208.2 1843.28  12
   0  11   4 60968.9 1661.11   5
   0  11  -4 58789.8 1690.45   4
   0  11   4 62262.9 1744.86   9
   0  11   4 60058.6 1646.42  10
   0  11  -4 59275.3 1569.42  10
   0  11   4 60273.8 1682.71   7
   0  11  -5 10445.4 558.771  10
   0  11   5 12466.7 649.453   5
   0  11  -5 11547.0 653.109   4
   0  11   5 11840.9 672.848   9
   0  11   5 12314.5 648.608  10
   0  11  -5 11377.0 672.203  12
   0  11   5 11643.9 655.093   7
   0  11   6 77119.2 1948.44  10
   0  11   6 78083.9 2009.85   9
   0  11  -6 76913.0 2037.39  12
   0  11   6 80042.6 2015.93   7
   0  11   6 77547.3 1937.19   5
   0  11  -6 75019.3 1966.12   4
   0  11  -7 12936.4 705.992  12
   0  11   7 12782.5 654.063  10
   0  11  -7 12338.4 664.819  14
   0  11   7 12692.2 673.670   9
   0  11   7 12425.6 632.216   5
   0  11  -7 11975.1 647.765   4
   0  11   7 12941.3 681.123   7
   0  11   8 3963.53 362.630   9
   0  11  -8 3333.02 339.226  14
   0  11   8 3555.56 354.641   7
   0  11  -8 4061.22 384.765  12
   0  11  -8 3806.72 336.007   4
   0  11   8 3651.04 319.553   5
   0  11   8 3377.89 322.721  10
   0  11   9 1247.12 221.662   7
   0  11   9 1334.13 208.374   9
   0  11  -9 1088.24 209.270  12
   0  11  -9 1206.14 210.224  14
   0  11  10 949.407 177.715   7
   0  11  10 1033.64 165.264   9
   0  11 -10 934.399 177.988  14
   0  11 -10 756.056 168.123  12
   0  11 -11 1767.12 204.514  12
   0  11 -11 1684.61 204.397  14
   0  11  11 1412.29 179.756   7
   0  11  11 1310.19 154.871   9
   0  11 -12 2890.69 218.064  12
   0  11  12 3258.64 214.568   7
   0  11 -12 3097.90 230.189  14
   0  12   0 9980.27 649.072  12
   0  12   0 9922.53 575.921  10
   0  12   0 10745.0 668.795   4
   0  12   0 10184.2 1327.87   3
   0  12   0 9790.78 586.322   5
   0  12   0 10362.8 581.504   9
   0  12   1 22500.6 975.872   4
   0  12  -1 20455.1 935.913  12
   0  12  -1 20402.2 940.031   4
   0  12  -1 19987.4 850.523   5
   0  12  -1 20279.5 841.551  10
   0  12  -1 18684.6 786.287   9
   0  12   1 21537.7 886.203   9
   0  12  -1 21016.1 1910.68   3
   0  12   1 20435.8 961.592  12
   0  12   1 19650.0 853.170   5
   0  12   1 21171.5 869.879  10
   0  12   2 13550.8 756.622   4
   0  12   2 13150.9 691.148   5
   0  12   2 13896.1 692.553   7
   0  12  -2 12974.8 648.724  10
   0  12  -2 13382.4 736.640  12
   0  12   2 13264.2 781.215  12
   0  12  -2 12026.7 642.473   5
   0  12   2 13509.1 682.403  10
   0  12   2 13608.3 716.700   9
   0  12  -2 12179.3 591.964   9
   0  12  -2 12942.2 725.774   4
   0  12  -3 951.967 214.717  12
   0  12   3 733.965 182.805   7
   0  12  -3 622.548 156.709   5
   0  12   3 527.389 172.287   9
   0  12  -3 767.213 161.508  10
   0  12   3 619.681 219.914  12
   0  12   3 579.382 157.212   5
   0  12  -3 895.306 214.795   4
   0  12   3 750.516 178.670  10
   0  12  -4 669.316 182.163   4
   0  12   4 1140.19 211.349   7
   0  12   4 1111.32 219.218   5
   0  12   4 1175.28 226.703   9
   0  12  -4 616.052 143.679  10
   0  12  -4 687.794 192.879  12
   0  12   4 1179.26 212.837  10
   0  12   5 776.404 184.772   5
   0  12  -5 725.605 153.069  10
   0  12  -5 865.747 206.654   4
   0  12  -5 740.759 184.052  12
   0  12   5 832.289 195.669   9
   0  12   5 890.266 190.081   7
   0  12   5 825.802 183.085  10
   0  12   6 436.965 146.565   7
   0  12   6 269.326 122.511   5
   0  12  -6 320.724 156.974   4
   0  12   6 448.634 155.109   9
   0  12  -6 732.709 198.528  12
   0  12   6 319.999 124.784  10
   0  12  -7 1910.76 263.994  12
   0  12   7 2039.97 246.971   5
   0  12   7 2328.39 280.849   9
   0  12  -7 2064.82 269.908   4
   0  12   7 2260.63 283.415   7
   0  12   7 2080.27 259.906  10
   0  12  -8 13190.6 647.807  12
   0  12  -8 13207.2 594.950  14
   0  12   8 12905.1 584.698   5
   0  12   8 12660.8 581.613  10
   0  12   8 13555.6 652.790   7
   0  12  -8 12461.2 602.012   4
   0  12   8 12612.4 617.978   9
   0  12   9 5294.23 363.161   9
   0  12   9 5045.70 374.063   7
   0  12  -9 5428.41 351.039  14
   0  12  -9 5626.44 388.354  12
   0  12 -10 1370.51 164.819  14
   0  12 -10 1586.33 193.136  12
   0  12  10 1530.59 191.572   7
   0  12  10 1510.11 175.597   9
   0  12  11 21193.3 633.115   7
   0  12 -11 19099.2 579.944  14
   0  12 -11 20354.9 618.322  12
   0  12  11 20293.5 566.794   9
   0  13   0 361.985 184.867   4
   0  13   0 152.157 98.6529   9
   0  13   0 315.549 134.874  10
   0  13   0 206.434 128.255   5
   0  13   0 276.117 164.141  12
   0  13  -1 1220.21 256.648   4
   0  13  -1 881.372 179.225   5
   0  13  -1 1089.82 232.475  12
   0  13   1 1224.68 214.316  10
   0  13   1 1166.87 212.369   5
   0  13   1 1023.79 242.088  12
   0  13   1 1284.95 215.442   9
   0  13   1 1391.21 276.221   4
   0  13  -1 959.208 167.079   9
   0  13  -1 960.556 191.240  10
   0  13  -2 12022.9 698.580   4
   0  13   2 11502.6 731.898  12
   0  13   2 11975.0 646.267   5
   0  13   2 12451.7 612.416   7
   0  13   2 11575.8 624.787  10
   0  13  -2 10981.7 604.900   5
   0  13   2 13043.3 663.360   9
   0  13  -2 11216.6 654.229  12
   0  13  -2 10791.0 531.287   9
   0  13  -2 10811.1 591.074  10
   0  13  -3 574.025 190.499   4
   0  13  -3 402.597 159.212  12
   0  13   3 214.287 117.115   7
   0  13  -3 488.861 144.046  10
   0  13   3 274.402 131.807   5
   0  13   3 207.974 137.815   9
   0  13  -3 640.250 152.255   5
   0  13   3 363.945 138.797  10
   0  13  -4 51189.1 1489.45  12
   0  13  -4 51092.4 1515.28   4
   0  13   4 51509.5 1448.34   7
   0  13   4 52040.1 1482.85   9
   0  13   4 49467.4 1432.65  10
   0  13  -4 48911.9 1369.25  10
   0  13   4 49025.1 1461.80   5
   0  13  -5 9702.32 563.985  12
   0  13   5 8763.87 524.000  10
   0  13   5 9239.12 546.012   5
   0  13  -5 8612.57 479.923  10
   0  13   5 9430.31 553.533   9
   0  13  -5 9274.86 571.546   4
   0  13   5 9330.54 538.989   7
   0  13   6 66899.9 1686.02   9
   0  13  -6 66556.3 1726.98   4
   0  13   6 65192.6 1659.45   5
   0  13   6 67457.9 1700.23   7
   0  13   6 64157.7 1647.90  10
   0  13  -6 68444.8 1714.82  12
   0  13  -7 700.944 183.447   4
   0  13  -7 587.420 154.231  12
   0  13   7 528.563 131.990   5
   0  13   7 657.248 155.915   9
   0  13   7 458.723 126.230  10
   0  13   7 685.224 158.155   7
   0  13   8 7538.78 390.632   5
   0  13  -8 7568.96 434.248  12
   0  13   8 8323.99 443.295   9
   0  13   8 8444.19 460.746   7
   0  13  -9 228.431 84.4938  12
   0  13   9 497.615 113.439   9
   0  13   9 453.323 122.793   7
   0  13  10 428.439 88.7103   9
   0  13 -10 362.561 84.9951  12
   0  13  10 492.610 105.917   7
   0  13  11 1004.31 103.358   7
   0  14   0 71714.8 1868.97  12
   0  14   0 67877.4 1750.55   5
   0  14   0 69929.7 1753.11  10
   0  14   0 65882.2 1610.74   9
   0  14  -1 24750.1 826.580   9
   0  14  -1 26204.3 947.931  10
   0  14   1 28555.2 994.813  10
   0  14  -1 28248.0 1035.00  12
   0  14   1 28789.4 1090.35  12
   0  14   1 27421.6 917.966   9
   0  14  -1 26339.0 957.776   5
   0  14  -1 30127.3 1094.09   4
   0  14   1 26913.1 980.107   5
   0  14   2 29484.0 1031.47   5
   0  14  -2 28437.5 973.117  10
   0  14  -2 31558.5 1124.90   4
   0  14   2 29094.5 972.482   9
   0  14   2 30070.7 1131.10  12
   0  14   2 29379.9 1012.32  10
   0  14  -2 28106.2 977.217   5
   0  14  -2 29854.4 1050.89  12
   0  14  -3 3892.41 323.432  10
   0  14  -3 4259.39 403.508   4
   0  14   3 3394.56 323.899  10
   0  14   3 4147.22 363.475   5
   0  14   3 3916.76 308.738   7
   0  14  -3 3955.19 350.715  12
   0  14   3 3904.96 331.230   9
   0  14   4 4713.11 369.631  10
   0  14  -4 5186.17 390.892  12
   0  14   4 4999.71 350.283   7
   0  14  -4 4861.03 344.286  10
   0  14  -4 5719.95 445.717   4
   0  14   4 4843.29 384.822   5
   0  14   4 4977.57 372.092   9
   0  14   5 1165.34 178.524   7
   0  14  -5 995.295 181.628  12
   0  14  -5 974.629 154.989  10
   0  14   5 942.265 181.546   5
   0  14  -5 1351.45 249.488   4
   0  14   5 1200.86 191.805  10
   0  14   5 1182.87 189.373   9
   0  14  -6 10749.2 514.702  12
   0  14   6 10563.3 504.649   9
   0  14   6 10686.1 507.168  10
   0  14   6 10659.2 500.583   7
   0  14   6 10280.4 506.179   5
   0  14   7 428.622 120.138   9
   0  14  -7 115.331 87.7654  12
   0  14   7 329.414 99.0855  10
   0  14   7 301.900 96.4311   5
   0  14   7 332.656 102.311   7
   0  14  -8 6718.59 336.450  12
   0  14   8 5805.89 290.246   5
   0  14   8 7140.76 358.260   7
   0  14   8 6764.33 342.143   9
   0  14   9 12172.2 412.838   9
   0  14   9 12650.4 440.606   7
   0  15   0 753.302 196.761  12
   0  15   0 947.003 167.545  10
   0  15   0 648.499 122.627   9
   0  15   0 548.216 142.268   5
   0  15  -1 2275.41 234.491   5
   0  15   1 2221.43 246.155   5
   0  15  -1 1951.51 227.864  10
   0  15   1 2243.60 209.955   9
   0  15  -1 2210.28 262.929  12
   0  15   1 2373.17 259.746  10
   0  15  -1 1715.45 169.796   9
   0  15   2 556.466 145.769   5
   0  15  -2-55.2388 112.163  12
   0  15   2 380.676 107.607   9
   0  15  -2 103.995 80.0037  10
   0  15   2 488.460 140.048  10
   0  15  -2 219.948 92.8999   5
   0  15   3 15403.2 635.837   5
   0  15  -3 14992.3 625.451  12
   0  15  -3 13923.1 568.871  10
   0  15   3 14761.8 573.231   9
   0  15   3 15008.2 627.865  10
   0  15  -4 7974.61 426.493  12
   0  15   4 7801.00 425.872  10
   0  15   4 7253.14 342.198   7
   0  15  -4 7061.53 369.333  10
   0  15   4 8280.71 439.185   5
   0  15   4 7561.04 391.818   9
   0  15   5 32690.2 942.917   5
   0  15   5 34294.3 907.184   9
   0  15  -5 33633.8 931.396  12
   0  15   5 33504.9 939.114  10
   0  15   5 32464.5 842.110   7
   0  15  -6 12073.2 466.323  12
   0  15   6 10835.6 452.364   5
   0  15   6 10782.0 414.381   7
   0  15   6 11533.8 455.921  10
   0  15   6 11771.7 449.815   9
   0  15  -7 10191.7 385.814  12
   0  15   7 10737.5 383.121   7
   0  15   7 11073.8 399.000   9
   0  15   8 453.779 72.6444   9
   0  15   8 494.774 72.5790   7
   0  16   0 76362.0 1574.72  10
   0  16   0 73536.8 1530.53   5
   0  16   1 6005.56 278.840   9
   0  16  -1 6584.44 322.455   5
   0  16   1 6125.69 341.097   5
   0  16   1 6763.45 362.854  10
   0  16  -1 6633.59 342.678  10
   0  16   2 11773.3 487.542   5
   0  16   2 12592.5 504.674  10
   0  16   2 12513.3 428.791   9
   0  16  -2 13570.1 520.934  12
   0  16  -2 12064.3 462.378  10
   0  16   3 557.099 89.8964   9
   0  16   3 570.474 108.697   5
   0  16   3 646.866 115.722  10
   0  16  -3 560.492 94.9020  10
   0  16  -3 554.938 111.641  12
   0  16   4 6552.41 333.406   5
   0  16   4 6917.79 334.867  10
   0  16   4 6739.16 292.771   9
   0  16   5 414.325 74.9855   9
   0  16   5 383.181 79.5519  10
   0  16   5 291.001 72.6175   5
   0  16  -5 249.426 72.3889  12
   0  16   6 3875.47 184.416   9
   0  17   0 201.986 55.1884  10
   0  17  -1 4080.57 195.337  10
   0  17   1 5098.87 232.655  10
   0  17   2 730.563 83.4252   5
   0  17   2 997.602 100.039  10
  -1   0  17 21924.7 526.792  11
   1   0 -17 9876.86 417.364  12
  -1   0  16 185.826 94.5145   6
  -1   0  16 14.9914 94.4431  11
   1   0 -16 152.463 93.1828  18
   1   0 -15 52184.6 1509.92  18
  -1   0  15 56679.5 1529.40   6
  -1   0  15 53732.6 1500.12  11
  -1   0  14 75.5649 110.095   6
   1   0 -14 90.3150 99.3164  14
  -1   0  14 249.460 151.909  11
   1   0 -14 158.064 143.842  18
  -1   0  13 38338.8 1295.86  11
  -1   0  13 36666.5 1275.19   6
   1   0 -13 36254.8 1189.36  14
   1   0 -13 37091.7 1316.49  18
  -1   0  12 37.1192 99.4547   6
  -1   0  12 191.118 129.917  11
   1   0 -12 121.775 127.860  18
  -1   0  11 70756.8 3676.98  15
  -1   0  11 74775.6 1870.82  11
   1   0 -11 68877.8 3463.54  16
   1   0 -11 68992.4 1821.20  19
  -1   0  11 72173.0 1861.37   6
   1   0 -11 72763.7 1892.45  18
   1   0 -10 173.173 197.067   1
   1   0 -10 79.4110 95.3409  19
  -1   0  10 161.971 263.502  15
   1   0 -10 309.460 267.514  16
  -1   0   9 471.733 338.413  15
   1   0  -9 59.0848 213.728  16
   1   0  -9 167.255 161.004   1
   1   0  -8 59.4871 129.840   1
   1   0  -8 6.52290 189.952  16
  -1   0   8 294.043 272.816  15
  -1   0   7 91707.3 3062.73  15
   1   0  -7 92255.3 3052.92  16
   1   0  -7 85800.1 2550.66   1
   1   0  -6 335.836 160.763   1
  -1   0   6-53.9268 162.403  15
   1   0  -6 165.856 193.581  16
   1   0  -5 651472. 11428.5  16
  -1   0   5 669639. 11453.8  15
   1   0  -5 630583. 10988.4   1
  -1   0   4 151.251 148.353  15
   1   0  -4 110.392 159.700  16
   1   0  -4 29.9653 91.5922  17
   1   0  -4 274.539 121.906   1
   1   0  -3 418280. 7111.23  16
   1   0  -3 396014. 6894.90   1
  -1   0   3 409330. 7080.56  15
   1   0  -2 99.5220 98.6573  16
  -1   0   2 180.784 87.7121  15
   1   0  -2 188.835 87.8139   1
   1   0  -1 114628. 2112.38  17
  -1   0   1 118300. 2240.12   2
  -1   0   0 296.574 110.960   2
   1   0   0 89.2991 58.4500  17
  -1   0  -1 658.620 169.328   2
   1   0   1 536.502 120.740  15
   1   0   2 137.950 56.9265   3
  -1   0  -2 231.519 126.097  16
  -1   0  -2 118.181 128.192   1
   1   0   2-35.5573 103.269  15
   1   0   3 136701. 3009.41  15
  -1   0  -3 133360. 2851.31   1
   1   0   4 53.4667 34.5633   3
  -1   0  -4 436.190 182.887  16
  -1   0  -4 402.845 176.555   1
   1   0   4 46.8830 168.669  15
  -1   0  -5 939054. 15991.3   1
  -1   0  -5 934963. 16193.8  16
  -1   0  -6 198.303 185.312  16
  -1   0  -6 119.386 124.195   1
   1   0   6 195.230 207.122  15
  -1   0  -7 33805.7 1611.89   1
   1   0   7 33475.4 1909.19  15
  -1   0  -7 36112.4 1790.95  16
  -1   0  -8 204.239 179.190   1
  -1   0  -8 92.6456 210.729  16
   1   0   8 155.308 266.105  15
  -1   0  -9 88081.1 3356.16  16
  -1   0  -9 75775.2 2948.27   1
   1   0   9 85501.8 3777.81  15
   1   0  10 262.758 122.914  11
  -1   0 -10 237.529 240.930  16
  -1   0 -10 126.198 110.539  18
   1   0  10 185.972 134.949   6
   1   0  10 123.153 277.811  15
   1   0  11 124.536 308.148  15
  -1   0 -11 267.084 145.159  18
   1   0  11 97.8670 117.652   6
   1   0  11 137.910 119.693  11
   1   0  12 60.4658 141.646  11
   1   0  12 73.8227 116.488   6
  -1   0 -12 8.80570 125.351  18
   1   0  13 1934.11 307.135  11
  -1   0 -13 1875.95 294.081  18
   1   0  13 2083.25 304.945   6
   1   0  14 1.25128 135.350  11
  -1   0 -14-5.56948 138.900  18
   1   0  14 55.7482 115.201   6
   1   0  15 108987. 2357.53  11
   1   0  15 115707. 2370.91   6
  -1   0 -15 114306. 2413.53  18
   1   0  16 30.1127 53.5448  11
  -1   1  17 2815.43 174.260  11
  -1  -1  17 2493.51 170.754  11
  -1  -1  16 2573.72 231.078   6
   1  -1 -16 2341.92 243.612  18
  -1   1  16 2500.38 246.596   6
  -1  -1  16 2625.42 246.909  11
  -1   1  16 2690.69 253.380  11
   1   1 -16 2456.42 225.960  18
   1  -1 -15 4184.45 375.953  18
  -1  -1  15 4266.17 361.710   6
  -1  -1  15 4024.12 361.340  11
   1   1 -15 3624.10 341.977  18
  -1   1  15 3869.87 363.058  11
  -1   1  15 4094.82 363.395   6
   1   1 -15 3493.19 310.393  14
  -1  -1  14 3118.41 342.999  11
  -1   1  14 3136.33 351.853   6
   1   1 -14 3657.98 342.219  14
  -1  -1  14 3432.22 355.992   6
   1   1 -14 3063.60 350.346  18
   1  -1 -14 3418.03 367.195  18
  -1   1  14 3611.18 375.470  11
  -1   1  13 5667.70 473.310   6
   1   1 -13 5376.08 425.726  14
  -1  -1  13 5472.32 451.360   6
   1   1 -13 4922.89 455.159  18
  -1   1  13 5823.53 474.774  11
   1  -1 -13 5911.89 482.741  18
  -1  -1  13 5503.99 449.895  11
   1  -1 -12 86866.6 2212.06  18
   1   1 -12 88449.1 2131.95  14
  -1  -1  12 88706.8 2192.93  11
  -1   1  12 88101.4 2201.35  11
   1   1 -12 90863.6 2260.19  18
  -1  -1  12 89501.1 2189.12   6
   1  -1 -12 84135.5 2146.18  19
  -1   1  12 87461.8 2222.12   6
   1  -1 -11 5048.81 418.617  18
  -1   1  11 4419.08 925.567  15
   1  -1 -11 4741.82 929.645  16
  -1   1  11 4623.31 401.981   6
  -1  -1  11 3612.81 356.880  11
   1   1 -11 3919.79 793.763  16
  -1   1  11 5610.67 423.932  11
   1   1 -11 3977.78 377.885  18
  -1  -1  11 3295.63 805.607  15
   1  -1 -11 4340.16 378.088  19
   1   1 -11 3884.56 707.473   1
  -1  -1  11 3925.07 364.108   6
   1   1 -11 3819.31 361.718  19
   1  -1 -10 81040.4 1923.41  19
   1   1 -10 83508.1 3539.07  16
  -1   1  10 79164.3 3666.25  15
   1   1 -10 76266.6 3056.33   1
  -1  -1  10 79704.0 3646.99  15
   1   1 -10 80731.3 1923.43  19
  -1   1  10 79389.8 1937.19   6
   1  -1 -10 81685.7 3704.91  16
  -1  -1   9 458.973 281.912  15
   1   1  -9 812.578 354.062  16
   1  -1  -9 1065.58 428.103  16
   1   1  -9 627.085 241.256   1
   1  -1  -9 672.450 236.202   1
  -1   1   9 989.043 404.245  15
   1  -1  -8 12707.0 1179.96  16
   1   1  -8 11371.3 943.027   1
  -1  -1   8 11224.6 1085.39  15
   1  -1  -8 11206.5 829.748   1
  -1   1   8 11674.1 1125.84  15
   1   1  -8 12030.1 1086.13  16
   1  -1  -7 1077.29 361.775  16
   1  -1  -7 1024.27 239.161   1
   1   1  -7 785.048 300.964  16
  -1  -1   7 1079.69 329.590  15
  -1   1   7 829.789 202.380   3
  -1   1   7 993.954 341.399  15
   1   1  -7 928.477 268.984   1
  -1  -1   6 17794.4 1109.59  15
   1   1  -6 16918.2 971.243   1
   1   1  -6 16722.4 1042.61  16
   1  -1  -6 17608.7 1131.38  16
   1  -1  -6 16843.6 854.449   1
  -1   1   6 18949.8 1159.92  15
   1  -1  -5 124.614 174.756  16
   1  -1  -5 314.098 128.044   1
  -1   1   5 350.216 204.792  15
   1  -1  -5 143.699 124.395  17
   1   1  -5 278.579 146.312   1
   1   1  -5 280.234 183.219  16
  -1  -1   5 368.670 191.258  15
   1  -1  -4 2027.54 240.584   1
  -1  -1   4 1728.53 284.642  15
   1   1  -4 2001.82 302.953  16
   1  -1  -4 2196.76 287.115  17
  -1   1   4 1978.02 313.780  15
   1  -1  -4 1785.54 308.101  16
   1   1  -4 2075.60 281.443   1
   1  -1  -3 634.337 129.158   1
  -1  -1   3 346.686 131.005  15
  -1   1   3 397.233 156.013  15
   1  -1  -3 491.823 164.332  16
   1   1  -3 768.308 196.036  16
   1   1  -3 814.573 175.491   1
  -1   1   2 259791. 4504.25   2
   1  -1  -2 266716. 4658.12  16
   1   1  -2 260573. 4716.49  16
  -1  -1   2 259890. 4517.03  15
   1   1  -2 271017. 4644.34   1
  -1   1   1 7209.61 359.718   2
  -1  -1   1 7370.98 250.841  15
   1   1  -1 7127.45 342.500   1
   1  -1  -1 7026.93 322.655  16
  -1  -1   0 360578. 5959.78   2
  -1   1   0 352075. 6353.98   2
   1  -1   0 362320. 6330.36  17
   1   1   1 4512.59 279.356   3
   1   1   1 4150.79 247.258  15
  -1  -1  -1 3942.33 359.314   2
  -1   1  -1 4062.11 178.955  16
  -1   1  -1 3959.76 374.615   2
  -1   1  -2 100839. 2348.75   1
   1   1   2 98156.6 2128.56  15
   1   1   2 94000.7 1955.86   3
   1  -1   2 100110. 2405.80  15
  -1   1  -2 101313. 1914.50  16
  -1  -1  -2 100334. 2363.15  16
  -1  -1  -2 96328.0 2041.01   1
  -1  -1  -2 95440.4 2154.24   2
   1   1   3 39968.2 1066.34   3
  -1   1  -3 39500.0 1386.92   1
   1  -1   3 41486.2 1485.76  15
  -1  -1  -3 44840.4 1542.37  16
  -1  -1  -3 41869.4 1180.75   1
  -1   1  -3 39741.2 1150.30  16
   1   1   3 42413.0 1364.10  15
  -1  -1  -4 54101.2 1872.64  16
   1  -1   4 56552.7 1941.97  15
  -1   1  -4 54281.2 1577.93  16
   1   1   4 55630.3 1797.78  15
  -1   1  -4 53774.8 1754.05   1
  -1  -1  -4 51133.6 1494.25   1
   1   1   4 53638.6 1334.74   3
   1  -1   5 43487.5 1870.76  15
   1   1   5 44236.1 1204.73   3
  -1  -1  -5 43979.7 1816.72  16
  -1   1  -5 44557.1 1573.63  16
  -1   1  -5 42077.7 1652.99   1
  -1  -1  -5 45692.5 1469.72   1
   1   1   5 46581.0 1814.21  15
   1  -1   6 10268.5 968.748  15
  -1  -1  -6 10034.7 898.743  16
  -1  -1  -6 9874.89 700.389   1
  -1   1  -6 9886.90 815.317   1
   1   1   6 9886.99 893.446  15
  -1   1  -6 10776.9 812.011  16
   1  -1   7 12565.0 1188.43  15
  -1  -1  -7 12946.6 875.606   1
   1   1   7 14410.9 1196.52  15
  -1   1  -7 13993.1 1015.99  16
  -1  -1  -7 14043.6 1163.19  16
  -1   1  -7 13288.5 1040.69   1
   1  -1   8 43747.2 2504.04  15
  -1   1  -8 41371.4 2060.79   1
   1   1   8 44187.5 2366.52  15
  -1   1  -8 45639.5 2068.04  16
  -1  -1  -8 41604.7 1774.84   1
  -1  -1  -8 44985.2 2304.87  16
   1   1   9 2805.56 675.013  15
  -1   1  -9 2098.68 470.150  16
  -1  -1  -9 2617.34 606.511  16
  -1   1  -9 1906.43 472.560   1
   1  -1   9 1252.36 498.243  15
  -1   1 -10 230911. 6543.91   1
   1  -1  10 246892. 4719.34   6
   1   1  10 247566. 4724.29   6
  -1   1 -10 243068. 4623.98  14
  -1  -1 -10 253468. 6993.42  16
   1   1  10 241040. 4716.02  11
   1  -1  10 245335. 4688.68  11
  -1  -1 -10 248457. 4702.20  18
   1  -1  10 247424. 7844.11  15
   1   1  10 240262. 7403.64  15
  -1   1 -10 254941. 4791.57  18
   1   1  11 15453.6 800.294   6
   1   1  11 16091.3 1806.59  15
   1  -1  11 15916.4 796.669   6
   1  -1  11 14695.1 1824.87  15
   1  -1  11 14845.4 770.468  11
  -1   1 -11 15885.2 820.671  18
  -1   1 -11 14636.1 745.724  14
  -1  -1 -11 16028.0 798.969  18
   1   1  11 15579.4 806.029  11
  -1  -1 -12 34615.7 1277.10  18
   1   1  12 35275.5 1305.17  11
   1  -1  12 37410.1 1316.40   6
   1   1  12 36582.5 1332.42   6
  -1   1 -12 35275.0 1239.78  14
  -1   1 -12 36216.6 1335.02  18
   1  -1  12 36278.6 1307.78  11
  -1   1 -13 10227.4 612.841  14
   1  -1  13 10438.7 656.880  11
   1   1  13 10733.7 677.579  11
  -1  -1 -13 10725.7 659.666  18
   1   1  13 10667.3 674.648   6
  -1   1 -13 9544.32 642.276  18
   1  -1  13 10258.5 644.328   6
   1  -1  14 12454.9 645.213   6
   1   1  14 11804.3 667.012   6
   1   1  14 11988.9 667.357  11
  -1   1 -14 12595.0 679.292  18
   1  -1  14 12433.3 669.935  11
  -1  -1 -14 10897.1 631.081  18
   1   1  15 3257.32 294.885   6
   1   1  15 3287.21 291.088  11
  -1   1 -15 2706.33 218.255   8
   1  -1  15 2825.72 277.695  11
  -1  -1 -15 3201.92 297.749  18
  -1   1 -15 3040.21 288.899  18
   1  -1  15 3048.75 258.954   6
   1   1  16 1191.71 129.410  11
   1  -1  16 973.603 120.801  11
  -1  -1 -16 939.155 103.699   8
  -1  -2  17 21102.0 551.466  11
   1   2 -16 19039.5 726.993  12
  -1   2  16 20883.9 713.611  11
  -1   2  16 18964.9 693.788   6
  -1  -2  16 19203.3 682.393  11
   1  -2 -16 19243.6 708.243  18
   1   2 -15 38031.0 1163.62  14
   1  -2 -15 40599.3 1268.29  18
   1   2 -15 39643.8 1185.96  18
  -1  -2  15 41665.7 1201.53   6
  -1  -2  15 41210.9 1233.62  11
  -1   2  15 42782.0 1285.76  11
  -1   2  15 42199.0 1274.02   6
  -1  -2  14 9816.09 593.338  11
  -1   2  14 9637.48 605.845   6
   1   2 -14 9856.91 602.995  18
  -1   2  14 10418.3 628.969  11
   1   2 -14 9704.80 573.906  14
  -1  -2  14 10388.7 588.467   6
   1  -2 -14 9877.81 609.981  18
   1  -2 -13 22197.3 961.157  18
  -1  -2  13 20924.9 918.839  11
   1   2 -13 21837.3 910.452  14
  -1   2  13 22886.7 981.516  11
   1   2 -13 22084.3 970.143  18
  -1  -2  13 22421.9 922.560   6
  -1   2  13 23437.0 987.394   6
   1   2 -12 2522.41 320.335  18
  -1   2  12 3523.01 369.807  11
  -1  -2  12 2484.54 305.448  11
   1   2 -12 2515.90 301.076  14
  -1  -2  12 2643.27 304.159   6
   1  -2 -12 2918.86 335.501  18
  -1   2  12 2851.89 338.386   6
   1  -2 -12 3034.17 339.551  19
   1  -2 -11 87856.9 2127.08  19
   1  -2 -11 86073.3 4152.78  16
  -1   2  11 81977.4 4028.17  15
   1   2 -11 79359.9 3478.81   1
  -1  -2  11 92239.0 2159.04  11
  -1  -2  11 83380.0 4131.49  15
   1   2 -11 90124.2 2202.17  18
  -1   2  11 91009.5 2196.87   6
  -1  -2  11 87263.4 2097.85   6
  -1   2  11 88804.8 2149.17  11
   1  -2 -11 87801.7 2153.46  18
   1  -2 -10 35273.9 2421.75  16
  -1   2  10 33425.6 1085.14  11
   1  -2 -10 34314.7 1104.37  18
  -1   2  10 32141.0 1096.08   6
   1   2 -10 31666.4 1064.54  19
  -1  -2  10 31721.7 2258.17  15
   1  -2 -10 33139.6 1077.93  19
   1   2 -10 29957.6 1912.44   1
  -1   2  10 30754.2 2222.38  15
   1   2 -10 34051.1 2081.71  16
  -1  -2   9 6480.34 930.285  15
   1   2  -9 6365.05 799.839   1
  -1   2   9 6474.17 928.322  15
   1  -2  -9 6385.69 943.988  16
   1   2  -9 6560.44 843.218  16
   1   2  -8 13510.1 1105.47  16
   1  -2  -8 13404.1 1247.91  16
  -1   2   8 13990.3 1235.87  15
  -1  -2   8 13296.2 1195.14  15
   1   2  -8 12081.4 1020.84   1
  -1   2   7 60506.7 2463.23  15
   1   2  -7 61882.6 2257.97   1
  -1   2   7 63066.0 2046.86   3
   1  -2  -7 60211.2 1913.70   1
   1   2  -7 60737.4 2298.16  16
   1  -2  -7 62499.2 2544.28  16
  -1  -2   7 61385.8 2426.56  15
   1  -2  -6 97449.9 3002.18  16
   1   2  -6 96505.5 2758.90   1
   1   2  -6 91586.6 2740.35  16
  -1  -2   6 95031.6 2885.46  15
   1  -2  -6 96755.7 2688.24  17
   1  -2  -6 96358.7 2380.37   1
  -1   2   6 94697.9 2949.50  15
  -1   2   6 96372.1 2628.66   3
   1  -2  -5 265333. 4989.09   1
  -1   2   5 271019. 5672.05  15
   1  -2  -5 261471. 5608.97  16
   1   2  -5 260982. 5453.80  16
  -1  -2   5 271342. 5538.88  15
   1  -2  -5 280495. 5424.27  17
   1   2  -5 283332. 5512.37   1
  -1   2   4 7398.35 605.140  15
   1  -2  -4 7859.78 561.441  17
  -1   2   4 7411.56 425.800   2
   1   2  -4 8319.27 590.420   1
  -1  -2   4 8035.95 577.868  15
   1   2  -4 7985.88 589.216  16
   1  -2  -4 7458.98 582.118  16
  -1  -2   3 72265.9 1821.07  15
   1  -2  -3 76540.6 1909.97  17
  -1   2   3 75757.8 1636.17   2
   1   2  -3 80033.4 1949.14   1
   1   2  -3 78063.8 1986.16  16
   1  -2  -3 75529.1 1930.75  16
  -1  -2   2 139957. 2645.16  15
   1   2  -2 137404. 2829.78   3
   1  -2  -2 141877. 2793.30  16
  -1   2   2 141884. 2619.33   2
   1  -2  -2 139970. 2857.66  17
   1   2  -2 143189. 2836.80   1
   1  -2  -1 313977. 5358.24  16
  -1   2   1 310469. 5671.16   2
   1   2  -1 319731. 5627.69   3
   1  -2  -1 296841. 5706.29  17
   1   2  -1 340702. 5500.01   1
  -1  -2   1 326510. 5171.88  15
   1   2   0 215108. 3650.81   1
  -1  -2   0 209276. 3686.11   2
   1  -2   0 212959. 3437.28  16
  -1  -2  -1 266.304 45.2604  17
  -1   2  -1 167.987 163.271   1
   1   2   1 254.941 78.6215  15
  -1  -2  -1 276.201 110.213   2
   1   2   1 226.719 108.915   3
  -1  -2  -2 27681.6 1166.80  16
  -1  -2  -2 29249.0 871.449   2
  -1   2  -2 27974.3 1124.56   1
  -1  -2  -2 28687.9 730.786   1
   1   2   2 28937.8 965.713   3
   1  -2   2 28889.2 1271.12  15
  -1  -2  -2 27317.5 696.167  17
  -1   2  -2 26179.0 654.616  16
  -1   2  -2 29333.1 724.058   3
   1   2   2 28337.5 926.403  15
  -1   2  -3 61671.1 1892.33   1
   1  -2   3 61972.1 2054.24  15
  -1  -2  -3 60774.6 1331.45   1
   1   2   3 58032.6 1564.33   3
   1   2   3 58425.3 1687.60  15
  -1  -2  -3 61078.7 2005.74  16
  -1   2  -3 59585.2 1376.56  16
  -1   2  -4 160341. 3295.06  16
  -1  -2  -4 176240. 4215.07  16
   1   2   4 168891. 3786.79  15
   1   2   4 169255. 3429.64   3
   1  -2   4 175531. 4232.53  15
  -1   2  -4 168116. 3912.63   1
  -1  -2  -4 166750. 3169.25   1
   1  -2   5 163936. 4376.44  15
   1   2   5 166959. 3435.94   3
   1   2   5 164706. 3991.07  15
  -1  -2  -5 168494. 4390.43  16
  -1   2  -5 164530. 3505.11  16
  -1  -2  -5 159466. 3264.98   1
  -1   2  -5 156001. 3971.80   1
   1   2   6 62468.1 1762.96   3
   1  -2   6 59717.6 2575.78  15
  -1  -2  -6 58352.3 1699.20   1
  -1   2  -6 59203.6 1921.75  16
  -1  -2  -6 61725.1 2525.66  16
   1   2   6 59863.5 2316.40  15
  -1   2  -6 56831.7 2242.01   1
   1  -2   7 86627.1 3462.50  15
   1   2   7 90683.3 3193.26  15
  -1  -2  -7 90941.0 3377.53  16
  -1   2  -7 87462.0 2630.80  16
  -1   2  -7 85894.4 3042.84   1
  -1  -2  -8 11645.8 1212.47  16
  -1   2  -8 8839.60 804.470  16
   1   2   8 8669.52 1016.12  15
   1  -2   8 9881.10 1214.51  15
  -1   2  -8 8368.80 946.232   1
   1  -2   9 11711.9 1447.77  15
   1   2   9 9272.89 1160.46  15
  -1   2  -9 11699.5 1219.30   1
  -1  -2  -9 12741.6 1362.93  16
   1  -2  10 22898.5 2223.08  15
   1   2  10 24247.3 983.117   6
  -1   2 -10 21647.8 1789.60   1
   1  -2  10 25021.9 955.730  11
  -1  -2 -10 23394.1 933.956  18
  -1   2 -10 23430.6 943.582  14
  -1  -2 -10 23257.6 1953.72  16
  -1   2 -10 24410.6 997.576  18
   1   2  10 23034.1 959.745  11
   1   2  10 21868.0 1937.84  15
   1  -2  10 22879.7 939.490   6
   1  -2  11 11778.3 679.871  11
  -1  -2 -11 11446.0 667.874  18
  -1   2 -11 12633.3 697.109  14
   1   2  11 11449.4 693.079  11
   1  -2  11 12060.1 682.895   6
  -1  -2 -11 11099.1 1378.90  16
   1  -2  11 11474.5 1700.85  15
   1   2  11 11479.7 1491.20  15
   1   2  11 12401.5 720.850   6
  -1   2 -11 12386.5 728.870  18
  -1   2 -12 10556.1 686.887  18
  -1   2 -12 10249.3 642.526  14
   1  -2  12 10669.6 645.268   6
   1   2  12 10922.8 690.298   6
   1   2  12 11016.5 687.048  11
  -1  -2 -12 9934.33 633.981  18
   1  -2  12 10686.6 660.446  11
   1   2  13 3337.25 380.083  11
  -1   2 -13 3024.77 343.670  14
  -1   2 -13 3286.88 373.644  18
  -1  -2 -13 2979.05 347.643  18
   1  -2  13 2884.81 332.082   6
   1  -2  13 2677.51 343.146  11
   1   2  13 3304.36 385.704   6
   1  -2  14 30083.4 1002.62   6
   1  -2  14 32195.5 1110.77  11
   1   2  14 31283.0 1098.40  11
  -1   2 -14 31995.4 1113.32  18
  -1   2 -14 29857.1 1016.56  14
  -1  -2 -14 30556.0 1094.36  18
   1   2  14 31807.9 1138.47   6
   1   2  15 40088.1 1125.89   6
   1  -2  15 38412.5 1070.89  11
   1   2  15 38600.2 1070.31  11
  -1  -2 -15 39681.8 1120.11  18
   1  -2  16 14606.0 470.625  11
  -1  -2 -16 15733.2 517.511  18
   1   2  16 15097.8 464.618  11
  -1  -2 -16 15584.2 464.109   8
   1   2  16 15533.0 491.032   6
  -1  -3  16 37604.5 1000.79  11
  -1   3  16 35529.0 932.839  11
   1   3 -16 38338.0 1045.75  12
   1  -3 -16 37009.8 1032.80  18
  -1   3  16 36773.5 1014.42   6
  -1  -3  15 312.664 127.106  11
  -1   3  15 219.013 117.930  11
   1  -3 -15 482.764 161.329  18
  -1   3  15 98.7462 109.857   6
   1   3 -15 268.134 125.070  14
   1   3 -15 266.836 94.4460  18
   1  -3 -14 7375.94 513.519  18
  -1  -3  14 7328.70 497.431  11
   1   3 -14 6751.33 469.342  18
  -1   3  14 7045.33 512.528   6
   1   3 -14 6824.28 484.611  14
  -1   3  14 7117.76 510.033  11
  -1   3  13 217.649 130.715   6
   1   3 -13 123.313 121.053  14
  -1   3  13 220.457 136.638  11
   1   3 -13 91.9949 112.171  18
   1  -3 -13 228.849 135.780  18
  -1  -3  13 114.019 113.687  11
  -1   3  12 22664.7 973.985   6
   1   3 -12 23810.0 964.835  14
   1  -3 -12 22978.8 958.382  18
   1   3 -12 22555.6 962.445  18
  -1  -3  12 24322.2 965.088  11
  -1   3  12 23687.5 995.948  11
   1  -3 -12 22222.0 934.144  19
  -1  -3  12 23478.0 918.098   6
  -1   3  11 39509.4 1290.33  11
   1   3 -11 35810.8 1238.64  18
  -1  -3  11 38421.0 1230.95  11
   1  -3 -11 39396.0 2820.49  16
  -1   3  11 38112.0 1274.18   6
  -1  -3  11 36007.3 2664.81  15
   1  -3 -11 37133.7 1243.97  18
   1   3 -11 34121.9 2276.30   1
   1  -3 -11 38526.1 1238.00  19
   1   3 -10 99801.8 3859.91   1
   1  -3 -10 106097. 2370.77  18
  -1   3  10 108281. 2395.66  11
   1  -3 -10 104764. 4542.08  16
  -1  -3  10 102394. 4318.29  15
  -1   3  10 103960. 2379.72   6
   1  -3 -10 103798. 2342.44  19
  -1  -3   9 12820.4 1315.25  15
   1   3  -9 12825.6 1119.41  16
   1  -3  -9 13105.5 1387.78  16
   1   3  -9 12804.2 1183.98   1
  -1   3   9 12490.6 1295.46  15
  -1   3   8 90787.6 2831.92   3
   1   3  -8 82490.7 3037.88   1
  -1   3   8 85743.2 3320.34  15
  -1  -3   8 86944.3 3324.28  15
   1   3  -8 85589.3 2926.29  16
   1  -3  -8 89007.4 3448.38  16
  -1  -3   7 40351.0 1961.53  15
   1   3  -7 39708.1 1868.75   1
  -1   3   7 42612.6 1755.62   3
   1  -3  -7 44413.9 2119.98  16
   1  -3  -7 42369.1 1756.76  17
  -1   3   7 42290.6 2066.11  15
   1   3  -7 39593.0 1760.79  16
  -1   3   6 100255. 3119.98  15
  -1   3   6 102654. 2876.71   3
   1   3  -6 95248.2 2792.48  16
   1  -3  -6 102359. 2823.65  17
   1   3  -6 100424. 2971.20   1
  -1   3   6 97936.0 2264.76   2
   1  -3  -6 100177. 3108.89  16
  -1  -3   6 99068.2 3005.90  15
   1   3  -5 2498.86 404.394   1
  -1   3   5 2679.68 394.788   3
  -1   3   5 1999.94 222.314   2
   1  -3  -5 2146.11 339.039  17
   1  -3  -5 2377.52 404.782  16
  -1  -3   5 2328.36 367.701  15
  -1   3   4 37808.7 1022.22   2
  -1   3   4 43015.6 1577.63   3
  -1  -3   4 39334.3 1410.19  15
   1   3  -4 41623.4 1497.78   1
   1  -3  -4 41549.9 1512.84  16
   1  -3  -4 42035.3 1436.78  17
   1  -3  -3 71133.1 1903.09  17
   1   3  -3 70828.6 1913.87   3
   1   3  -3 75742.1 1966.59   1
  -1   3   3 69150.8 1518.41   2
   1  -3  -3 67962.8 1893.53  16
  -1  -3   3 69623.7 1803.09  15
  -1   3   2 3141.39 278.317   2
   1  -3  -2 3568.78 329.407  16
   1  -3  -2 3646.90 375.000  17
   1   3  -2 4494.92 400.258   3
  -1  -3   2 3597.80 287.614  15
  -1   3   1 4285.67 331.172   2
   1   3  -1 4638.48 329.723   1
   1  -3  -1 4232.23 443.368  17
   1  -3  -1 4441.03 305.790  16
  -1  -3   1 4559.97 272.942  15
   1   3  -1 4236.23 388.685   3
  -1  -3   0 453851. 7546.49   2
   1  -3   0 454946. 7348.15  16
   1   3   0 470735. 7485.93   1
  -1   3   0 450001. 7981.60   1
  -1   3   0 448459. 7930.87   3
  -1  -3  -1 142301. 2509.33   2
  -1   3  -1 147378. 2838.95   3
  -1   3  -1 144034. 3064.87   1
  -1  -3  -1 145277. 2367.54  17
  -1  -3  -2 48777.7 1098.56  17
   1  -3   2 49226.7 1924.60  15
  -1  -3  -2 46682.8 1701.95  16
   1   3   2 48303.8 1505.28   3
  -1   3  -2 49534.7 1651.85   1
  -1  -3  -2 47341.3 1055.57   2
   1   3   2 50476.9 1401.07  15
  -1   3  -2 47934.9 1272.69   3
   1   3   3 102911. 2514.25   3
   1  -3   3 101890. 3087.13  15
   1   3   3 104047. 2516.91  15
  -1   3  -3 103501. 2781.56   1
  -1  -3  -3 101360. 2088.27  17
  -1  -3  -3 105382. 2937.01  16
  -1   3  -3 100142. 2013.99   3
  -1   3  -4 32931.2 1491.70   1
   1  -3   4 35137.9 1744.30  15
  -1  -3  -4 30669.0 743.552   1
  -1  -3  -4 33227.5 1623.57  16
   1   3   4 31955.4 1247.05   3
  -1   3  -4 32885.9 987.739  16
   1   3   4 33113.6 1362.19  15
  -1   3  -5 22910.8 911.536  16
  -1  -3  -5 23717.8 1488.85  16
  -1   3  -5 24424.4 1371.63   1
   1  -3   5 24718.2 1571.61  15
   1   3   5 23750.5 1094.82   3
   1   3   5 23622.5 1259.17  15
   1   3   6 95695.7 2595.46   3
  -1  -3  -6 99377.9 3518.34  16
   1   3   6 96932.6 3070.51  15
  -1   3  -6 91938.4 3116.01   1
   1  -3   6 100078. 3628.55  15
  -1   3  -6 89065.6 2360.29  16
  -1  -3  -7 28451.2 1921.08  16
   1  -3   7 26701.0 1941.62  15
  -1   3  -7 27580.5 1697.87   1
   1   3   7 27841.1 1687.50  15
   1  -3   8 10670.2 1337.70  15
   1   3   8 11894.6 1186.61  15
  -1   3  -8 10746.4 1150.42   1
  -1  -3  -8 11688.1 1315.18  16
   1   3   9 25933.6 974.826   6
   1  -3   9 25197.8 909.933  11
  -1   3  -9 24444.0 944.328  14
   1  -3   9 24356.8 2201.81  15
  -1   3  -9 22919.1 1825.10   1
  -1  -3  -9 25946.9 933.644  18
  -1  -3  -9 28656.3 2189.23  16
   1   3   9 25640.6 1923.59  15
   1  -3  10 58518.4 3734.04  15
  -1  -3 -10 63756.8 3484.81  16
   1   3  10 55645.2 3124.64  15
  -1   3 -10 53391.7 3044.50   1
  -1   3 -10 58884.7 1668.38  14
   1   3  10 58938.4 1695.27   6
  -1   3 -10 58071.4 1705.86  18
   1   3  10 58036.3 1710.41  11
  -1  -3 -10 56929.3 1613.07  18
   1  -3  10 60334.4 1645.26  11
   1   3  11 45442.1 1508.09  11
  -1   3 -11 43354.3 1444.87  14
  -1  -3 -11 44752.0 1433.11  18
   1   3  11 44837.9 1489.70   6
  -1   3 -11 44707.1 1493.39  18
   1  -3  11 45274.1 1433.54  11
  -1  -3 -12 22178.3 968.922  18
  -1   3 -12 24758.2 1053.48  18
   1  -3  12 23508.3 998.030  11
  -1   3 -12 22598.8 1000.82  14
   1   3  12 23756.6 1044.10  11
   1   3  12 23381.2 1044.97   6
   1   3  13 13115.3 746.235   6
  -1  -3 -13 12552.7 697.387  18
   1  -3  13 13348.4 720.751  11
   1   3  13 13146.6 741.759  11
  -1   3 -13 12299.4 699.837  14
  -1   3 -13 12667.5 705.730  18
  -1  -3 -14 2843.37 315.410  18
  -1   3 -14 3578.48 340.639  12
   1  -3  14 3719.69 345.272  11
   1   3  14 2999.15 314.539  11
   1   3  14 2665.67 321.506   6
  -1   3 -14 3013.30 301.072  14
  -1   3 -14 3456.84 323.758  18
   1   3  15 3827.18 284.901  11
   1  -3  15 3266.49 265.658  11
  -1  -3 -15 3446.25 290.391  18
  -1   3 -15 2871.98 242.117  12
   1   3  15 3840.41 308.007   6
  -1   3 -15 2963.18 225.183  14
   1  -3  16 4471.92 214.889  11
  -1  -3 -16 4787.44 251.757  18
  -1  -3 -16 5086.21 237.776   8
  -1  -4  16 12195.8 479.227  11
   1   4 -16 11880.9 472.892  14
   1  -4 -16 12478.7 515.548  18
  -1   4  16 13192.0 524.324   6
   1   4 -16 13532.0 535.347  12
   1   4 -15 25027.8 922.604  12
   1   4 -15 21782.9 831.143  14
  -1  -4  15 24206.5 835.255  11
  -1   4  15 22712.2 855.111   6
  -1   4  15 21472.1 771.852  11
   1  -4 -15 21135.5 819.163  18
  -1  -4  14 9796.42 565.254  11
   1  -4 -14 10019.5 583.881  18
  -1   4  14 10356.8 608.465   6
   1   4 -14 9129.10 566.278  14
  -1   4  14 9873.02 572.880  11
  -1  -4  13 16009.2 746.204  11
   1  -4 -13 14222.3 734.070  18
  -1   4  13 14247.5 736.992  11
  -1   4  13 14223.6 755.731   6
   1   4 -13 13547.3 676.170  18
   1   4 -13 15320.2 774.380  14
   1  -4 -12 32050.1 1131.30  19
  -1   4  12 32505.3 1191.65   6
   1  -4 -12 32164.3 1162.33  18
   1   4 -12 31090.1 1120.36  18
  -1  -4  12 32967.1 1136.05  11
   1   4 -12 31451.9 1163.97  14
  -1   4  12 32629.6 1175.16  11
  -1   4  11 867.115 189.264   6
  -1  -4  11 501.952 156.236  11
   1   4 -11 917.195 197.125  14
  -1  -4  11 269.142 349.017  15
   1  -4 -11 424.779 134.339  19
   1  -4 -11 318.169 139.538  18
  -1   4  11 896.828 197.679  11
   1  -4 -11 106.224 277.106  16
   1   4 -11 426.178 284.586   1
   1  -4 -10 575.394 153.907  18
  -1  -4  10 92.5042 286.296  15
  -1   4  10 293.464 116.461  11
  -1   4  10 469.447 136.264   6
   1  -4 -10 576.717 147.868  19
   1   4 -10 351.154 282.874   1
   1  -4  -9 13177.2 1412.02  16
   1   4  -9 12019.4 1205.72   1
  -1  -4   9 11381.3 1262.92  15
  -1   4   8 4830.10 634.710   3
   1   4  -8 3963.69 651.798   1
   1  -4  -8 3856.17 695.183  16
  -1  -4   8 4471.21 712.689  15
  -1  -4   7 73333.7 2824.00  15
  -1   4   7 78934.7 2685.53   3
   1   4  -7 75677.9 2805.05   1
   1  -4  -7 75334.6 2521.12  17
   1  -4  -7 72491.7 2863.05  16
  -1   4   6 66997.1 2392.47   3
  -1  -4   6 68226.5 2449.02  15
   1  -4  -6 70014.4 2284.10  17
   1  -4  -6 68910.3 2550.29  16
   1   4  -6 72973.0 2543.85   1
  -1   4   5 55399.2 2061.48   3
   1  -4  -5 54654.7 2045.46  16
   1  -4  -5 56498.8 1917.07  17
  -1  -4   5 54828.4 1976.61  15
   1   4  -5 56212.9 2048.36   1
   1  -4  -4 54183.3 1764.07  17
  -1   4   4 54612.9 1949.81   3
   1   4  -4 53009.6 1832.42   1
   1  -4  -4 50068.0 1801.12  16
  -1  -4   4 50110.7 1706.82  15
  -1  -4   3 33362.8 1201.26  15
  -1   4   3 37843.9 1508.11   3
   1  -4  -3 33121.9 1286.51  16
   1  -4  -3 32925.2 1288.35  17
   1   4  -3 33911.8 1349.14   3
   1   4  -3 34680.7 1309.85   1
  -1  -4   2 26495.7 967.763  15
  -1   4   2 31619.1 1320.55   3
   1   4  -2 29036.5 1082.85   1
   1   4  -2 29382.1 1199.18   3
   1  -4  -2 28810.5 1212.90  17
   1  -4  -2 29805.7 1081.03  16
   1   4  -1 38053.6 1352.42   3
  -1   4   1 38708.1 1436.17   3
  -1  -4   1 36926.4 1135.03  15
   1  -4  -1 35939.8 1519.76  17
  -1   4   1 36273.1 1155.03   1
   1  -4  -1 33972.4 1081.07  16
   1   4  -1 36756.6 1121.59   1
  -1   4   0 3511.01 417.190   3
   1   4   0 2942.73 247.255   1
   1  -4   0 2685.79 441.141  17
   1  -4   0 3135.90 244.029  16
  -1  -4   0 2738.23 332.725  17
   1   4   0 2968.14 365.562   3
  -1   4   0 3363.14 360.104   1
  -1  -4  -1 84873.3 1749.61   2
  -1   4  -1 81189.8 2163.81   3
  -1  -4  -1 83491.1 1809.34  17
   1  -4   1 82462.5 1578.75  16
   1   4   1 83281.3 2247.67   3
  -1   4  -1 82540.8 2257.33   1
   1  -4   2 15904.4 1153.52  15
  -1  -4  -2 15668.2 981.708  16
  -1   4  -2 16409.0 933.995   1
   1   4   2 15216.3 869.099   3
   1  -4   2 12844.2 366.254  16
  -1  -4  -2 15726.7 568.339  17
  -1   4  -2 15297.4 749.538   3
  -1   4  -3 52676.4 1520.64   3
  -1  -4  -3 56296.5 2117.13  16
  -1   4  -3 54781.1 1968.54   1
   1   4   3 59080.4 1875.63   3
   1  -4   3 54228.7 2300.92  15
  -1  -4  -3 54039.6 1361.28  17
   1   4   4 77174.3 2316.18   3
  -1   4  -4 77200.9 2575.57   1
   1   4   4 76749.3 2324.18  15
  -1  -4  -4 76144.7 2737.17  16
  -1  -4  -4 75395.4 1842.92  17
   1  -4   4 76097.8 2940.20  15
   1  -4   5 49216.6 2438.87  15
  -1  -4  -5 43335.7 2117.21  16
   1   4   5 43676.3 1835.08  15
   1   4   5 45235.5 1732.58   3
  -1   4  -6 26626.1 1645.54   1
   1  -4   6 28603.9 1980.91  15
  -1  -4  -6 27629.2 1812.00  16
   1   4   6 26971.5 1345.70   3
   1   4   6 26045.5 1504.13  15
   1   4   7 31115.4 1833.08  15
  -1   4  -7 30710.5 1903.29   1
  -1  -4  -7 32261.4 2131.71  16
   1   4   7 33399.8 1562.67   3
   1  -4   7 31271.0 2243.47  15
  -1   4  -8 21178.0 1685.50   1
  -1  -4  -8 22599.6 1925.80  16
   1  -4   8 22214.4 2023.65  15
   1   4   8 22330.7 1653.42  15
   1   4   9 268.166 123.411  11
  -1   4  -9 171.484 209.353   1
  -1  -4  -9 547.329 407.842  16
   1   4   9 94.6036 96.3984   6
  -1   4  -9 252.362 125.997  18
  -1   4  -9 442.879 149.389  14
   1  -4   9 368.861 123.746  11
   1  -4   9 350.304 367.154  15
  -1  -4  -9 349.176 123.283  18
   1   4   9 317.651 235.709  15
   1   4  10 450.896 152.853   6
   1   4  10 758.514 202.566  11
  -1   4 -10 737.528 200.818  14
  -1  -4 -10 472.511 285.004  16
  -1   4 -10 765.580 403.890   1
  -1   4 -10 905.607 211.777  18
   1  -4  10 643.362 491.510  15
   1  -4  10 972.884 198.459  11
  -1  -4 -10 651.929 167.471  18
  -1  -4 -11 10121.1 620.314  18
   1   4  11 10401.3 661.502   6
  -1   4 -11 11152.0 670.675  18
   1   4  11 11415.2 702.920  11
   1  -4  11 10768.5 641.096  11
  -1   4 -11 10522.2 669.501  14
  -1   4 -12 2770.90 336.357  18
  -1  -4 -12 3682.88 377.326  18
   1   4  12 3238.65 378.772   6
   1  -4  12 3161.50 346.086  11
   1   4  12 3497.70 397.101  11
  -1   4 -12 3146.22 375.143  14
  -1   4 -13 11600.0 661.595  12
  -1  -4 -13 10778.1 626.798  18
   1  -4  13 10878.8 620.754  11
  -1   4 -13 10692.7 651.022  14
   1   4  13 10466.5 657.621   6
   1   4  13 10395.3 617.762  11
  -1   4 -14 10763.0 566.936  14
   1  -4  14 11398.5 571.250  11
   1   4  14 11484.2 563.190  11
   1   4  14 11690.8 622.411   6
  -1  -4 -14 11787.9 605.269  18
  -1   4 -14 12154.1 595.135  12
  -1   4 -15 16764.6 566.263  14
  -1   4 -15 16676.5 576.426  12
   1   4  15 17468.6 650.294   6
   1   4  15 17083.4 564.488  11
  -1  -4 -15 17770.4 653.402  18
   1  -4  15 17138.2 584.515  11
   1  -5 -16 13592.9 511.358  18
   1   5 -16 16098.9 536.654  12
   1   5 -16 14188.5 495.320  14
  -1   5  16 15188.1 531.474   6
  -1  -5  15 12998.1 559.572  11
   1  -5 -15 12104.3 566.412  18
   1   5 -15 12628.6 608.933  14
   1   5 -15 13815.1 624.532  12
  -1   5  15 12346.2 594.262   6
   1  -5 -14 2774.61 305.566  18
   1   5 -14 2870.79 335.392  12
   1   5 -14 2182.60 288.750  14
  -1   5  14 2966.06 290.715  11
  -1  -5  14 2943.83 295.244  11
  -1   5  14 3005.19 324.849   6
   1  -5 -13 3101.40 335.396  18
  -1   5  13 2620.16 319.808   6
  -1   5  13 3159.04 331.232  11
  -1  -5  13 3354.71 330.876  11
   1   5 -13 2953.06 354.539  14
   1  -5 -12 35894.9 1238.13  18
  -1  -5  12 37527.1 1210.57  11
  -1   5  12 36234.1 1244.04  11
   1   5 -12 37245.8 1303.33  14
  -1   5  12 35113.1 1258.02   6
   1  -5 -11 46319.6 1383.08  19
  -1   5  11 46821.9 1471.52   6
   1  -5 -11 49459.0 1485.24  18
   1   5 -11 50128.9 1525.86  14
  -1   5  11 46415.4 1451.80  11
  -1  -5  11 51125.9 1423.72  11
   1   5 -10 49795.0 1473.49  14
   1  -5 -10 48254.7 1368.49  19
   1  -5 -10 46505.7 2905.42  16
   1  -5 -10 47871.1 1426.36  18
   1   5 -10 47932.1 2748.82   1
  -1  -5  10 46318.2 2887.16  15
  -1   5  10 46995.2 1427.86   6
  -1   5   9 34580.9 1119.39   6
   1   5  -9 34889.0 2175.65   1
   1  -5  -9 34916.1 2318.02  16
  -1  -5   9 35362.0 2319.64  15
   1  -5  -8 67270.3 3044.23  16
  -1   5   8 71756.5 2754.61   3
  -1  -5   8 68499.4 3053.91  15
   1  -5  -8 66751.2 2516.08  17
   1   5  -8 68407.1 2949.53   1
  -1   5   7 70524.3 2708.48   3
  -1  -5   7 69470.2 2839.01  15
   1  -5  -7 71898.3 2510.56  17
   1  -5  -7 71450.2 2898.88  16
   1   5  -7 72661.1 2847.16   1
  -1  -5   6 15987.6 1162.36  15
   1  -5  -6 16393.4 1049.20  17
  -1   5   6 15300.4 1143.56   3
   1  -5  -6 15367.3 1168.71  16
   1   5  -6 17186.1 1215.00   1
  -1   5   5 22331.1 1339.59   3
  -1  -5   5 20549.0 1200.23  15
   1  -5  -5 22532.4 1186.26  17
   1  -5  -5 19301.0 1203.04  16
   1   5  -5 21629.8 1273.36   1
   1   5  -4 44798.4 1750.82   1
   1   5  -4 42990.6 1775.73   3
  -1   5   4 44389.5 1887.02   3
   1  -5  -4 46149.7 1713.60  17
   1  -5  -4 44411.0 1747.85  16
  -1  -5   4 44934.2 1678.12  15
  -1   5   3 1593.97 141.473   1
  -1   5   3 1845.28 373.919   3
   1  -5  -3 1481.55 283.527  16
   1   5  -3 1489.21 291.735   1
   1   5  -3 1656.73 335.310   3
   1  -5  -3 1627.73 313.729  17
  -1  -5   3 1651.55 280.940  15
   1   5  -2 141495. 3513.55   3
   1   5  -2 140005. 3228.28   1
   1  -5  -2 143812. 3218.98  16
  -1  -5   2 140397. 3144.31  15
   1  -5  -2 140987. 3571.90  17
  -1   5   2 145676. 2839.42   1
   1   5  -1 33351.2 1405.16   3
   1   5  -1 34302.6 1148.59   1
   1  -5  -1 33676.6 1133.57  16
   1  -5  -1 32163.7 1494.07  17
  -1   5   1 32667.6 1122.10   1
  -1  -5   1 33155.7 1224.46  15
  -1   5   1 33509.3 1480.39   3
  -1   5   0 19336.7 1067.75   3
   1   5   0 17722.1 998.792   3
   1  -5   0 18297.9 1145.75  17
   1  -5   0 18790.7 719.276  16
  -1   5   0 17336.4 871.444   1
   1   5   0 18817.1 719.069   1
  -1  -5   0 17002.1 886.667  17
  -1   5  -1 122506. 3103.27   3
   1   5   1 127625. 3189.13   3
  -1  -5  -1 120143. 2348.89   2
  -1   5  -1 116486. 2986.38   1
   1  -5   1 122835. 2336.43  16
  -1  -5  -1 116087. 3178.11  16
  -1  -5  -1 124004. 2633.76  17
   1  -5   2 198256. 5321.26  15
   1   5   2 211006. 4578.80   3
  -1  -5  -2 206841. 3764.34  17
  -1   5  -2 212372. 4387.99   3
   1  -5   2 191558. 3358.56  16
  -1   5  -2 207823. 4545.82   1
  -1  -5  -2 200006. 4727.69  16
   1   5   3 48947.3 1852.95   3
  -1   5  -3 49785.4 1950.71   1
  -1   5  -3 46675.5 1636.22   3
   1  -5   3 46589.4 2291.19  15
  -1  -5  -3 47717.3 2039.63  16
  -1  -5  -3 48875.7 1336.52  17
   1  -5   4 11780.3 1180.44  15
  -1  -5  -4 11942.3 1064.85  16
  -1   5  -4 12648.5 1011.93   1
  -1  -5  -4 12566.3 641.390  17
   1   5   4 11682.4 881.199   3
  -1   5  -5 8177.41 871.403   1
  -1  -5  -5 9011.10 981.070  16
   1  -5   5 9485.10 1122.99  15
   1   5   5 8354.63 774.148   3
  -1   5  -6 31641.6 1904.43   1
   1   5   6 33898.1 1657.97   3
   1  -5   6 34071.5 2298.05  15
  -1  -5  -6 32970.9 2058.91  16
   1   5   7 1776.87 388.696   3
  -1  -5  -7 2395.65 605.575  16
  -1   5  -7 1767.15 498.627   1
   1  -5   7 1864.02 599.245  15
  -1  -5  -8 12692.8 1458.80  16
   1  -5   8 12495.4 1601.41  15
  -1   5  -8 12605.5 662.956  14
  -1   5  -8 12760.6 1379.70   1
  -1   5  -9 18493.4 828.234  18
  -1   5  -9 17034.3 1717.98   1
   1   5   9 19172.1 855.941   6
  -1  -5  -9 20570.0 1996.18  16
   1   5   9 18667.2 871.795  11
  -1   5  -9 19060.6 878.042  14
  -1  -5  -9 19177.1 806.826  18
   1  -5   9 18920.8 784.062  11
   1  -5   9 18434.8 2081.10  15
   1  -5  10 33711.0 1146.98  11
   1   5  10 33648.4 1246.55  11
  -1   5 -10 32059.7 1162.22  18
  -1  -5 -10 36825.2 2844.09  16
  -1  -5 -10 35357.4 1190.28  18
  -1   5 -10 34186.3 1269.16  14
   1   5  10 34116.3 1232.83   6
  -1   5 -10 31171.0 2479.34   1
   1  -5  10 33579.8 2984.04  15
  -1   5 -11 53296.4 1592.49  18
  -1   5 -11 54829.8 1729.43  14
  -1  -5 -11 58472.6 1647.69  18
   1   5  11 54528.3 1687.28   6
   1   5  11 56128.1 1685.57  11
   1  -5  11 55438.7 1596.02  11
  -1  -5 -12 61832.4 1728.12  18
  -1   5 -12 59099.3 1804.79  14
   1   5  12 61077.4 1793.31   6
   1  -5  12 60510.8 1684.77  11
   1   5  12 60219.0 1720.38  11
   1  -5  13 2098.88 257.091  11
   1   5  13 2134.36 254.461  11
   1   5  13 2393.35 311.942   6
  -1  -5 -13 1944.28 269.306  18
  -1   5 -13 2108.52 274.517  12
  -1   5 -13 1835.45 284.567  14
  -1  -5 -14 767.725 163.496  18
   1  -5  14 736.904 138.284  11
  -1   5 -14 871.566 171.879  14
   1   5  14 627.596 123.605  11
   1   5  14 810.378 178.946   6
  -1   5 -14 1000.52 166.680  12
  -1  -5 -15 232.859 88.7212  18
   1   5  15 494.865 109.050   6
   1  -5  15 388.192 89.8423  11
  -1   5 -15 225.747 79.5272  14
   1  -6 -16 16148.0 504.775  18
  -1  -6  15 1868.69 177.673  11
  -1   6  15 1631.46 195.696   6
   1   6 -15 2203.63 242.086  14
   1  -6 -15 1656.71 200.691  18
   1   6 -15 2285.33 235.315  12
   1  -6 -14 50875.1 1408.62  18
   1   6 -14 55002.8 1517.28  12
  -1   6  14 51490.3 1449.94   6
  -1  -6  14 52360.4 1353.67  11
   1   6 -14 52201.2 1526.79  14
   1   6 -13 1522.71 269.416  14
  -1   6  13 1868.11 275.852   6
   1   6 -13 1829.71 291.613  12
  -1  -6  13 1328.11 204.985  11
   1  -6 -13 1425.95 234.732  18
   1   6 -12 27108.1 1118.71  14
  -1  -6  12 27955.1 988.690  11
   1   6 -12 29483.3 1182.33  12
   1  -6 -12 28355.7 1061.45  18
  -1   6  12 28235.7 1098.33   6
   1   6 -11 1851.84 286.775  14
  -1  -6  11 1787.17 233.226  11
  -1   6  11 1822.94 273.261   6
   1   6 -11 1710.38 291.304  12
   1  -6 -11 1420.45 242.272  18
   1  -6 -11 1558.65 218.284  19
   1   6 -10 45347.4 1425.65  14
   1   6 -10 40972.3 2621.71   1
  -1   6  10 43366.6 1378.96   6
  -1  -6  10 43377.9 1253.81  11
  -1  -6  10 38788.4 2666.95  15
   1  -6 -10 46693.9 1404.15  18
   1  -6 -10 41941.8 2756.92  16
   1  -6 -10 44046.7 1266.36  19
  -1   6   9 9872.75 568.441   6
   1   6  -9 10449.1 594.678  14
  -1  -6   9 10185.5 1248.40  15
   1   6  -9 9553.15 1171.01   1
   1  -6  -9 9536.63 1212.17  16
  -1  -6   8 5744.78 867.924  15
   1  -6  -8 5551.24 703.465  17
  -1   6   8 5500.62 778.293   3
   1   6  -8 5904.70 861.266   1
   1  -6  -8 6412.54 920.318  16
  -1  -6   7 64394.8 2795.36  15
  -1   6   7 68548.2 2800.99   3
   1  -6  -7 68680.9 2505.02  17
   1   6  -7 67577.6 2864.40   1
   1  -6  -7 63343.7 2795.57  16
   1  -6  -6 66767.9 2675.27  16
  -1   6   6 73634.6 2852.59   3
   1   6  -6 68956.3 2708.75   1
   1  -6  -6 73340.2 2492.92  17
  -1  -6   6 67838.0 2664.46  15
   1  -6  -5 22070.3 1233.58  17
  -1   6   5 21857.3 1429.06   3
   1   6  -5 20351.5 1298.36   1
  -1  -6   5 19051.1 1219.68  15
   1  -6  -5 20122.8 1276.57  16
   1   6  -4 193478. 4556.25   1
  -1   6   4 184227. 4843.72   3
   1  -6  -4 186647. 4490.95  16
   1   6  -4 187900. 4756.07   3
  -1  -6   4 185429. 4411.14  15
   1  -6  -4 189083. 4439.96  17
  -1   6   3 26071.4 1474.74   3
   1  -6  -3 21981.7 1143.29  16
   1  -6  -3 22725.9 1245.78  17
   1   6  -3 22769.5 1165.15   1
  -1  -6   3 21910.1 1101.41  15
   1   6  -3 22407.9 1321.46   3
   1   6  -2 40648.1 1767.09   3
   1  -6  -2 45963.9 1899.86  17
   1   6  -2 41883.1 1531.17   1
  -1   6   2 45630.5 1931.33   3
  -1   6   2 42825.8 1161.09   1
   1  -6  -2 42392.9 1519.51  16
  -1  -6   2 41344.8 1513.21  15
  -1   6   1 10029.3 858.169   3
   1  -6  -1 8192.49 777.271  17
   1   6  -1 8828.02 587.843   1
  -1   6   1 9156.03 562.756   1
   1   6  -1 8702.92 767.910   3
  -1  -6   1 8822.79 658.187  15
   1  -6  -1 8188.24 562.629  16
   1  -6   0 43821.8 1302.39  16
  -1  -6   0 46503.4 1372.69   2
   1   6   0 41978.8 1251.93   1
  -1  -6   0 39693.2 1507.37  17
  -1   6   0 43103.9 1837.95   3
   1  -6   0 41946.8 1914.65  17
  -1   6   0 43174.9 1492.28   1
   1   6   0 42885.9 1775.41   3
   1  -6   1 4278.49 310.349  16
  -1   6  -1 4719.10 581.207   3
  -1   6  -1 4090.93 480.902   1
   1   6   1 4285.28 549.201   3
  -1  -6  -1 4941.35 584.127  16
  -1  -6  -1 5016.52 436.119  17
  -1   6  -2 1756.40 354.279   3
  -1   6  -2 1953.64 376.063   1
  -1  -6  -2 2147.48 258.931  17
   1   6   2 1575.62 353.318   3
  -1  -6  -2 1947.85 410.859  16
   1  -6   2 1377.97 464.972  15
   1  -6   3 83749.7 3423.94  15
   1   6   3 95232.4 2938.38   3
  -1  -6  -3 90705.6 2151.86  17
  -1   6  -3 87027.1 2862.91   1
  -1  -6  -3 87350.7 3034.56  16
  -1   6  -3 87025.2 2686.24   3
   1   6   4 45588.7 2000.99   3
   1  -6   4 47519.1 2581.29  15
  -1  -6  -4 46498.5 2243.30  16
  -1   6  -4 48292.3 2154.77   1
  -1   6  -5 56986.8 2530.89   1
   1   6   5 54495.4 2278.73   3
  -1  -6  -5 55350.6 2613.26  16
   1  -6   5 56637.7 2996.25  15
  -1  -6  -6 119065. 4356.94  16
   1  -6   6 124869. 4922.47  15
  -1   6  -6 126649. 4313.82   1
   1   6   6 128968. 3877.25   3
   1  -6   7 34001.8 2586.58  15
   1   6   7 34976.4 1885.27   3
  -1   6  -7 36602.3 2304.08   1
  -1  -6  -7 31735.1 2231.76  16
  -1  -6  -8 8420.42 1222.05  16
  -1   6  -8 9856.48 609.110  12
   1  -6   8 9796.29 1485.82  15
  -1  -6  -8 9649.95 536.604  18
   1   6   8 9763.47 581.194   6
  -1   6  -8 9041.57 588.661  14
  -1   6  -8 9761.01 1268.59   1
  -1   6  -9 439.084 362.223   1
  -1   6  -9 562.224 188.942  14
  -1  -6  -9 403.615 142.292  18
  -1   6  -9 546.299 176.056  12
   1  -6   9 346.259 362.997  15
   1   6   9 211.461 144.161   6
  -1  -6  -9 401.707 374.676  16
   1   6  10 38063.6 1349.65   6
  -1   6 -10 42858.4 1417.79  12
  -1  -6 -10 41026.2 1305.11  18
   1   6  10 40007.8 1236.96   7
  -1   6 -10 40691.6 1443.57  14
   1   6  11 362.128 137.402  11
  -1   6 -11 179.175 174.153  14
  -1  -6 -11 566.695 167.951  18
   1   6  11 249.564 138.243   6
  -1   6 -11 39.6526 118.029  12
   1   6  11 350.434 124.950   7
   1  -6  11 392.957 139.203  11
  -1   6 -12 4992.09 476.678  14
  -1   6 -12 5363.65 446.222  12
  -1  -6 -12 5762.10 445.631  18
   1  -6  12 4661.67 378.284  11
   1   6  12 5093.58 453.440   6
   1   6  12 4896.30 384.117  11
  -1   6 -13 29882.0 1086.81  14
   1   6  13 29652.1 1067.93   6
   1  -6  13 29380.7 935.024  11
  -1  -6 -13 31029.4 1046.86  18
   1   6  14 7179.81 423.010   6
  -1   6 -14 7656.28 399.950  12
  -1  -6 -14 7621.11 427.580  18
  -1   6 -14 7568.40 431.988  14
   1   6  15 15774.0 507.491   6
  -1  -6 -15 15201.9 500.262  18
  -1   6 -15 16259.8 501.043  14
  -1   7  15 2036.51 184.434   6
   1   7 -15 2227.88 222.138  14
   1  -7 -15 2170.73 203.232  18
   1   7 -15 2095.54 198.145  12
   1  -7 -14 1399.50 202.895  18
   1   7 -14 1303.65 230.325  14
   1   7 -14 1387.16 215.872  12
  -1   7  14 1352.71 194.435   6
   1  -7 -13 36463.8 1145.85  18
  -1   7  13 35308.2 1015.27   7
  -1   7  13 34438.0 1145.33   6
  -1   7  13 33601.5 971.477   9
  -1  -7  13 33841.6 1021.37  11
   1   7 -13 38190.3 1258.22  12
   1   7 -13 37490.5 1287.45  14
   1   7 -12 5995.41 508.421  14
   1  -7 -12 5376.84 435.580  18
  -1  -7  12 5703.73 389.858  11
  -1   7  12 5050.36 377.400   9
  -1   7  12 4979.83 424.418   6
   1   7 -12 6069.42 508.220  12
   1   7 -11 41458.2 1421.48  14
   1   7 -11 42864.9 1458.41  12
   1  -7 -11 41010.5 1325.57  18
  -1   7  11 39377.4 1308.50   6
  -1   7  10 12763.6 682.726   6
   1  -7 -10 13624.9 707.310  18
   1   7 -10 15650.2 835.156  12
   1   7 -10 14994.2 783.932  14
   1   7  -9 99759.5 2461.08  12
  -1   7   9 89670.6 2182.97   6
   1   7  -9 97332.0 2306.08  14
   1   7  -9 92101.6 3961.59   1
   1  -7  -9 92573.9 4008.49  16
  -1   7   8 613.735 310.468   3
   1   7  -8 197.283 196.427   1
   1   7  -8 123.871 105.652  12
   1  -7  -8 212.434 236.116  16
   1   7  -8 320.313 137.786  14
   1  -7  -7 786.143 350.929  16
   1   7  -7 499.014 275.982   1
   1  -7  -7 953.601 305.594  17
  -1   7   7 1056.92 389.513   3
  -1  -7   7 684.104 314.437  15
   1  -7  -6 673.095 259.326  17
   1   7  -6 483.130 267.106   1
  -1  -7   6 731.552 308.110  15
   1  -7  -6 634.857 255.952  16
  -1   7   6 670.174 331.285   3
  -1  -7   5 1425.57 354.963  15
   1  -7  -5 2194.97 403.304  17
   1  -7  -5 2396.35 472.663  16
   1   7  -5 1703.01 404.155   1
  -1   7   5 1858.57 460.786   3
   1  -7  -4 3131.36 474.232  17
  -1   7   4 3596.31 615.918   3
   1  -7  -4 2759.22 452.702  16
   1   7  -4 2790.65 533.187   3
   1   7  -4 2420.63 438.409   1
  -1  -7   4 2899.06 449.864  15
   1  -7  -3 62799.6 2307.64  17
   1  -7  -3 62225.7 2156.44  16
  -1   7   3 65776.6 2625.53   3
   1   7  -3 63273.5 2191.64   1
  -1  -7   3 59641.9 2065.21  15
   1   7  -3 60604.9 2504.75   3
   1   7  -2 12433.1 826.523   1
   1  -7  -2 11898.4 795.853  16
  -1   7   2 10699.0 980.971   3
   1  -7  -2 12648.1 1019.69  17
  -1  -7   2 11664.6 794.128  15
   1   7  -2 12319.9 1027.73   3
  -1   7   1 249567. 5834.45   3
  -1   7   1 240327. 4653.76   1
   1  -7  -1 242735. 4824.95  16
   1   7  -1 241357. 4812.36   1
  -1  -7   1 234943. 5436.27  17
   1  -7  -1 229268. 5595.41  17
   1   7  -1 240809. 5659.49   3
  -1  -7   1 223533. 4979.07  15
  -1  -7   0 32917.7 1420.99  17
   1   7   0 35244.6 1736.27   3
  -1   7   0 36132.8 1801.02   3
  -1  -7   0 31959.1 1524.75  16
  -1   7   0 32643.2 1345.09   1
   1  -7   0 33610.5 1179.27  16
   1  -7   0 34532.4 1800.42  17
   1   7   1 192441. 4811.99   3
  -1  -7  -1 186164. 4631.83  16
  -1  -7  -1 181374. 3969.63  17
  -1   7  -1 183072. 4309.19   1
  -1   7  -1 184820. 4796.45   3
   1  -7   1 185794. 5014.46  17
   1   7   2 4010.95 593.641   3
   1  -7   2 4797.17 773.602  15
  -1  -7  -2 4878.56 644.393  16
  -1   7  -2 5368.26 675.960   3
  -1   7  -2 5062.91 600.983   1
  -1   7  -3 3128.56 536.144   3
  -1   7  -3 3181.65 521.071   1
   1   7   3 3337.47 550.437   3
   1  -7   3 3600.79 716.460  15
  -1  -7  -3 3129.00 558.402  16
  -1  -7  -4 3969.82 662.437  16
   1  -7   4 4298.74 822.642  15
   1   7   4 4231.90 634.553   3
  -1   7  -4 4410.30 671.104   1
   1   7   5 477.029 241.481   3
   1  -7   5 267.468 362.409  15
  -1  -7  -5 263.736 262.590  16
  -1   7  -5 165.754 230.825   1
   1  -7   6 2738.90 745.148  15
   1   7   6 2792.95 563.313   3
  -1   7  -6 2587.24 596.554   1
  -1  -7  -6 2041.58 551.041  16
   1  -7   7 24574.6 2289.68  15
   1   7   7 23298.9 1636.84   3
  -1   7  -7 27171.8 2070.41   1
  -1   7  -7 26076.2 1034.71  14
  -1  -7  -7 24259.0 1968.09  16
   1   7   7 24072.0 897.943   9
  -1   7  -7 26429.5 1035.41  12
   1  -7   8 28669.5 2605.59  15
  -1   7  -8 30629.2 1184.39  14
  -1   7  -8 30953.7 2373.40   1
  -1   7  -8 31764.0 1178.08  12
  -1  -7  -8 28749.3 2277.23  16
   1   7   8 28780.9 1001.82   9
  -1  -7  -8 30514.9 1026.16  18
   1   7   8 29556.0 1106.40   6
   1   7   9 101685. 2471.86   6
  -1   7  -9 100135. 2548.30  14
  -1   7  -9 104622. 2500.37  12
  -1  -7  -9 99595.3 2293.78  18
   1   7   9 95822.4 2212.74   9
   1   7   9 101996. 2325.41   7
   1   7  10 2976.69 359.314   6
  -1   7 -10 3360.39 378.539  12
  -1   7 -10 3058.51 385.148  14
   1   7  10 3379.56 325.315   7
  -1  -7 -10 2695.05 300.609  18
  -1   7 -11 98668.2 2377.03  12
  -1  -7 -11 94830.0 2246.09  18
   1   7  11 93764.0 2149.27   7
   1   7  11 94379.2 2366.68   6
  -1   7 -11 97229.2 2506.54  14
   1   7  12 25816.8 1012.40   6
  -1  -7 -12 26682.7 964.210  18
  -1   7 -12 28782.2 1115.01  14
  -1   7 -13 11163.1 600.334  14
  -1  -7 -13 12394.6 569.552  18
   1   7  13 11025.9 563.952   6
  -1   7 -13 12837.7 581.091  12
  -1   7 -14 899.900 152.461  14
   1   7  14 825.251 131.729   6
  -1   7 -14 856.386 120.356  12
  -1  -7 -14 823.967 129.779  18
   1   8 -15 3063.74 192.967  12
   1   8 -15 3061.96 211.724  14
   1   8 -14 36552.4 1015.02  12
   1  -8 -14 34739.7 980.048  18
   1   8 -14 36777.2 1083.72  14
  -1   8  13 2748.68 242.953   7
  -1   8  13 2828.73 280.086   6
   1   8 -13 3274.45 351.693  14
  -1   8  13 2795.22 230.168   9
   1  -8 -13 2742.33 273.663  18
   1   8 -13 2638.68 294.318  12
  -1   8  12 14647.8 702.592   6
  -1   8  12 15128.6 667.788   7
  -1   8  12 14496.4 632.051   9
   1   8 -12 15440.5 800.833  14
   1  -8 -12 14897.0 695.018  18
   1   8 -12 16047.1 791.181  12
   1   8 -11 5060.18 478.329  12
   1  -8 -11 4788.52 400.516  18
  -1   8  11 4819.47 406.306   6
   1   8 -11 4268.80 432.222  14
  -1   8  11 4557.51 377.998   9
   1  -8 -10 40858.9 1288.53  18
   1   8 -10 36699.6 1332.59  14
  -1   8  10 38358.9 1256.98   6
   1   8 -10 39333.0 1407.78  12
  -1   8   9 3778.53 351.856   6
   1   8  -9 4129.65 434.129  12
   1   8  -9 3778.02 381.268  14
   1   8  -8 51729.7 1627.01  12
   1   8  -8 50546.2 1494.88  14
   1   8  -8 49697.0 2755.17   1
   1  -8  -8 50483.0 2733.08  16
  -1   8   8 49425.9 2658.41   3
   1   8  -8 47689.7 1372.41   4
   1   8  -7 219.304 114.935  14
   1   8  -7 321.153 159.802  12
   1  -8  -7 389.475 266.791  16
  -1   8   7 349.506 284.900   3
   1   8  -7 299.571 122.315   4
   1   8  -7 95.8178 180.615   1
   1   8  -6 96054.0 3551.79   1
  -1   8   6 104375. 3904.69   3
   1  -8  -6 94014.5 3453.19  16
  -1   8   5 9580.86 1076.75   3
   1  -8  -5 8980.60 916.249  16
   1   8  -5 10317.3 1003.20   1
   1  -8  -5 8939.86 864.820  17
  -1   8   4 211571. 5762.63   3
   1  -8  -4 204592. 5106.13  17
   1   8  -4 210601. 5225.69   1
   1  -8  -4 210955. 5117.43  16
   1   8  -4 201622. 5763.53   3
   1  -8  -3 7581.23 798.418  17
  -1   8   3 6817.39 863.718   3
   1   8  -3 6876.95 705.408   1
   1   8  -3 6734.77 873.717   3
   1  -8  -3 7791.12 738.717  16
  -1  -8   2 48804.0 2249.43  17
   1  -8  -2 50276.2 1837.61  16
   1   8  -2 47926.6 1814.64   1
   1  -8  -2 47762.3 2121.67  17
  -1   8   2 51528.4 2396.03   3
   1   8  -2 48605.4 2335.41   3
  -1   8   1 18353.9 1365.66   3
   1   8  -1 19180.8 1396.10   3
   1  -8  -1 18456.0 1306.97  17
  -1  -8   1 16730.9 1092.23  16
  -1  -8   1 18766.3 1221.48  17
  -1  -8   0 27044.9 1454.39  16
  -1  -8   0 25306.2 1311.10  17
  -1   8   0 28543.8 1718.74   3
  -1   8   0 29253.6 1286.47   1
   1   8   0 28903.4 1714.49   3
   1  -8   0 28866.1 1717.16  17
   1   8   1 2566.20 517.382   3
  -1   8  -1 1913.96 363.139   1
  -1   8  -1 1803.54 462.368   3
   1  -8   1 2256.04 510.182  17
  -1  -8  -1 1792.67 389.843  16
   1  -8   2 51276.7 2480.47  17
  -1   8  -2 54669.2 2454.43   3
  -1  -8  -2 55036.7 2364.82  16
  -1   8  -2 51654.2 2128.69   1
   1  -8   2 49661.6 2661.73  15
   1   8   2 55774.3 2480.19   3
   1  -8   3 748.140 387.674  15
  -1   8  -3 531.651 296.248   3
   1  -8   3 714.970 342.412  17
  -1   8  -3 641.125 266.191   1
  -1  -8  -3 492.031 253.888  16
   1   8   3 1346.15 417.246   3
   1  -8   4 84609.2 3940.62  15
  -1   8  -4 85593.8 3246.41   1
  -1  -8  -4 86949.7 3382.38  16
   1   8   4 84851.2 3263.40   3
  -1   8  -5 5189.59 800.150   1
  -1  -8  -5 5627.24 859.597  16
   1  -8   5 5528.32 1009.24  15
   1   8   5 5845.93 827.081   3
  -1   8  -6 167246. 3525.30  12
   1   8   6 167772. 3362.73   9
  -1  -8  -6 163069. 5443.42  16
   1   8   6 165345. 5103.63   3
   1  -8   6 156729. 6080.47  15
   1   8   6 165518. 3341.68  10
   1   8   6 166894. 3304.68   5
  -1   8  -6 166403. 3542.47  14
  -1   8  -6 164466. 5409.96   1
  -1   8  -7 13410.1 740.242  12
   1  -8   7 12371.8 1653.44  15
   1   8   7 13377.4 635.694   5
   1   8   7 12991.7 657.522   9
   1   8   7 12550.6 1266.97   3
   1   8   7 12025.5 641.471  10
  -1  -8  -7 11466.2 1371.33  16
  -1   8  -7 13304.7 755.375  14
  -1   8  -7 13109.8 1459.27   1
   1   8   8 35367.2 1179.69   7
  -1  -8  -8 33830.3 1085.06  18
   1   8   8 34615.9 1139.25   9
  -1  -8  -8 33309.9 2485.04  16
   1  -8   8 29919.1 2679.91  15
   1   8   8 34167.4 1149.03  10
  -1   8  -8 37843.2 1323.67  12
   1   8   8 34706.5 1210.99   6
  -1   8  -8 34486.3 2518.65   1
  -1   8  -8 36737.8 1342.61  14
  -1   8  -9 465.151 197.821  14
  -1  -8  -9 357.294 117.807  18
   1   8   9 220.290 126.124   7
  -1   8  -9 214.271 131.201  12
   1   8   9 217.726 108.732   9
   1   8   9 53.8214 118.003   6
  -1   8 -10 9159.63 654.102  14
  -1   8 -10 9548.02 608.800  12
  -1  -8 -10 7886.89 490.635  18
   1   8  10 8179.46 552.929   6
   1   8  10 8339.68 512.326   7
   1   8  10 7764.82 458.194   9
  -1   8 -11 1024.56 217.475  12
  -1  -8 -11 746.073 160.809  18
   1   8  11 901.169 190.994   6
  -1   8 -11 928.507 245.296  14
   1   8  11 835.174 171.711   7
  -1   8 -12 417.173 159.083  14
   1   8  12 234.630 86.4925   7
  -1  -8 -12 240.040 100.875  18
   1   8  12 381.250 129.324   6
  -1   8 -12 536.645 146.797  12
   1   8  13 346.421 99.4541   6
  -1   8 -13 384.663 103.973  12
  -1  -8 -13 373.563 108.404  18
  -1   8 -13 284.157 138.255  14
  -1   8 -14 20892.1 650.566  14
   1   9 -14 223.586 84.3534  12
   1  -9 -14 317.200 82.4167  18
  -1   9  13 15891.7 570.213   7
  -1   9  13 13976.7 496.171   9
   1  -9 -13 15348.1 603.168  18
   1   9 -13 16325.5 691.256  14
   1   9 -13 16030.9 646.045  12
   1  -9 -12 3339.25 299.691  18
  -1   9  12 3025.92 261.412   9
  -1   9  12 3070.85 284.732   7
  -1   9  12 2752.84 269.030   6
   1   9 -12 3083.95 349.667  14
   1   9 -12 2510.33 297.217  12
   1   9 -11 58177.7 1699.28  14
  -1   9  11 55327.2 1486.96   9
   1   9 -11 55468.4 1636.89  12
  -1   9  11 56236.5 1532.94   7
   1  -9 -11 54014.0 1486.98  18
   1  -9 -10 2415.00 278.513  18
   1   9 -10 2275.39 322.911  12
   1   9 -10 1896.01 291.007  14
  -1   9  10 2467.07 294.746   9
   1   9  -9 36911.7 1336.55  12
   1   9  -9 34768.1 1263.50  14
   1  -9  -9 36834.1 1179.86  18
  -1   9   9 36595.5 1234.42   9
   1   9  -9 34369.8 1123.77   4
   1   9  -8 1602.70 253.102  14
  -1   9   8 1910.65 559.641   3
   1   9  -8 1645.44 235.311   4
   1   9  -8 1840.67 302.107  12
  -1   9   7 10942.1 1281.65   3
   1   9  -7 9568.17 603.006  14
   1   9  -7 10676.1 674.261  12
   1   9  -7 10440.0 583.789   4
  -1   9   7 11314.1 595.440  10
   1  -9  -7 11153.6 1199.48  16
   1   9  -7 10328.7 1203.95   1
  -1   9   7 11682.0 596.475   5
  -1   9   6 576.929 145.116   5
   1   9  -6 311.072 243.648   1
   1   9  -6 327.739 140.823  14
  -1   9   6 663.404 355.721   3
   1   9  -6 204.057 118.354   4
   1   9  -6 300.500 150.820  12
  -1   9   6 578.782 150.264  10
   1  -9  -6 544.421 318.443  16
   1   9  -5 16344.1 825.792  12
   1   9  -5 15342.3 1292.38   1
   1   9  -5 16086.6 719.791   4
   1  -9  -5 17081.9 1303.70  16
  -1   9   5 18591.5 759.977  10
  -1   9   5 17259.6 1519.45   3
  -1   9   5 16387.7 723.052   5
   1  -9  -4 340.004 218.404  17
   1   9  -4 520.503 233.984   1
   1  -9  -4 631.743 273.215  16
  -1   9   4 687.264 348.865   3
   1   9  -4 223.842 245.997   3
   1   9  -3 26945.9 1921.17   3
  -1   9   3 24450.7 1759.92   3
   1   9  -3 23504.3 1388.04   1
   1  -9  -3 27460.6 1640.70  17
  -1  -9   3 27505.5 1776.31  17
   1  -9  -3 26753.4 1435.35  16
  -1   9   2 7347.09 949.873   3
  -1  -9   2 8627.08 920.096  17
   1   9  -2 8732.85 1049.53   3
   1  -9  -2 7650.02 840.851  17
   1   9  -1 123099. 4229.73   3
   1  -9  -1 123461. 3933.02  17
  -1  -9   1 117185. 3436.06  16
  -1   9   1 120861. 4156.56   3
   1  -9   0 526.243 312.839  17
  -1   9   0 360.623 293.053   3
  -1  -9   0 17.0937 121.373  16
   1   9   0 149.328 182.349   3
  -1   9  -1 84291.2 3411.60   3
   1  -9   1 87149.1 3699.57  15
  -1  -9  -1 93686.2 3148.93  16
   1  -9   1 91150.2 3418.66  17
   1   9   1 93624.5 3535.70   3
   1   9   2 7157.25 918.317   3
   1  -9   2 6871.83 884.125  17
  -1  -9  -2 7079.87 845.672  16
  -1   9  -2 7022.78 759.029   1
   1  -9   2 5990.08 929.317  15
  -1   9  -2 6441.14 870.414   3
   1  -9   3 19306.1 1550.44  17
  -1  -9  -3 21505.2 1549.19  16
   1  -9   3 18713.6 1704.51  15
   1   9   3 21250.8 1614.04   3
  -1   9  -3 20504.7 1437.71   1
   1   9   4 1551.44 219.325  10
  -1   9  -4 1536.25 432.263   1
   1   9   4 1578.86 287.736  12
   1   9   4 1548.51 227.781   7
  -1   9  -4 1586.20 242.766  12
   1  -9   4 811.515 432.997  15
   1   9   4 1434.40 204.666   5
   1   9   4 1456.20 227.082   9
  -1  -9  -4 1545.40 448.992  16
  -1   9  -4 1378.82 214.975   4
   1   9   4 1472.43 449.064   3
   1  -9   4 1421.35 468.113  17
  -1   9  -5 13474.0 667.352   4
  -1   9  -5 13252.0 1319.50   1
  -1   9  -5 14081.2 751.912  14
  -1   9  -5 12984.1 700.591  12
   1   9   5 14353.2 697.971   7
  -1  -9  -5 13537.4 1356.18  16
   1  -9   5 12749.4 1549.66  15
   1   9   5 13557.9 659.457  10
   1   9   5 12184.8 622.508   5
  -1   9  -5 13721.9 629.165  10
   1   9   5 13180.1 1321.25   3
   1   9   5 12569.7 653.131   9
   1  -9   6 9642.80 1418.30  15
  -1  -9  -6 9983.97 1218.53  16
  -1   9  -6 9402.86 1192.96   1
  -1   9  -6 9381.90 519.565  10
  -1   9  -6 8933.46 557.183   4
  -1   9  -6 9985.08 622.117  12
   1   9   6 10138.2 588.003   7
   1   9   6 9606.81 547.707   5
   1   9   6 8831.42 548.088   9
   1   9   6 9272.00 550.761  10
   1   9   6 8838.79 1096.26   3
  -1   9  -6 10571.7 660.552  14
  -1   9  -7 2933.76 301.901   4
   1   9   7 2500.92 622.898   3
  -1   9  -7 2791.23 669.774   1
   1   9   7 3240.90 333.831   9
  -1   9  -7 2598.02 324.570  12
  -1   9  -7 2867.43 355.981  14
   1   9   7 2870.22 314.997  10
   1   9   7 2879.89 299.176   5
  -1  -9  -7 2739.41 693.236  16
   1   9   7 2984.48 331.856   7
  -1   9  -8 8599.45 617.814  14
  -1   9  -8 9081.76 606.901  12
   1   9   8 9421.21 557.927   9
   1   9   8 10168.3 595.873   7
   1   9   8 8982.92 544.999  10
   1   9   9 80950.9 1936.64   9
  -1   9  -9 81601.7 2194.18  14
   1   9   9 77588.2 1974.23   7
  -1   9  -9 82335.3 2091.50  12
  -1  -9 -10 778.369 148.167  18
  -1   9 -10 1029.08 240.841  14
   1   9  10 783.460 168.895   7
  -1   9 -10 1159.09 223.225  12
   1   9  10 656.295 164.650   6
   1   9  10 782.756 157.946   9
  -1  -9 -11 41536.0 1151.32  18
   1   9  11 40165.2 1175.35   6
  -1   9 -11 44882.5 1274.50  12
   1   9  11 43752.4 1195.08   7
  -1   9 -11 45303.9 1387.25  14
  -1   9 -12 13205.3 632.001  14
  -1   9 -12 13161.2 554.583  12
   1   9  12 12156.4 499.643   6
  -1  -9 -12 12801.2 515.035  18
   1   9  12 12801.5 499.733   7
  -1   9 -13 20042.8 578.791  12
  -1   9 -13 21271.5 707.385  14
   1  10 -13 300.522 93.4304  14
   1 -10 -13 341.628 86.1972  18
  -1  10  13 111.749 47.4515   9
  -1  10  13 173.734 66.2704   7
   1  10 -13 223.652 88.4543  12
   1  10 -12 9264.49 505.186  14
   1  10 -12 9324.05 494.954  12
   1 -10 -12 9610.31 450.666  18
  -1  10  12 9464.83 431.015   9
  -1  10  12 9193.01 458.016   7
   1  10 -11 3796.17 363.739  14
  -1  10  11 3749.89 323.864   7
   1  10 -11 3978.86 358.259  12
  -1  10  11 3581.10 308.085   9
   1 -10 -11 4076.25 320.356  18
   1 -10 -10 23901.6 861.917  18
  -1  10  10 24438.9 929.806   7
  -1  10  10 23911.0 907.999   9
   1  10 -10 22156.0 943.671  12
   1  10 -10 23010.8 967.203  14
  -1  10   9 8556.75 546.798   9
   1  10  -9 8937.45 595.666  12
   1  10  -9 9309.74 605.567  14
   1  10  -9 8393.64 502.305   4
   1 -10  -9 8665.24 506.518  18
   1  10  -8 3868.47 393.065  14
  -1  10   8 3389.71 321.438   5
   1  10  -8 3199.99 331.884   4
  -1  10   8 3647.53 367.282   9
   1  10  -8 3532.36 389.026  12
   1  10  -7 19322.5 835.800   4
   1  10  -7 20304.8 904.096  14
   1  10  -7 18529.2 904.932  12
  -1  10   7 18922.4 802.949   5
  -1  10   7 19433.3 869.333   9
  -1  10   7 20033.5 824.527  10
   1 -10  -6 68979.7 3004.46  16
   1  10  -6 66891.2 3084.93   1
   1  10  -6 69387.9 1968.85  12
  -1  10   6 72701.1 1845.55   5
   1  10  -6 74381.4 1881.10   4
  -1  10   6 76553.6 3541.74   3
  -1  10   6 73102.0 1925.54   9
  -1  10   6 74015.9 1863.39  10
  -1 -10   5 1540.88 514.275  17
   1  10  -5 1640.30 462.285   1
   1  10  -5 1682.55 274.719  12
   1  10  -5 1538.86 230.130   4
  -1  10   5 1875.90 542.238   3
  -1  10   5 2014.42 262.816  10
  -1  10   5 2237.77 292.996   9
  -1  10   5 1897.81 251.146   5
  -1  10   4 89853.8 3772.44   3
  -1  10   4 94642.2 2244.08   9
  -1 -10   4 92379.6 3661.99  17
  -1  10   4 86187.3 2415.90  12
   1  10  -4 88946.6 2267.01  12
   1  10  -4 88929.4 2136.09   4
  -1  10   4 93927.8 2142.32  10
  -1  10   4 90110.8 2128.35   5
   1  10  -4 88142.8 2000.90  10
   1  10  -4 81480.6 2029.72   9
   1  10  -3 694.373 185.900  12
   1  10  -3 572.400 155.318   9
  -1  10   3 557.885 152.235   5
  -1  10   3 778.283 162.841  10
  -1  10   3 700.454 214.234  12
   1  10  -3 794.579 173.389   4
  -1  10   3 733.267 344.681   3
  -1  10   3 695.536 172.997   9
   1  10  -3 404.474 309.973   3
   1  10  -3 480.803 129.595  10
   1  10  -2 10432.0 589.087   4
  -1  10   2 11166.2 616.384   9
  -1  10   2 10876.0 589.447   5
   1 -10  -2 9653.00 995.853  17
   1  10  -2 10583.3 544.785  10
   1  10  -2 10213.6 1252.26   3
   1  10  -2 10419.8 645.263  12
  -1  10   2 9987.29 644.177  12
  -1  10   2 11178.6 1241.38   3
  -1  10   2 11628.3 593.662  10
  -1  10   2 10147.0 633.083   4
   1 -10  -1 13748.6 1231.36  17
  -1  10   1 12967.5 690.905   4
   1  10  -1 15523.1 1503.43   3
   1  10  -1 14829.5 707.587   4
   1  10  -1 14841.9 765.421  12
  -1  10   1 12792.0 720.223  12
  -1  10   1 13149.2 629.756  10
  -1  10   1 13069.6 645.857   5
   1  10  -1 15318.6 658.577  10
  -1  10   1 12717.4 1323.82   3
  -1  10   0 39665.1 2417.00   3
  -1  10   0 37933.7 1255.56   4
  -1  10   0 41575.6 1204.72  10
   1  10   0 39348.6 1326.12  12
   1  10   0 38256.0 1263.73   9
   1 -10   0 40889.5 2231.27  17
   1  10   0 41258.9 1187.82  10
  -1  10   0 39080.3 1209.64   5
   1  10   0 40261.6 2427.51   3
  -1  10   0 38627.7 1313.72  12
   1  10   0 40296.9 1200.50   5
  -1  10  -1 14523.2 751.660  12
  -1  10  -1 13239.6 1369.42   3
  -1  10  -1 13829.4 703.632   4
  -1  10  -1 14950.3 669.038  10
  -1 -10  -1 15489.6 1230.44  16
   1 -10   1 15942.8 1373.24  17
   1  10   1 16157.0 691.829  10
   1  10   1 15254.4 767.751  12
   1  10   1 15490.4 695.113   5
   1  10   1 15836.6 755.383   9
   1  10   1 15601.5 1469.98   3
  -1  10  -2 8403.23 549.609  12
   1 -10   2 7514.11 953.461  17
  -1  10  -2 7208.92 969.420   3
   1  10   2 7962.96 495.964   5
  -1 -10  -2 7771.67 899.403  16
  -1  10  -2 8031.81 523.059   4
   1  10   2 8749.66 532.823   7
  -1  10  -2 8959.65 505.714  10
   1  10   2 8675.75 505.606  10
   1  10   2 8056.56 1062.05   3
  -1  10  -2 7615.76 478.939   5
   1  10   2 8194.98 537.022   9
   1  10   2 7459.99 540.887  12
  -1  10  -3 18279.9 822.109   4
  -1  10  -3 19157.1 857.820  12
   1  10   3 19400.4 1667.18   3
   1  10   3 20477.3 846.324   7
   1 -10   3 18892.3 1555.41  17
   1  10   3 20062.1 859.913   9
   1  10   3 18173.9 884.823  12
   1  10   3 19606.5 804.629   5
  -1  10  -3 18886.7 774.726  10
  -1 -10  -3 18085.5 1450.02  16
   1  10   3 20502.0 819.855  10
   1  10   4 82442.8 2003.66   5
   1  10   4 86584.1 3708.56   3
  -1 -10  -4 83850.8 3431.24  16
  -1  10  -4 77594.0 3249.38   1
  -1  10  -4 83043.6 2110.91  12
   1  10   4 83969.0 2034.65  10
   1  10   4 86025.6 2079.10   7
  -1  10  -4 79869.4 2034.75   4
   1 -10   4 83068.4 3587.63  17
   1  10   4 84864.6 2263.00  12
   1  10   4 83780.4 2076.54   9
  -1  10  -4 80349.3 1950.63  10
   1  10   5 2434.84 619.452   3
   1  10   5 2542.95 300.921   9
  -1  10  -5 2672.76 309.438   4
  -1  10  -5 3090.27 347.310  12
  -1  10  -5 3004.97 347.465  14
  -1  10  -5 2483.70 594.264   1
   1  10   5 3114.29 334.900   7
   1  10   5 2796.54 306.640  10
  -1  10  -5 2880.71 289.124  10
   1 -10   5 2833.87 694.081  17
   1  10   5 2596.84 289.527   5
  -1 -10  -5 2850.59 641.996  16
  -1  10  -6 67060.6 1862.96  14
   1  10   6 72226.5 1857.82   7
  -1  10  -6 64387.5 1740.81   4
  -1  10  -6 60989.3 1629.37  10
   1  10   6 65634.3 1758.22   9
   1  10   6 68440.8 1773.44  10
   1  10   6 66545.8 1735.76   5
  -1  10  -6 64190.8 1807.54  12
   1  10   7 12870.3 661.674  10
  -1  10  -7 12944.9 706.405  12
  -1  10  -7 12789.7 722.578  14
   1  10   7 13019.2 646.461   5
   1  10   7 13329.4 672.521   9
  -1  10  -7 12350.2 648.744   4
   1  10   7 13134.8 694.919   7
  -1  10  -8 5555.42 469.545  14
  -1  10  -8 5136.50 433.436  12
   1  10   8 4988.69 420.012   7
   1  10   8 5277.08 383.625   5
   1  10   8 5072.16 401.450  10
   1  10   8 4535.00 378.251   9
  -1  10  -9 12050.5 680.195  14
   1  10   9 12990.9 652.365   7
  -1  10  -9 12422.5 651.499  12
   1  10   9 12618.9 605.120   9
   1  10  10 7724.35 464.562   7
  -1  10 -10 8176.94 486.970  12
  -1  10 -10 8032.38 526.129  14
   1  10  10 7016.83 405.826   9
  -1  10 -11 687.440 139.172  12
  -1  10 -11 781.709 177.773  14
   1  10  11 700.268 136.270   7
   1  10  11 627.051 112.047   9
  -1  10 -12 2169.11 187.603  12
   1  10  12 2544.02 192.752   7
  -1  10 -12 2235.56 229.459  14
  -1  10 -13 12065.8 441.446  14
   1  11 -13 126.826 51.1621  12
   1  11 -12 4116.64 285.953  12
  -1  11  12 4393.28 275.787   7
   1  11 -12 4040.19 266.955  14
  -1  11  12 3905.84 239.639   9
  -1  11  11 44654.5 1151.34   9
  -1  11  11 44573.3 1194.79   7
   1  11 -11 45832.2 1200.25  14
   1 -11 -11 41866.7 1076.26  18
   1  11 -11 44770.0 1224.92  12
   1  11 -10 3432.60 313.892  14
   1  11 -10 3511.45 333.611  12
   1 -11 -10 3363.42 275.787  18
  -1  11  10 3891.52 330.095   9
  -1  11  10 3555.86 332.777   7
  -1  11   9 27095.0 983.369   9
   1  11  -9 27160.0 979.751  14
   1  11  -9 26692.4 924.738   4
  -1  11   9 26397.8 997.229   7
   1  11  -9 27032.3 1013.15  12
   1 -11  -9 25875.2 869.536  18
   1  11  -8 3813.66 356.795  14
   1  11  -8 4068.41 399.968  12
  -1  11   8 3937.15 339.723   5
  -1  11   8 3920.99 342.875  10
   1  11  -8 3917.39 357.965   4
  -1  11   8 4496.73 396.712   9
  -1  11   7 44942.1 1349.25   5
   1  11  -7 44614.3 1378.98   4
   1  11  -7 42700.8 1414.22  12
  -1  11   7 45424.7 1415.00   9
  -1  11   7 45338.3 1356.25  10
  -1  11   6 2232.06 296.538   9
   1  11  -6 1898.20 289.906  12
  -1  11   6 2145.11 276.217   5
   1  11  -6 2263.89 291.748   4
  -1  11   6 2114.39 269.802  10
   1  11  -5 46457.0 1438.22   4
  -1  11   5 49059.4 1494.93   9
  -1  11   5 46289.3 1414.99   5
   1  11  -5 46759.8 1312.12  10
   1  11  -5 45723.4 1493.84  12
  -1  11   5 47712.1 1426.86  10
  -1  11   4 4058.40 371.726   5
  -1  11   4 3419.04 450.941  12
   1  11  -4 3616.31 324.187  10
   1  11  -4 4065.33 407.946  12
  -1  11   4 4774.27 423.806   9
  -1  11   4 3595.79 755.761   3
  -1  11   4 4323.50 384.047  10
   1  11  -4 3615.45 363.858   4
   1  11  -4 3522.73 324.805   9
  -1  11   3 10927.0 743.239  12
  -1  11   3 11503.6 621.911  10
   1  11  -3 10295.8 578.726   9
  -1  11   3 11245.6 1334.38   3
   1  11  -3 11587.5 652.848   4
   1  11  -3 11017.3 597.597   5
  -1  11   3 11931.2 664.655   9
   1  11  -3 11592.9 689.195  12
   1  11  -3 11766.2 589.971  10
  -1  11   3 11266.2 623.297   5
  -1  11   2 2428.10 282.267  10
  -1  11   2 2721.65 359.923   4
   1  11  -2 2426.17 272.868  10
  -1  11   2 2739.83 302.630   7
   1  11  -2 1935.47 253.006   5
  -1  11   2 2366.66 283.550   5
   1  11  -2 2241.30 308.596  12
   1  11  -2 2372.09 283.180   9
  -1  11   2 2441.93 290.772   9
   1  11  -2 2248.76 294.013   4
  -1  11   2 1984.89 588.807   3
  -1  11   2 2213.47 329.623  12
   1  11  -2 1606.82 558.118   3
   1  11  -1 50589.6 1458.41   5
   1  11  -1 55236.7 1480.17  10
  -1  11   1 50550.8 1599.93   4
   1  11  -1 54049.4 1582.09   4
   1  11  -1 53099.3 1637.38  12
  -1  11   1 52241.0 1474.04   9
   1  11  -1 51873.7 3000.45   3
  -1  11   1 53695.1 1488.89  10
  -1  11   1 49784.2 2902.01   3
  -1  11   1 52694.3 1652.10  12
   1  11  -1 52706.5 1532.40   9
  -1  11   1 51547.9 1501.75   5
   1 -11   0 638.332 326.736  17
   1  11   0 1049.12 188.745  10
  -1  11   0 1564.39 265.110  12
   1  11   0 1151.70 203.560   5
  -1  11   0 894.245 185.747   5
   1  11   0 1242.44 225.178   9
  -1  11   0 1076.22 460.709   3
   1  11   0 1397.48 253.167  12
  -1  11   0 1207.95 202.929  10
  -1  11   0 1160.17 191.533   9
   1  11   0 889.134 194.117   4
   1  11   0 521.491 376.137   3
  -1  11   0 1222.29 241.493   4
  -1  11  -1 41797.6 1326.80   5
   1  11   1 45122.5 1384.42   7
   1  11   1 45094.8 1426.78   4
  -1  11  -1 44500.0 2660.95   3
   1  11   1 48273.0 1469.68   9
  -1  11  -1 43665.5 1423.27   4
   1  11   1 45654.5 1370.02   5
   1  11   1 48558.3 1367.31  10
   1  11   1 46836.4 1498.90  12
  -1  11  -1 44260.9 1329.14  10
   1 -11   1 44281.9 2441.07  17
   1  11   1 46868.8 2804.08   3
  -1  11  -1 44170.4 1444.33  12
   1  11   2 13371.5 749.178  12
  -1  11  -2 12344.4 701.483   4
   1  11   2 13678.8 720.776   9
   1  11   2 13970.2 714.762   7
   1  11   2 14314.0 699.061   5
   1  11   2 15145.6 1557.83   3
  -1  11  -2 13638.9 727.130  12
   1  11   2 13959.7 673.451  10
   1 -11   2 12426.9 1273.14  17
   1  11   2 13720.1 736.271   4
  -1  11  -2 13307.0 654.546  10
  -1  11  -2 12922.3 660.174   5
   1  11   3 49415.7 1428.99  10
   1  11   3 45220.1 1545.01  12
   1  11   3 49523.4 1503.28   9
  -1  11  -3 47933.4 1402.47   5
  -1  11  -3 48040.9 1382.56  10
   1  11   3 51096.5 2910.41   3
  -1  11  -3 51005.9 1521.24  12
   1  11   3 48129.1 1434.31   5
   1  11   3 47541.0 1454.90   7
  -1  11  -3 48704.6 1496.08   4
   1 -11   3 52357.4 2677.55  17
   1  11   4 6817.55 475.973   5
  -1  11  -4 6433.61 441.204  10
  -1  11  -4 6707.61 499.227  12
   1  11   4 6558.24 480.746   7
   1  11   4 6640.16 1037.41   3
  -1  11  -4 5557.73 467.952   4
   1 -11   4 6613.65 977.515  17
   1  11   4 6654.82 492.423   9
   1  11   4 6632.09 476.309  10
  -1  11  -5 31635.0 1141.06  12
  -1  11  -5 29586.2 1072.88  14
  -1  11  -5 29788.7 1028.52  10
   1  11   5 31656.0 1103.32  10
   1  11   5 30998.2 1120.22   7
  -1  11  -5 30506.0 1116.35   4
   1  11   5 30564.8 1106.13   9
   1  11   5 30945.2 1087.46   5
   1  11   6 13375.1 686.374   9
  -1  11  -6 14041.5 722.330  12
   1  11   6 12955.9 689.901   7
  -1  11  -6 13837.9 710.020   4
  -1  11  -6 13178.9 636.965  10
   1  11   6 13497.5 670.164   5
   1  11   6 13401.7 680.687  10
  -1  11  -6 14188.6 713.313  14
   1  11   7 7555.92 494.601   9
   1  11   7 7290.35 487.273  10
   1  11   7 7978.82 486.487   5
  -1  11  -7 7266.20 507.318  12
   1  11   7 8336.25 541.075   7
  -1  11  -7 7081.91 502.512  14
  -1  11  -7 6989.52 482.463   4
   1  11   8 3327.95 312.267   9
  -1  11  -8 2704.61 302.257  12
  -1  11  -8 3215.12 328.296  14
   1  11   8 3227.61 328.648   7
   1  11   8 2958.18 279.941   5
   1  11   9 10575.1 518.999   9
   1  11   9 11539.6 581.673   7
  -1  11  -9 11351.7 571.929  12
  -1  11  -9 11773.2 609.419  14
  -1  11 -10 1395.83 206.800  14
   1  11  10 1411.88 194.538   7
  -1  11 -10 1346.46 184.311  12
   1  11  10 1308.59 164.228   9
  -1  11 -11 34276.8 951.705  14
   1  11  11 33157.9 879.098   7
  -1  11 -11 32273.8 855.076  12
   1  11  11 30833.6 760.820   9
  -1  11 -12 12681.3 456.666  14
   1  11  12 11367.6 367.673   7
   1  12 -12 2816.73 182.645  12
  -1  12  12 3119.77 195.719   7
   1  12 -11 5231.16 316.256  12
  -1  12  11 5931.44 310.211   9
  -1  12  11 6212.06 338.260   7
   1  12 -10 674.224 118.011  14
  -1  12  10 762.304 146.080   7
   1  12 -10 631.190 148.475  12
  -1  12  10 607.971 137.190   9
  -1  12   9 11280.7 560.788   9
   1  12  -9 10717.1 564.455  12
  -1  12   9 12005.5 591.485   7
   1  12  -9 10430.8 520.866   4
  -1  12   8 98.8895 87.7544   5
   1  12  -8 304.751 135.758   4
  -1  12   8 246.543 146.149   7
   1  12  -8 257.899 132.428  12
  -1  12   8 146.616 91.3112  10
  -1  12   8 138.107 117.170   9
   1  12  -7 8793.82 560.549  12
   1  12  -7 9436.98 564.545   4
  -1  12   7 9643.48 565.481   9
  -1  12   7 9727.39 543.513   5
  -1  12   7 9305.20 559.717   7
  -1  12   7 9160.43 521.878  10
  -1  12   6 65150.8 1745.35   7
  -1  12   6 62686.0 1671.61  10
   1  12  -6 63514.8 1765.20  12
   1  12  -6 64104.3 1736.49   4
  -1  12   6 62655.9 1690.65   5
  -1  12   6 66218.8 1748.59   9
   1  12  -5 7144.68 508.418   4
  -1  12   5 7786.24 521.763   9
  -1  12   5 7439.00 506.010   7
  -1  12   5 6932.63 484.324  10
  -1  12   5 7413.83 504.837   5
   1  12  -5 7069.26 522.920  12
   1  12  -5 6912.20 433.076  10
   1  12  -4 8344.89 566.106   4
  -1  12   4 7604.22 502.656  10
   1  12  -4 8905.13 589.546  12
  -1  12   4 8304.67 529.198   7
  -1  12   4 7366.20 516.876   5
   1  12  -4 8913.56 511.711  10
   1  12  -4 8102.05 472.065   9
  -1  12   4 8515.85 554.018   9
   1  12  -3 22249.0 867.657   9
   1  12  -3 25074.7 958.922   5
   1  12  -3 25148.7 923.919  10
  -1  12   3 25343.3 958.932   7
  -1  12   3 24635.3 1125.24  12
  -1  12   3 26323.1 999.191   9
   1  12  -3 25502.7 1056.30  12
  -1  12   3 25237.8 964.530  10
   1  12  -3 24144.4 1006.91   4
  -1  12   3 24875.3 981.539   5
  -1  12   2 9146.03 652.709  12
   1  12  -2 8993.73 608.572  12
   1  12  -2 8812.51 586.934   4
   1  12  -2 8621.96 525.937   9
  -1  12   2 9712.11 563.595   9
   1  12  -2 8607.93 523.679  10
   1  12  -2 8932.16 550.183   5
  -1  12   2 9109.98 556.985  10
  -1  12   2 9139.13 562.018   5
  -1  12   1 5768.40 502.427   4
   1  12  -1 5724.35 471.879   4
   1  12  -1 4933.76 461.883  12
   1  12  -1 4739.60 402.915   5
   1  12  -1 4759.73 402.677   9
   1  12  -1 5616.51 422.966  10
  -1  12   1 4905.73 411.566   5
  -1  12   1 5181.36 399.976   9
  -1  12   1 4996.56 471.654  12
  -1  12   1 5470.85 428.336  10
   1  12   0 2466.89 318.291   4
  -1  12   0 2930.82 352.577  12
   1  12   0 2400.55 328.084  12
   1  12   0 2831.42 320.191   9
  -1  12   0 2761.39 370.532   4
  -1  12   0 2206.06 251.487   9
  -1  12   0 2542.77 298.583   5
   1  12   0 2986.02 314.646  10
   1  12   0 2568.36 302.084   5
  -1  12   0 2832.42 308.542  10
   1  12   1 18589.0 850.293   9
  -1  12  -1 18469.3 867.519  12
   1  12   1 18773.0 873.362   4
  -1  12  -1 19590.3 924.378   4
   1  12   1 19087.7 820.852  10
   1  12   1 17663.2 809.031   5
  -1  12  -1 18177.2 796.359  10
  -1  12  -1 18270.4 811.457   5
   1  12   1 17555.6 796.813   7
   1  12   1 17928.8 895.494  12
   1  12   2 933.715 195.538   7
   1  12   2 571.324 211.617  12
   1  12   2 937.954 188.742  10
  -1  12  -2 602.139 180.001  12
  -1  12  -2 602.408 160.326   5
  -1  12  -2 470.726 196.905   4
  -1  12  -2 399.881 133.899  10
   1  12   2 1055.55 245.013   4
   1  12   2 765.045 185.384   9
   1  12   2 748.840 179.405   5
  -1  12  -3 11978.2 626.029  10
   1  12   3 13179.7 674.106  10
  -1  12  -3 12318.1 721.390   4
  -1  12  -3 13212.7 697.517  12
   1  12   3 13286.5 694.942   7
   1  12   3 13422.3 714.036   9
   1  12   3 13464.7 689.315   5
   1  12   3 12522.7 773.727  12
  -1  12  -3 11879.1 631.189   5
  -1  12  -4 73972.8 1840.24  10
   1  12   4 74963.1 1950.35   9
  -1  12  -4 73910.1 1964.47   4
   1  12   4 73459.5 1922.34   7
   1  12   4 75672.5 1936.27   5
  -1  12  -4 79371.4 1979.64  12
   1  12   4 75018.2 1911.34  10
  -1  12  -5 4329.09 420.033   4
   1  12   5 4271.49 385.505   9
   1  12   5 4636.97 401.647   7
  -1  12  -5 4832.93 407.242  12
   1  12   5 4275.20 379.470  10
  -1  12  -5 4574.31 371.155  10
   1  12   5 4565.26 387.888   5
  -1  12  -6 18799.1 775.425  14
  -1  12  -6 19401.2 858.033   4
   1  12   6 21143.9 863.778   7
  -1  12  -6 19678.3 769.754  10
   1  12   6 21111.9 846.926  10
   1  12   6 20936.7 833.493   5
  -1  12  -6 20399.2 848.635  12
   1  12   6 20399.9 833.133   9
   1  12   7 6056.73 405.880   5
  -1  12  -7 6233.09 430.457  12
   1  12   7 6167.30 426.087  10
  -1  12  -7 5623.79 401.328  14
   1  12   7 5734.51 407.826   9
   1  12   7 6262.06 443.148   7
  -1  12  -8 6063.91 402.259  14
   1  12   8 5504.58 392.574   7
   1  12   8 5456.42 372.365   9
  -1  12  -8 5725.01 389.687  12
   1  12   8 5518.71 353.980   5
  -1  12  -9 3317.49 271.109  12
   1  12   9 3573.93 294.457   7
  -1  12  -9 3135.68 270.518  14
   1  12   9 3580.66 270.584   9
   1  12  10 447.798 90.2171   9
  -1  12 -10 665.395 112.472  12
  -1  12 -10 704.209 130.684  14
   1  12  10 517.160 110.921   7
   1  12  11 1190.31 124.657   7
  -1  12 -11 1397.48 137.940  14
  -1  13  11 33049.8 747.493   9
   1  13 -11 31838.2 756.944  12
  -1  13  10 8663.39 381.971   9
  -1  13  10 9402.88 415.085   7
   1  13 -10 8144.42 385.398  12
  -1  13   9 14041.8 575.615   7
  -1  13   9 12972.3 540.516   9
   1  13  -9 13326.1 558.285  12
   1  13  -8 3647.74 304.890   4
  -1  13   8 2819.31 246.305   5
   1  13  -8 3488.67 305.572  12
  -1  13   8 3327.82 301.199   7
  -1  13   8 3609.04 299.811   9
  -1  13   8 2451.72 220.684  10
  -1  13   7 12660.0 606.304   7
   1  13  -7 12223.7 608.763   4
   1  13  -7 12836.7 622.490  12
  -1  13   7 12388.2 591.928   9
  -1  13   7 11909.7 568.763   5
  -1  13   7 11926.8 553.717  10
   1  13  -6 4329.21 378.408   4
  -1  13   6 4025.04 347.965   7
   1  13  -6 4036.02 365.131  12
  -1  13   6 3962.94 342.133   9
  -1  13   6 3626.48 329.687   5
  -1  13   6 3815.39 327.161  10
  -1  13   5 11127.3 605.487   5
  -1  13   5 11284.7 589.192   7
  -1  13   5 10618.1 574.364  10
   1  13  -5 10295.6 515.807  10
   1  13  -5 10587.5 608.650  12
  -1  13   5 11382.8 591.687   9
   1  13  -5 10032.5 598.160   4
   1  13  -4 903.064 166.625  10
   1  13  -4 993.311 201.970  12
  -1  13   4 1158.05 201.874  10
  -1  13   4 1316.45 204.464   7
  -1  13   4 1349.07 225.661   9
   1  13  -4 1041.07 222.488   4
  -1  13   4 1187.09 218.351   5
   1  13  -3 305.307 110.867   5
  -1  13   3 213.240 132.025   5
   1  13  -3 233.314 106.556  10
  -1  13   3 245.884 127.503   9
   1  13  -3 232.133 147.291  12
   1  13  -3 441.946 166.198   4
  -1  13   3 216.482 119.748   7
  -1  13   3 114.163 107.581  10
   1  13  -3 279.500 110.966   9
  -1  13   2 2086.96 251.800   9
   1  13  -2 2146.25 303.792   4
  -1  13   2 1981.60 308.197  12
   1  13  -2 1962.90 289.382  12
   1  13  -2 1793.05 237.082  10
  -1  13   2 1888.79 265.101  10
   1  13  -2 1711.77 224.871   9
   1  13  -2 1752.74 239.841   5
  -1  13   2 2079.12 275.815   5
  -1  13   1 58503.6 1648.94   5
   1  13  -1 60698.0 1618.60  10
   1  13  -1 63696.2 1764.21   4
  -1  13   1 60152.3 1656.28  10
  -1  13   1 58945.0 1532.56   9
   1  13  -1 58425.5 1634.10   5
   1  13  -1 63503.4 1794.23  12
   1  13  -1 59832.3 1600.35   9
  -1  13   1 62059.5 1784.92  12
   1  13   0 19165.4 875.309   4
  -1  13   0 17650.7 799.900   5
   1  13   0 19302.2 818.202  10
  -1  13   0 18948.6 865.698  12
   1  13   0 19431.9 915.059  12
   1  13   0 19121.2 820.174   9
   1  13   0 18654.8 818.050   5
  -1  13   0 17067.0 695.496   9
  -1  13   0 18599.3 815.557  10
   1  13   1 33184.7 1182.98   4
   1  13   1 33310.9 1254.17  12
  -1  13  -1 32347.8 1151.67  12
  -1  13  -1 31156.7 1092.34  10
  -1  13  -1 29675.0 1077.73   5
   1  13   1 32708.5 1118.53  10
  -1  13  -1 32878.7 1239.41   4
   1  13   1 33522.4 1153.00   9
   1  13   1 31912.8 1118.32   5
  -1  13  -2 8536.38 531.015   5
  -1  13  -2 8277.96 521.019  10
  -1  13  -2 9256.91 629.715   4
   1  13   2 10225.3 600.381   9
   1  13   2 9308.86 646.008  12
   1  13   2 9359.23 569.302   5
   1  13   2 9829.17 571.266  10
   1  13   2 9585.63 554.715   7
  -1  13  -2 9136.80 568.048  12
  -1  13  -3 14829.1 777.233   4
   1  13   3 14956.9 713.310   7
   1  13   3 15288.0 738.218   9
   1  13   3 14707.4 713.800  10
   1  13   3 15438.1 736.427   5
  -1  13  -3 14887.7 721.567  12
  -1  13  -3 14790.3 683.997  10
  -1  13  -3 14666.5 675.665   5
   1  13   4 3110.90 325.567   5
  -1  13  -4 3150.08 362.388   4
   1  13   4 3230.72 328.952  10
   1  13   4 3292.28 323.624   7
  -1  13  -4 3006.38 296.213  10
   1  13   4 3301.73 332.944   9
  -1  13  -4 2836.92 311.558  12
   1  13   5 12646.6 634.234  10
  -1  13  -5 12841.4 592.528  10
  -1  13  -5 12888.5 665.635   4
  -1  13  -5 12261.1 620.607  12
   1  13   5 12218.1 624.000   7
   1  13   5 12209.4 623.299   5
   1  13   5 11874.0 615.290   9
  -1  13  -6 506.056 142.540  12
  -1  13  -6 361.678 108.236  10
   1  13   6 383.407 128.903   5
   1  13   6 362.721 134.110  10
   1  13   6 482.573 143.272   7
   1  13   6 399.862 146.632   9
   1  13   7 257.379 106.293  10
   1  13   7 247.224 96.0650   5
  -1  13  -7 133.644 101.231  12
   1  13   7 437.588 141.184   7
   1  13   7 228.680 109.998   9
   1  13   8 967.542 136.062   5
   1  13   8 1039.82 155.844   9
  -1  13  -8 1082.93 152.348  12
   1  13   8 884.918 155.903   7
  -1  13  -9 29723.8 781.862  12
   1  13   9 32313.2 871.162   7
   1  13   9 29970.9 790.644   9
   1  13  10 20529.2 585.196   7
  -1  14  10 1220.07 113.513   7
  -1  14  10 1279.89 107.638   9
  -1  14   9 2166.63 176.014   9
  -1  14   9 2068.97 175.932   7
   1  14  -9 1966.13 174.728  12
  -1  14   8 1935.12 174.139   5
  -1  14   8 2274.03 206.326   7
   1  14  -8 1957.74 198.043  12
  -1  14   8 2007.20 191.704   9
  -1  14   7 2918.77 236.755  10
  -1  14   7 2617.69 236.906   5
   1  14  -7 2503.21 244.908  12
  -1  14   7 3045.50 251.504   7
   1  14  -7 2894.88 279.705   4
  -1  14   7 2691.90 238.715   9
  -1  14   6 38420.3 1054.03   7
   1  14  -6 38321.5 1115.61  12
  -1  14   6 38328.4 1065.29   9
  -1  14   6 38257.7 1082.08  10
  -1  14   6 37307.4 1098.41   5
   1  14  -6 40619.2 1172.97   4
  -1  14   5 53184.4 1312.51   7
  -1  14   5 50210.3 1363.30  10
   1  14  -5 54598.7 1457.06   4
  -1  14   5 51104.4 1326.99   9
   1  14  -5 52175.6 1409.87  12
  -1  14   5 51038.6 1399.33   5
  -1  14   4 1762.94 202.498   7
   1  14  -4 1606.76 233.444  12
  -1  14   4 1711.90 227.482  10
  -1  14   4 1990.39 229.360   9
   1  14  -4 1671.30 259.108   4
   1  14  -4 1419.89 190.759  10
  -1  14   4 1668.41 235.355   5
   1  14  -3 17122.5 777.827   4
  -1  14   3 16702.3 741.861   5
  -1  14   3 16580.1 723.022  10
  -1  14   3 15687.9 652.619   9
   1  14  -3 15944.9 736.580  12
   1  14  -3 15107.0 588.035   9
   1  14  -3 15429.0 653.196  10
   1  14  -3 15280.4 653.678   5
   1  14  -2 6152.84 460.821  12
  -1  14   2 6438.07 445.247  10
  -1  14   2 6462.48 493.712  12
   1  14  -2 5573.30 362.988   9
   1  14  -2 5858.64 404.090  10
   1  14  -2 6171.08 469.353   4
  -1  14   2 6072.70 385.895   9
  -1  14   2 6502.67 458.642   5
   1  14  -2 5660.18 408.147   5
  -1  14   1 35074.8 1119.80  10
   1  14  -1 34530.1 1179.16  12
   1  14  -1 31363.9 996.425   9
  -1  14   1 33106.5 1168.19  12
   1  14  -1 32654.8 1057.19  10
   1  14  -1 35277.0 1183.89   4
  -1  14   1 30924.3 946.931   9
   1  14  -1 30248.0 1046.32   5
  -1  14   1 32123.6 1085.42   5
  -1  14   0 798.001 197.231  12
   1  14   0 464.851 149.779  10
   1  14   0 554.238 189.045  12
   1  14   0 450.328 146.829   5
   1  14   0 857.067 224.534   4
  -1  14   0 646.925 163.760   5
  -1  14   0 602.891 125.941   9
   1  14   0 371.729 134.301   9
  -1  14   0 682.711 174.512  10
  -1  14  -1 2156.82 257.777   5
   1  14   1 1714.05 288.233  12
   1  14   1 1986.21 257.498   9
  -1  14  -1 1923.11 250.047  10
   1  14   1 1984.84 253.738  10
  -1  14  -1 2126.36 278.339  12
   1  14   1 1743.43 244.939   5
   1  14   2 1088.80 194.966   5
  -1  14  -2 1030.38 176.571   5
   1  14   2 847.841 175.601  10
  -1  14  -2 824.021 178.248  12
   1  14   2 903.030 158.878   7
   1  14   2 1184.29 209.031   9
  -1  14  -2 864.913 167.052  10
  -1  14  -3 1173.38 186.702  12
  -1  14  -3 992.194 169.957  10
   1  14   3 1036.44 199.435   5
   1  14   3 1198.13 208.168   9
   1  14   3 1264.03 202.899  10
   1  14   3 1090.35 176.616   7
   1  14   4 30161.9 960.012   7
   1  14   4 31583.5 1003.44   9
  -1  14  -4 32294.9 999.926  12
   1  14   4 31840.5 1009.78  10
   1  14   4 30463.5 1008.18   5
  -1  14  -4 29094.1 936.597  10
  -1  14  -5 39674.8 1116.83  12
   1  14   5 39929.5 1125.96   7
  -1  14  -5 39358.9 1070.60  10
   1  14   5 39902.2 1141.09  10
   1  14   5 41776.7 1145.49   9
   1  14   5 40712.9 1155.30   5
   1  14   6 13174.6 550.493   9
   1  14   6 12661.5 544.469   7
  -1  14  -6 12557.7 525.071  12
   1  14   6 12224.3 536.005  10
   1  14   6 12190.8 533.685   5
   1  14   7 13648.5 538.451   7
   1  14   7 14135.1 530.421   9
  -1  14  -7 13075.5 493.684  12
   1  14   7 12975.3 497.907   5
  -1  14  -8 11405.7 395.775  12
   1  14   8 12028.7 430.750   9
   1  14   8 12219.2 458.542   7
   1  14   9 8898.68 335.615   7
   1  14   9 8014.61 284.670   9
  -1  15   8 2968.09 168.409   7
   1  15  -8 3166.26 188.502  12
  -1  15   7 207.144 68.2169   5
  -1  15   7 434.591 86.6054   9
   1  15  -7 200.549 79.5673  12
  -1  15   7 353.401 74.7066   7
  -1  15   6 1449.93 153.983   9
  -1  15   6 1181.30 129.063   7
  -1  15   6 1281.19 157.059   5
  -1  15   6 1304.42 152.345  10
   1  15  -6 1340.32 163.420  12
  -1  15   5 433.561 120.114   5
  -1  15   5 492.619 90.9543   7
   1  15  -5 252.533 106.335  12
  -1  15   5 354.911 95.0600   9
  -1  15   5 429.283 111.583  10
  -1  15   4 1880.24 213.727  10
  -1  15   4 2290.99 238.172   5
  -1  15   4 2037.68 194.972   9
   1  15  -4 2105.43 196.234  10
   1  15  -4 2243.92 233.088  12
   1  15  -3 5487.82 376.477  12
  -1  15   3 5966.42 381.944  10
   1  15  -3 4945.73 321.526  10
  -1  15   3 5323.97 313.745   9
   1  15  -3 6514.05 425.307   4
  -1  15   3 5276.77 367.617   5
   1  15  -2 21216.0 795.624  12
   1  15  -2 19802.7 708.587  10
   1  15  -2 18138.1 613.635   9
   1  15  -2 20098.9 711.117   5
  -1  15   2 20511.5 764.719  10
  -1  15   2 20341.2 766.141   5
  -1  15   2 19589.1 641.359   9
   1  15  -1 19055.8 709.417  10
  -1  15   1 18354.3 718.647   5
   1  15  -1 18829.5 711.618   5
   1  15  -1 18148.8 633.557   9
  -1  15   1 17947.5 597.252   9
   1  15  -1 20955.2 804.154  12
  -1  15   1 19048.1 737.116  10
   1  15   0 66334.8 1572.66  10
  -1  15   0 61727.9 1544.74   5
  -1  15   0 63251.5 1563.01  10
   1  15   0 63919.1 1482.20   9
   1  15   0 63248.2 1558.63   5
  -1  15   0 65621.1 1620.39  12
   1  15   1 8146.37 430.312   9
  -1  15  -1 7846.13 437.111  10
  -1  15  -1 7959.60 432.287   5
   1  15   1 7720.29 441.046  10
   1  15   1 7872.20 449.795   5
  -1  15  -1 8669.91 478.109  12
  -1  15  -2 7795.66 400.142   5
   1  15   2 7337.84 434.786   5
  -1  15  -2 7795.47 420.217  10
   1  15   2 7503.61 411.662   9
  -1  15  -2 8253.33 446.331  12
   1  15   2 7327.44 427.832  10
   1  15   3 96.6924 90.1004   5
   1  15   3 23.8370 51.1049   7
  -1  15  -3 257.359 100.060  12
   1  15   3 89.4012 88.2528  10
   1  15   3 54.5966 84.0142   9
  -1  15  -3 329.409 96.3904  10
   1  15   4 2661.46 210.975   7
   1  15   4 2780.03 251.310  10
  -1  15  -4 3176.24 253.955  12
   1  15   4 2759.07 237.433   9
   1  15   4 2811.03 250.172   5
  -1  15  -4 3047.84 234.282  10
   1  15   5 281.732 99.7244   9
  -1  15  -5 464.180 105.920  12
   1  15   5 257.757 82.0002   7
   1  15   5 253.641 90.3008  10
  -1  15  -5 374.803 81.3171  10
   1  15   5 115.763 78.4106   5
   1  15   6 2900.25 208.589   9
   1  15   6 2691.39 203.147   5
   1  15   6 2671.85 193.370   7
   1  15   7 3706.98 206.635   7
   1  15   7 3471.23 203.546   9
   1  16  -6 1277.87 118.980  12
  -1  16   6 1049.90 93.7803   9
  -1  16   5 29985.3 750.210  10
  -1  16   5 31961.1 713.990   9
  -1  16   5 29717.8 780.415   5
  -1  16   4 4235.46 263.396   5
  -1  16   4 4388.16 263.852  10
  -1  16   4 4427.21 219.989   9
  -1  16   3 11559.2 468.093   5
   1  16  -3 12136.4 421.728  10
  -1  16   3 11432.9 386.843   9
  -1  16   3 12415.5 478.819  10
  -1  16   2 2576.57 166.999   9
   1  16  -2 2584.80 201.787  10
  -1  16   2 3035.09 237.082  10
   1  16  -2 2645.13 231.114  12
  -1  16   2 2650.03 217.854   5
  -1  16   1 7940.06 377.379   5
   1  16  -1 7414.63 348.543   5
   1  16  -1 7512.41 364.796  10
  -1  16   1 7885.52 386.735  10
   1  16  -1 8106.89 414.906  12
   1  16  -1 6953.01 295.430   9
  -1  16   0 5258.68 293.327   5
  -1  16   0 4779.15 299.920  10
   1  16   0 5082.73 261.875   9
   1  16   0 5537.21 317.971  10
   1  16   0 5153.24 301.901   5
  -1  16  -1 492.918 104.679  10
  -1  16  -1 622.907 99.3104   5
   1  16   1 788.577 130.139  10
   1  16   1 648.338 103.637   9
   1  16   1 844.236 130.772   5
   1  16   2 1648.89 173.169   5
  -1  16  -2 1252.63 141.627  10
   1  16   2 1692.41 177.472  10
   1  16   2 1625.71 153.500   9
  -1  16  -2 1494.44 161.537  12
   1  16   3 8272.52 343.395   9
   1  16   3 8541.02 385.447  10
  -1  16  -3 7533.22 323.992  10
  -1  16  -3 8302.63 354.610  12
   1  16   3 8083.69 375.874   5
   1  16   4 324.882 83.5192   5
  -1  16  -4 227.101 51.1425  10
   1  16   4 388.937 78.9725   9
  -1  16  -4 333.826 75.3044  12
   1  16   5 37459.1 878.166   5
   1  16   5 41581.6 865.692   9
  -1  17   2 11583.2 363.860  10
  -1  17   1 60.3093 40.4341  10
   1  17   0 21904.6 530.888  10
  -1  17   0 18948.0 512.441  10
  -1  17  -1 21.2289 30.4684  10
   1  17   1 58.9779 40.6548  10
  -2   0  17 176.996 69.7291  11
  -2   0  16 23133.2 805.395  11
  -2   0  16 24480.8 821.851   6
   2   0 -16 21709.2 771.243  18
  -2   0  15-18.3963 103.999   6
   2   0 -15 140.942 98.5541  14
   2   0 -15 9.00874 104.134  18
  -2   0  15-10.0277 110.744  11
   2   0 -14 15232.2 697.319  14
  -2   0  14 16233.8 775.361  11
   2   0 -14 15869.3 781.547  18
  -2   0  14 16864.4 783.083   6
  -2   0  13 85.8474 122.461  11
   2   0 -13 112.810 118.684  18
   2   0 -13 123.897 116.484  19
  -2   0  13 73.4493 118.767   6
  -2   0  12 12175.2 1527.06  15
   2   0 -12 11854.4 651.533  19
  -2   0  12 13189.4 685.283  11
  -2   0  12 12013.3 660.990   6
   2   0 -12 13542.9 1583.56  16
   2   0 -12 12144.3 676.217  18
   2   0 -11 384.063 129.958  18
   2   0 -11 101.967 260.501  16
   2   0 -11 270.734 122.772  19
  -2   0  11 610.442 409.457  15
  -2   0  11 175.520 93.4827   6
   2   0 -10 38009.3 1988.32   1
  -2   0  10 40135.1 2426.71  15
  -2   0  10 37985.2 2058.86   2
   2   0 -10 39133.3 2456.46  16
  -2   0   9 251.464 232.273  15
   2   0  -9 103.489 172.345   1
   2   0  -9 365.935 232.991  16
  -2   0   8 32201.6 1829.77  15
   2   0  -8 31389.5 1547.18   1
   2   0  -8 33836.2 1900.88  16
   2   0  -7 244.005 149.450   1
  -2   0   7 405.517 253.760  15
   2   0  -7 104.430 227.907  16
   2   0  -6 74287.1 2241.70   1
   2   0  -6 82975.5 2633.07  16
  -2   0   6 81721.6 2555.66  15
   2   0  -5 46.5941 131.650   1
  -2   0   5 51.7500 141.543  15
   2   0  -5 48.3152 198.371  16
   2   0  -5 128.909 126.592  17
  -2   0   4 15096.7 814.518  15
   2   0  -4 16127.5 800.092  17
   2   0  -4 14787.3 762.794   1
   2   0  -4 14734.9 849.083  16
  -2   0   3 20.1739 100.636   2
   2   0  -3 12.5989 117.625   1
   2   0  -3 88.5544 119.405  17
   2   0  -3 14.7101 140.965  16
   2   0  -2 151589. 2961.49  17
  -2   0   2 153826. 3186.87   2
   2   0  -2 157900. 3176.23  16
  -2   0   1 183.908 142.828   2
   2   0  -1 219.766 100.846  17
  -2   0   0 126978. 2994.69   2
   2   0   0 128613. 2511.89  17
   2   0   1 129.811 137.306  15
  -2   0  -1 252.545 229.309   2
  -2   0  -2 20062.0 1179.92   2
  -2   0  -2 21478.5 948.181  16
   2   0   2 22851.7 1006.78  15
  -2   0  -3-28.4907 189.717   1
  -2   0  -3 293.790 168.171  16
   2   0   3 83.2009 159.784  15
  -2   0  -4 16861.5 944.661  16
   2   0   4 16608.2 1037.25  15
  -2   0  -4 15533.2 1005.35   1
  -2   0  -5 141.828 137.002  16
  -2   0  -5 115.482 160.764   1
   2   0   6 11974.7 1073.37  15
  -2   0  -6 11204.0 929.743   1
  -2   0  -6 11911.7 918.703  16
  -2   0  -7 70.6150 143.758   1
  -2   0  -7 7.47905 156.973  16
   2   0   7 236.492 243.446  15
  -2   0  -8 42275.0 2058.02  16
  -2   0  -8 39180.4 2064.02   1
   2   0   8 41480.2 2501.05  15
   2   0   9 21.9236 120.742  11
   2   0   9 189.631 278.122  15
   2   0   9 61.3999 91.9024   6
  -2   0  -9 99.1573 102.159  18
   2   0  10 57938.7 1717.81  11
   2   0  10 58828.8 1740.24   6
   2   0  10 56137.2 3463.70  15
  -2   0 -10 57834.0 1717.53  18
  -2   0 -11 74.8648 121.986  18
   2   0  11-26.2494 117.381  11
   2   0  11 38.5787 130.186   6
   2   0  12 16466.1 863.558   6
  -2   0 -12 16405.6 852.727  18
   2   0  12 17639.9 888.028  11
   2   0  13 92.3624 139.033   6
  -2   0 -13 161.161 147.627  18
   2   0  13 168.612 152.205  11
   2   0  14 14257.5 660.063   6
   2   0  14 13566.8 654.574  11
  -2   0 -14 14708.4 681.981  18
   2   0  15 208.870 95.3635  11
  -2   0 -15 209.276 79.9287   8
  -2   1  17 35534.2 847.243   6
  -2  -1  17 36029.1 860.531  11
  -2   1  17 37145.1 859.761  11
   2   1 -16 335.792 110.405  14
   2   1 -16 467.789 113.382  18
  -2   1  16 439.606 132.514  11
  -2  -1  16 416.371 128.804  11
  -2  -1  16 276.043 102.130   6
   2  -1 -16 252.581 108.263  18
  -2   1  16 323.330 118.798   6
   2   1 -15 19387.6 766.728  14
   2   1 -15 20135.0 823.036  18
  -2  -1  15 20504.7 826.173  11
  -2  -1  15 21587.4 844.507   6
  -2   1  15 22929.5 877.565   6
  -2   1  15 21267.7 858.597  11
   2  -1 -15 20147.0 845.900  18
   2   1 -14 7325.76 479.093  14
   2   1 -14 7457.47 521.165  18
  -2  -1  14 6843.23 491.367  11
  -2   1  14 7243.95 517.126  11
  -2  -1  14 7543.60 508.447   6
  -2   1  14 6638.69 491.104   6
   2  -1 -14 6929.42 510.108  18
   2  -1 -14 6657.22 434.785  14
  -2  -1  13 27642.3 1044.21   6
   2  -1 -13 25741.9 1022.43  19
  -2   1  13 27194.9 1052.32  11
  -2  -1  13 27150.6 1039.68  11
   2  -1 -13 28089.9 1089.85  18
  -2   1  13 26516.5 1052.04   6
   2   1 -13 27119.5 1063.41  18
  -2  -1  12 935.020 500.097  15
   2  -1 -12 934.229 543.317  16
   2   1 -12 280.994 131.106  18
   2   1 -12 639.648 176.181  19
  -2  -1  12 561.650 163.282   6
   2  -1 -12 836.983 195.984  18
   2  -1 -12 739.785 180.840  19
  -2   1  12 551.049 163.641  11
  -2  -1  12 698.063 177.185  11
   2   1 -12 713.541 477.553  16
  -2   1  12 520.159 168.683   6
   2   1 -11 55984.4 1551.24  18
  -2  -1  11 50287.9 2969.26  15
  -2  -1  11 48694.0 2628.43   2
   2  -1 -11 55274.4 1521.73  19
   2  -1 -11 55391.9 1564.17  18
   2   1 -11 46256.6 2531.87   1
  -2  -1  11 53851.1 1511.25   6
  -2   1  11 56282.1 1565.73   6
   2   1 -11 53891.8 3048.70  16
   2   1 -11 55802.1 1545.62  19
   2  -1 -11 53126.4 3132.10  16
   2   1 -10 4315.24 791.546  16
  -2   1  10 5362.77 895.927  15
  -2  -1  10 4586.33 819.562  15
   2   1 -10 4276.01 673.228   1
   2  -1 -10 4326.53 839.570  16
   2   1  -9 381.882 307.224  16
   2   1  -9 506.593 247.239   1
  -2  -1   9 728.801 318.565  15
  -2   1   9 220.454 204.347  15
   2  -1  -9 487.744 323.640  16
  -2   1   9 391.830 227.024   2
   2  -1  -9 273.799 180.248   1
   2  -1  -8 3556.38 627.823  16
  -2   1   8 3374.15 491.070   2
  -2   1   8 3179.02 582.841  15
  -2  -1   8 4154.17 648.463  15
   2  -1  -8 2875.68 445.951   1
   2   1  -8 3362.16 512.208   1
   2   1  -8 3904.62 652.274  16
   2  -1  -7 109753. 3171.75  17
   2  -1  -7 97301.8 2818.12   1
   2  -1  -7 109456. 3435.46  16
  -2   1   7 103857. 2906.30   2
  -2   1   7 109418. 3383.43  15
   2   1  -7 108063. 3058.26   1
   2   1  -7 109977. 3388.69  16
  -2  -1   7 109054. 3291.66  15
   2  -1  -6 6129.32 541.030   1
  -2   1   6 6628.13 576.191   2
   2  -1  -6 6579.30 706.341  16
  -2   1   6 7417.65 722.110  15
  -2  -1   6 6132.99 623.023  15
   2  -1  -6 6313.92 622.358  17
   2   1  -6 6471.46 679.703  16
   2   1  -6 5735.26 563.799   1
   2  -1  -5 108771. 2738.10   1
  -2   1   5 116454. 2791.33   2
   2   1  -5 115374. 3089.42  16
   2  -1  -5 123189. 3158.81  16
   2   1  -5 116626. 2893.10   1
  -2  -1   5 116499. 2949.85  15
   2  -1  -5 121881. 2998.09  17
  -2   1   5 120044. 3118.05  15
   2   1  -4 27504.0 1212.59  16
  -2  -1   4 28072.7 1102.54  15
  -2   1   4 28440.9 1084.23   2
   2  -1  -4 30231.8 1229.74  16
   2   1  -4 28887.5 1132.64   1
   2   1  -4 26536.8 1045.64  17
   2  -1  -4 29927.1 1175.30  17
  -2   1   3 85500.7 2111.01   2
  -2  -1   3 88274.1 2038.86  15
   2   1  -3 85822.4 2141.07   1
   2   1  -3 88236.1 2277.02  16
   2   1  -3 84830.2 1993.05  17
   2  -1  -3 91336.9 2218.26  16
  -2  -1   2 35115.8 1154.46   2
   2  -1  -2 34323.3 1087.34  17
   2   1  -2 31736.1 1092.90   1
   2   1  -2 33354.8 945.307  17
  -2   1   2 34130.5 1165.63   2
  -2   1   1 270149. 5167.23   2
   2  -1  -1 262575. 4895.60  17
   2   1  -1 260761. 4470.33  17
  -2  -1   1 265082. 4958.25   2
  -2  -1   0 2542.76 320.079   2
   2  -1   0 2445.52 333.781  17
   2   1   0 2883.56 225.402  15
  -2   1   0 2315.60 376.485   2
   2   1   0 2573.30 140.930  17
   2   1   1 6091.03 379.168  15
   2   1   1 6631.86 331.267  17
  -2  -1  -1 5832.10 583.023   2
   2   1   1 5503.69 393.163   3
  -2   1  -1 6018.08 612.840   2
  -2   1  -2 34509.1 1021.28  16
  -2  -1  -2 36037.9 1584.72   2
   2   1   2 33111.9 1136.30  15
  -2  -1  -2 37134.7 1480.96  16
   2  -1   2 33125.5 1412.36  15
  -2   1  -2 34225.4 1551.98   2
   2   1   2 31162.7 1026.27   3
  -2  -1  -3 60501.9 1946.91   1
  -2  -1  -3 64038.0 2145.69   2
   2   1   3 59890.7 1558.68   3
  -2   1  -3 62176.5 1661.10  16
   2  -1   3 67013.6 2217.85  15
   2   1   3 61538.4 1864.46  15
  -2   1  -3 62905.3 2229.10   1
  -2   1  -4 12458.5 951.351   1
   2  -1   4 12299.2 976.145  15
  -2  -1  -4 13130.3 837.958   1
   2   1   4 11825.6 582.385   3
  -2  -1  -4 13804.0 975.859  16
   2   1   4 12685.6 857.031  15
  -2   1  -4 12767.9 713.995  16
   2  -1   5 257696. 6064.16  15
  -2  -1  -5 253690. 5736.58  16
  -2   1  -5 243515. 5721.48   1
  -2   1  -5 252159. 5107.20  16
  -2  -1  -5 241050. 5239.92   1
   2   1   5 245377. 5582.23  15
   2  -1   6 7089.76 889.888  15
  -2  -1  -6 6549.48 644.316   1
  -2   1  -6 6667.67 626.441  16
   2   1   6 6996.66 797.292  15
  -2   1  -6 6468.40 766.400   1
  -2  -1  -6 6661.78 760.765  16
   2  -1   7 119338. 4250.37  15
  -2   1  -7 115515. 3263.29  16
  -2   1  -7 109983. 3717.71   1
   2   1   7 112487. 3865.70  15
  -2  -1  -7 109415. 3279.22   1
  -2  -1  -7 116614. 3731.86  16
   2  -1   8 4690.55 873.927  15
   2   1   8 5489.30 854.017  15
  -2   1  -8 4483.19 730.498   1
  -2  -1  -8 4662.12 727.573  16
   2   1   9 83195.3 2143.49  11
   2  -1   9 89654.0 4288.39  15
   2  -1   9 82998.4 2107.41  11
  -2  -1  -9 85853.4 2111.99  18
   2  -1   9 88373.1 2171.47   6
   2   1   9 87211.9 2161.77   6
  -2  -1  -9 90706.2 3527.52  16
  -2   1  -9 88879.0 2179.69  18
  -2   1  -9 82209.1 3519.65   1
   2   1   9 85898.8 3923.37  15
   2   1  10 2936.54 786.742  15
   2  -1  10 2415.77 319.626  11
  -2   1 -10 2944.02 338.347  14
  -2   1 -10 2446.16 323.898  18
   2  -1  10 2715.51 826.796  15
   2  -1  10 2536.02 326.979   6
   2   1  10 2022.08 304.684   6
   2   1  10 2315.50 315.143  11
  -2  -1 -10 2879.64 341.098  18
  -2   1 -11 4460.62 425.906  14
   2  -1  11 4610.36 451.157  11
   2   1  11 4481.54 441.996  11
   2  -1  11 5339.72 476.531   6
   2   1  11 4544.38 449.172   6
  -2   1 -11 4313.36 436.063  18
  -2  -1 -11 4817.66 452.166  18
  -2  -1 -12 101.104 141.385  18
   2   1  12 25.5643 147.666  11
   2  -1  12-66.2409 131.831  11
   2  -1  12-17.6484 117.242   6
  -2   1 -12 49.2996 145.360  18
   2   1  12-5.38561 135.551   6
   2  -1  13 9706.62 592.283   6
   2   1  13 10051.9 636.794   6
   2   1  13 10273.2 630.198  11
  -2   1 -13 10370.3 630.899  18
  -2  -1 -13 9998.10 624.238  18
   2  -1  13 9896.26 619.043  11
   2  -1  14 8740.91 474.858   6
  -2   1 -14 8142.65 506.055  18
  -2   1 -14 8377.48 438.129   8
   2   1  14 8945.76 525.464   6
   2  -1  14 8157.96 498.286  11
  -2  -1 -14 8226.64 505.037  18
   2   1  14 8380.60 500.689  11
   2  -1  15 82577.1 1724.72  11
  -2  -1 -15 83379.3 1777.48  18
  -2   1 -15 79956.0 1562.94   8
   2   1  15 83026.8 1725.00   6
   2   1  15 82097.1 1715.49  11
  -2  -1 -15 82858.9 1668.47   8
  -2  -2  17 2620.77 189.672  11
  -2   2  17 2538.00 187.992   6
  -2   2  16 54105.0 1333.05  11
  -2   2  16 54282.4 1353.90   6
  -2  -2  16 54313.2 1331.93  11
   2  -2 -16 51386.7 1340.65  18
  -2  -2  15 4723.36 379.921  11
   2   2 -15 4546.02 350.775  18
   2  -2 -15 4803.25 396.747  18
  -2  -2  15 5628.45 396.799   6
  -2   2  15 4541.13 386.276  11
   2   2 -15 4438.69 356.911  14
  -2   2  15 4362.44 378.544   6
  -2   2  14 13431.4 705.138   6
  -2  -2  14 14498.1 702.445  11
  -2  -2  14 14952.5 708.291   6
   2   2 -14 12979.1 675.763  18
   2   2 -14 13250.4 675.994  14
   2  -2 -14 13690.4 722.277  18
  -2   2  14 14415.7 744.708  11
   2   2 -13 236.751 131.394  14
  -2   2  13 455.627 171.309   6
  -2   2  13 509.671 166.614  11
  -2  -2  13 299.756 152.197  11
  -2  -2  13 174.034 109.872   6
   2  -2 -13 229.596 137.663  18
   2  -2 -13 290.131 143.052  19
   2   2 -13 339.842 134.581  18
   2  -2 -12 68851.5 1828.83  19
   2  -2 -12 69411.7 1877.66  18
   2   2 -12 68195.8 1838.39  18
  -2   2  12 71734.9 1877.34  11
  -2  -2  12 67317.9 1795.25   6
  -2   2  12 69814.6 1881.89   6
   2  -2 -11 94056.4 2212.84  19
  -2  -2  11 88197.3 4011.96  15
  -2  -2  11 91007.8 2168.28   6
  -2   2  11 99230.6 2258.49  11
   2  -2 -11 98102.0 2277.39  18
   2   2 -11 87441.2 3636.21   1
  -2   2  11 95390.8 2257.41   6
   2   2 -11 95718.0 2239.33  19
   2   2 -11 89887.3 2185.58  18
   2  -2 -11 94529.9 4351.60  16
   2  -2 -10 23586.6 1947.42  16
   2  -2 -10 23680.2 897.442  18
  -2  -2  10 21648.6 1765.03  15
  -2   2  10 22968.2 883.652   6
   2   2 -10 20663.3 1560.96   1
   2   2 -10 21977.8 1751.81  16
   2  -2 -10 22710.5 861.685  19
  -2  -2   9 2112.63 506.038  15
   2  -2  -9 1373.28 442.488  16
   2   2  -9 1742.05 472.040  16
   2   2  -9 1746.31 427.602   1
  -2   2   8 121590. 3359.59   2
   2  -2  -8 135195. 4221.43  16
  -2   2   8 124196. 4081.16  15
   2   2  -8 124024. 3722.41   1
  -2   2   8 137080. 3704.92   3
  -2  -2   8 126418. 3934.35  15
   2   2  -8 126759. 3987.79  16
  -2   2   7 23832.0 1168.79   2
   2   2  -7 23293.8 1318.82   1
  -2   2   7 24342.7 1499.75  15
   2  -2  -7 25608.5 1396.87  17
   2  -2  -7 26052.4 1522.94  16
   2   2  -7 23067.6 1419.14  16
  -2  -2   7 23790.1 1383.57  15
   2  -2  -6 228613. 5019.43  17
   2  -2  -6 225763. 5151.59  16
  -2   2   6 210018. 4491.95   2
   2   2  -6 218836. 4896.44   1
   2   2  -6 214859. 5094.25  16
  -2  -2   6 225770. 4940.58  15
   2  -2  -5 27587.8 1305.50  16
  -2   2   5 26521.3 1079.86   2
   2  -2  -5 29190.1 1308.49  17
   2   2  -5 27588.9 1237.90   1
  -2  -2   5 27715.1 1200.19  15
   2   2  -5 27540.2 1339.36  16
  -2  -2   4 29619.8 1103.64  15
   2  -2  -4 29599.7 1215.91  16
  -2   2   4 28306.7 1073.59   2
   2   2  -4 29435.4 1192.53   1
   2  -2  -4 28440.5 1205.89  17
   2   2  -3 377.168 169.521   1
  -2  -2   3 412.718 122.949  15
   2  -2  -3 518.712 169.231  17
  -2   2   3 556.914 160.765   2
   2  -2  -3 450.237 167.841  16
  -2  -2   2 182065. 3178.92  15
  -2  -2   2 179767. 3675.32   2
  -2   2   2 170759. 3687.04   2
   2  -2  -2 183237. 3511.54  16
   2   2  -2 184009. 3659.46   1
  -2  -2   1 279679. 5177.87   2
   2  -2  -1 289562. 4859.81  16
  -2   2   0 58372.8 1974.66   2
  -2  -2   0 59904.8 1644.87   2
   2  -2   0 63202.4 1929.23  17
   2   2   0 57329.8 1037.33  15
   2   2   1 214.894 79.8925  15
   2   2   1 197.221 124.286   3
  -2   2  -1 397.981 229.390   2
  -2  -2  -2 104409. 2853.85   2
   2   2   2 95087.0 2077.53  15
  -2   2  -2 80768.2 1553.29  16
  -2   2  -2 90289.5 2747.33   1
   2  -2   2 98188.4 2844.49  15
  -2  -2  -2 97025.7 2757.45  16
   2   2   2 89325.0 2164.32   3
   2  -2   3 140059. 3734.97  15
   2   2   3 132609. 2942.84  15
   2   2   3 126434. 2823.79   3
  -2  -2  -3 153761. 3818.14  16
  -2  -2  -3 133034. 2917.97   1
  -2   2  -3 137877. 3661.06   1
  -2   2  -3 111583. 2162.90   3
  -2  -2  -3 130926. 3185.84   2
  -2   2  -3 128752. 2373.79  16
   2   2   4 164171. 3557.37   3
   2  -2   4 178983. 4699.43  15
  -2  -2  -4 170118. 3629.13   1
   2   2   4 171586. 3951.08  15
  -2   2  -4 165078. 3285.77  16
  -2   2  -4 164704. 4427.27   1
   2   2   5 32240.0 1547.68  15
  -2  -2  -5 34968.8 1844.21  16
   2   2   5 32514.5 1214.77   3
  -2   2  -5 33605.7 1787.34   1
   2  -2   5 36676.3 2007.69  15
  -2  -2  -5 33200.4 1269.28   1
  -2   2  -5 33222.6 1173.29  16
   2  -2   6 24982.7 1781.52  15
   2   2   6 22644.1 1411.46  15
  -2   2  -6 23206.5 1063.37  16
  -2  -2  -6 24154.7 1605.74  16
  -2   2  -6 23544.3 1558.33   1
   2  -2   7 103.357 238.493  15
   2   2   7-30.2974 177.891  15
  -2   2  -7-48.8812 230.527   1
  -2  -2  -7 32.2741 194.926  16
   2   2   8 2491.67 578.913  15
  -2   2  -8 3207.37 659.049   1
   2  -2   8 2569.30 686.348  15
  -2  -2  -8 3369.16 669.777  16
  -2   2  -9 106196. 2506.27  18
  -2   2  -9 99770.1 4140.40   1
   2   2   9 107789. 2520.24  11
  -2   2  -9 99975.3 2421.27  14
   2   2   9 99618.8 4190.96  15
   2  -2   9 105075. 2435.68  11
   2  -2   9 105084. 2469.16   6
   2   2   9 107880. 2509.71   6
  -2  -2  -9 103786. 2402.56  18
  -2  -2  -9 107447. 4156.47  16
   2  -2   9 107971. 4955.71  15
   2   2  10 48746.5 3041.96  15
  -2   2 -10 47068.7 1511.21  14
  -2   2 -10 39360.6 2631.44   1
  -2  -2 -10 47234.1 2732.63  16
   2  -2  10 46547.1 1496.02  11
   2   2  10 48086.5 1561.77   6
   2  -2  10 47325.0 3393.55  15
  -2  -2 -10 51040.9 1526.66  18
   2  -2  10 48621.4 1529.37   6
   2   2  10 50122.7 1575.74  11
  -2   2 -10 49519.1 1572.01  18
  -2  -2 -11 19531.4 913.375  18
  -2   2 -11 19338.1 940.921  18
   2   2  11 19747.8 949.689  11
  -2   2 -11 19072.1 915.714  14
   2  -2  11 18844.4 890.703   6
   2  -2  11 19347.6 922.862  11
   2   2  11 19799.7 961.749   6
  -2  -2 -12 26396.4 1083.48  18
  -2   2 -12 26856.3 1076.06  14
  -2   2 -12 26402.2 1105.40  18
   2   2  12 27432.2 1142.10   6
   2  -2  12 25233.2 1019.14   6
   2   2  12 27186.3 1114.82  11
   2  -2  12 26243.9 1084.86  11
  -2   2 -13 15846.2 724.112  14
   2  -2  13 16363.1 729.994   6
  -2  -2 -13 16704.0 814.491  18
   2  -2  13 17646.8 821.375  11
   2   2  13 17574.4 818.746  11
  -2   2 -13 17138.2 816.976  18
   2   2  13 16741.6 834.448   6
  -2   2 -14 26612.8 789.816   8
  -2  -2 -14 26832.7 949.467  18
   2   2  14 27259.5 960.662   6
   2   2  14 25152.8 891.593  11
   2  -2  14 26460.9 917.509  11
   2   2  15 2209.93 205.070   6
  -2  -2 -15 2131.87 208.247  18
   2  -2  15 2414.68 204.880  11
   2   2  15 2019.58 189.116  11
  -2  -2 -15 1760.56 177.664   8
  -2   3  17 9844.56 366.043   6
  -2  -3  17 10088.5 352.511  11
   2   3 -16 5762.45 360.476  14
   2   3 -16 6533.33 428.687  12
  -2  -3  16 6033.49 365.781  11
  -2   3  16 6241.00 352.352  11
  -2   3  16 6758.50 396.245   6
   2  -3 -16 6318.54 389.723  18
   2   3 -15 22581.8 857.299  14
  -2   3  15 22857.9 856.426  11
  -2  -3  15 24055.7 865.874  11
  -2   3  15 22508.6 875.542   6
   2  -3 -15 23043.5 891.440  18
  -2   3  14 415.951 157.715   6
   2   3 -14 491.328 169.935  14
  -2  -3  14 354.964 141.401  11
   2  -3 -14 579.589 176.637  18
  -2   3  14 509.320 163.200  11
   2  -3 -13 62226.8 1763.99  18
  -2   3  13 63186.1 1742.10  11
  -2  -3  13 64281.3 1715.53  11
  -2   3  13 62667.4 1771.26   6
  -2  -3  13 63973.7 1673.77   6
   2  -3 -13 61422.7 1715.34  19
   2   3 -13 62866.9 1744.46  14
  -2   3  12 10586.6 615.968  11
  -2  -3  12 9980.59 564.937   6
  -2   3  12 10559.7 630.828   6
   2  -3 -12 10878.4 638.438  18
   2  -3 -12 10854.9 620.737  19
  -2  -3  11 79300.2 3826.35  15
   2  -3 -11 96369.5 4380.34  16
  -2  -3  11 90297.1 2112.00   6
  -2   3  11 95582.8 2213.25  11
   2  -3 -11 93951.5 2201.03  19
  -2   3  11 92137.5 2235.95   6
   2   3 -11 93303.1 2217.04  19
   2   3 -11 83008.4 3637.93   1
   2  -3 -11 95318.9 2248.71  18
   2  -3 -10 1779.32 551.295  16
  -2   3  10 1490.09 222.319   6
   2  -3 -10 1521.90 227.154  18
   2  -3 -10 1455.46 213.281  19
   2   3 -10 869.492 365.325   1
  -2  -3  10 1071.83 423.815  15
   2   3 -10 1049.76 189.454  19
  -2   3  10 1384.97 207.649  11
   2  -3  -9 57450.7 2840.15  16
   2   3  -9 54354.7 2517.08   1
  -2  -3   9 52354.9 2579.49  15
  -2  -3   8 14484.2 1196.77  15
   2  -3  -8 14422.6 1266.55  16
  -2   3   8 17052.6 1201.62   3
   2  -3  -8 14684.7 1151.60  17
   2   3  -8 14569.3 1168.49   1
  -2   3   7 68661.5 2526.23   3
   2  -3  -7 66663.9 2433.47  17
  -2  -3   7 62121.6 2358.83  15
   2   3  -7 64130.6 2406.90   1
  -2   3   7 58753.3 1880.91   2
   2  -3  -7 61811.0 2497.28  16
   2  -3  -6 1985.79 395.228  17
  -2  -3   6 1644.21 334.638  15
  -2   3   6 2191.50 306.335   2
   2  -3  -6 1464.53 366.657  16
   2   3  -6 1408.34 335.038   1
  -2  -3   5 89203.5 2408.98  15
  -2   3   5 84375.8 2170.20   2
   2  -3  -5 89686.9 2622.65  17
   2  -3  -5 84279.2 2563.85  16
   2   3  -5 90692.1 2599.57   1
   2  -3  -4 5266.39 526.646  17
  -2   3   4 5287.18 430.244   2
   2  -3  -4 4487.98 474.653  16
  -2  -3   4 5152.34 433.031  15
   2   3  -4 4887.88 493.731   1
  -2  -3   3 129006. 2553.49  15
   2   3  -3 127533. 2938.45   1
  -2   3   3 123648. 2830.16   2
   2  -3  -3 122083. 3041.27  17
   2  -3  -3 123521. 2826.50  16
   2  -3  -2 27711.4 1235.61  17
   2   3  -2 28306.5 1069.96   1
  -2   3   2 28770.4 1203.22   2
   2   3  -2 29239.1 1191.84   3
  -2  -3   2 27951.1 698.401  15
   2  -3  -2 30874.3 999.225  16
   2   3  -1 400273. 7350.62   3
  -2   3   1 389642. 7571.99   2
   2  -3  -1 398320. 6724.66  16
   2   3  -1 414929. 7103.98   1
   2  -3  -1 394717. 7748.75  17
  -2  -3   1 415161. 7177.46   2
  -2   3   0 22853.0 1153.54   2
   2  -3   0 21288.5 1155.54  17
   2   3   0 22760.3 1009.30   3
  -2  -3   0 22465.7 906.631   2
   2   3   1 109350. 2692.01   3
   2   3   1 113279. 2147.25  15
  -2   3  -1 105540. 3022.20   1
  -2  -3  -1 106552. 2675.28   2
  -2   3  -1 110513. 3048.47   2
   2   3   2 131990. 2745.78  15
  -2   3  -2 131687. 2824.10   3
  -2   3  -2 127849. 3565.03   1
   2  -3   2 130442. 3799.59  15
  -2  -3  -2 137808. 3368.37   2
   2   3   2 128535. 3048.14   3
  -2  -3  -2 125188. 3553.99  16
  -2  -3  -3 26336.3 1537.56  16
   2   3   3 26901.7 1103.35  15
   2   3   3 26706.5 1159.65   3
  -2   3  -3 27904.8 1561.28   1
  -2  -3  -3 28271.3 925.659   1
  -2   3  -3 26515.4 805.071   3
   2  -3   3 26481.7 1605.66  15
   2   3   4 11438.8 790.866  15
   2  -3   4 13015.6 1182.34  15
  -2   3  -4 11683.9 1046.60   1
  -2  -3  -4 12026.6 561.111   1
  -2  -3  -4 13843.6 1181.64  16
   2   3   4 11730.0 773.916   3
   2  -3   5 82296.5 3362.65  15
  -2   3  -5 75828.2 2982.48   1
   2   3   5 77305.6 2559.22  15
   2   3   5 80539.8 2360.20   3
   2  -3   6 17568.2 1589.84  15
  -2  -3  -6 18847.3 1553.85  16
  -2   3  -6 16285.4 1369.64   1
   2   3   6 16763.2 1208.19  15
  -2   3  -7 35939.6 2198.52   1
   2  -3   7 34976.0 2460.02  15
   2   3   7 35128.9 1972.21  15
  -2  -3  -7 38397.6 2333.79  16
  -2   3  -8 12576.2 1379.47   1
   2   3   8 12517.1 1270.70  15
   2  -3   8 16430.6 1809.72  15
  -2  -3  -8 15109.3 1513.22  16
   2   3   9 76371.2 3577.54  15
  -2  -3  -9 81529.2 2014.07  18
  -2   3  -9 74078.7 3717.66   1
   2  -3   9 81898.3 2038.53  11
   2   3   9 82472.3 2123.78   6
  -2   3  -9 80597.0 2096.77  18
   2  -3   9 81660.2 4423.60  15
   2   3   9 84449.6 2150.44  11
  -2   3  -9 78773.8 2088.44  14
  -2  -3  -9 85696.5 3890.99  16
   2  -3  10 3449.98 985.051  15
  -2  -3 -10 3645.99 369.525  18
   2   3  10 3585.79 813.384  15
   2   3  10 3898.36 417.728  11
   2  -3  10 3568.50 373.457  11
   2   3  10 4105.86 424.430   6
  -2  -3 -10 3263.70 745.035  16
  -2   3 -10 3021.56 774.278   1
  -2   3 -10 3266.42 371.057  18
  -2   3 -10 3409.52 379.595  14
  -2  -3 -11 21357.8 955.423  18
  -2   3 -11 23271.0 1035.99  14
  -2   3 -11 22336.5 1003.67  18
   2   3  11 21091.4 1006.65   6
   2  -3  11 22754.4 985.116  11
   2   3  11 21236.4 996.065  11
  -2   3 -12 6069.91 502.028  18
  -2   3 -12 7186.07 541.755  14
   2   3  12 6912.20 532.585  11
   2  -3  12 6681.71 512.752  11
   2   3  12 6691.48 547.451   6
  -2  -3 -12 6927.54 525.506  18
  -2  -3 -13 400.713 153.090  18
   2   3  13 408.146 169.935   6
  -2   3 -13 412.771 156.781  14
  -2   3 -13 324.615 148.791  18
  -2   3 -13 149.049 109.062  12
   2   3  13 463.897 166.987  11
   2  -3  13 360.181 152.414  11
   2   3  14 13065.4 585.824  11
   2   3  14 13378.9 636.522   6
   2  -3  14 13202.2 586.546  11
  -2  -3 -14 12954.6 615.987  18
  -2   3 -14 12754.0 529.679  14
   2  -3  15 6458.76 310.886  11
   2   3  15 7200.25 326.520  11
  -2  -3 -15 6590.64 348.857  18
   2   3  15 6655.84 345.706   6
   2   4 -16 28109.0 881.446  12
   2  -4 -16 25341.4 829.079  18
  -2   4  16 26801.0 837.445   6
   2   4 -16 26066.9 827.370  14
  -2  -4  16 27974.4 815.594  11
   2   4 -15 5616.30 417.203  14
   2   4 -15 6554.47 480.417  12
  -2   4  15 6460.85 406.147  11
  -2  -4  15 6235.79 409.766  11
  -2   4  15 6273.42 434.577   6
   2  -4 -15 6252.43 429.662  18
   2   4 -14 1534.57 251.563  14
  -2   4  14 1637.18 244.517  11
  -2   4  14 1917.66 264.427   6
  -2  -4  14 1264.37 216.167  11
   2  -4 -14 1654.08 257.267  18
   2  -4 -13 2998.61 334.776  18
  -2   4  13 2912.04 335.238   6
  -2   4  13 2826.37 316.230  11
  -2  -4  13 2977.53 318.227  11
   2   4 -13 3037.74 350.388  14
   2  -4 -13 2853.37 315.900  19
   2  -4 -12 19663.9 884.791  18
  -2   4  12 19141.2 840.348  11
  -2  -4  12 22180.0 885.655  11
  -2   4  12 18885.3 872.911   6
   2  -4 -12 19665.6 857.580  19
   2   4 -12 21585.7 928.587  14
  -2  -4  11 45932.4 2828.25  15
   2  -4 -11 56020.5 1539.00  19
  -2   4  11 50384.0 1466.83  11
  -2   4  11 52646.7 1541.71   6
   2  -4 -11 53730.3 1556.82  18
   2   4 -11 49863.0 2807.47   1
   2  -4 -11 51329.1 3107.89  16
   2  -4 -10 96536.5 2184.59  19
  -2  -4  10 91922.2 3840.39  15
  -2   4  10 90267.2 2108.37  11
  -2   4  10 93204.3 2193.83   6
   2   4 -10 89421.8 3667.38   1
   2  -4 -10 90932.3 3984.16  16
  -2   4   9 41825.1 2096.48   3
   2   4  -9 38013.2 2156.27   1
   2  -4  -9 37438.3 2291.32  16
  -2  -4   9 38394.9 2201.03  15
   2  -4  -8 54754.1 2372.00  17
   2   4  -8 57616.9 2514.58   1
  -2  -4   8 51131.9 2388.92  15
  -2   4   8 60571.9 2513.73   3
   2  -4  -8 54890.6 2583.06  16
  -2  -4   7 122534. 3630.80  15
   2   4  -7 121368. 3724.48   1
   2  -4  -7 121860. 3800.67  16
  -2   4   7 126659. 3857.61   3
   2  -4  -7 129548. 3736.19  17
  -2  -4   6 143558. 3703.97  15
   2   4  -6 146633. 3940.92   1
   2  -4  -6 137488. 3895.49  16
  -2   4   6 152529. 4147.14   3
   2  -4  -6 147976. 3933.77  17
  -2   4   5 25396.9 1418.20   3
   2   4  -5 24591.9 1283.47   1
  -2   4   5 22894.6 957.448   2
  -2  -4   5 22733.6 1096.35  15
   2  -4  -5 24633.8 1293.38  17
   2  -4  -5 23697.1 1256.07  16
   2  -4  -4 13897.1 920.021  17
   2  -4  -4 13760.1 847.358  16
   2   4  -4 13669.1 866.459   1
  -2   4   4 12369.8 707.594   2
  -2  -4   4 14067.6 729.005  15
  -2  -4   3 5894.26 377.947  15
   2   4  -3 6082.14 531.813   1
   2  -4  -3 5667.78 483.461  16
   2  -4  -3 5361.17 577.587  17
  -2   4   3 5897.81 506.871   2
   2  -4  -2 45655.7 1823.42  17
   2   4  -2 48803.0 1531.40   1
  -2   4   2 47933.6 1614.04   2
  -2  -4   2 46443.8 1009.77  15
   2  -4  -2 47908.2 1375.94  16
   2   4  -2 50876.7 1771.16   3
  -2   4   1 105277. 2820.59   2
   2   4  -1 118449. 2636.98   1
  -2  -4   1 120562. 2761.22   2
   2   4  -1 120434. 2989.97   3
   2  -4  -1 115259. 2317.58  16
   2  -4  -1 104776. 3147.66  17
  -2   4   0 158164. 3914.29   1
   2  -4   0 162440. 4094.65  17
  -2  -4   0 165565. 2880.96  17
  -2   4   0 161688. 3860.62   2
   2   4   0 168658. 3808.05   3
   2  -4   0 159001. 2771.38  16
  -2   4  -1 75553.9 2232.21   3
  -2   4  -1 74443.6 2482.09   1
   2   4   1 79297.8 2318.09   3
  -2  -4  -1 81396.2 2142.76   2
  -2   4  -2 141933. 3868.75   1
   2  -4   2 144025. 4314.75  15
   2   4   2 146606. 3500.03   3
  -2  -4  -2 141974. 3271.61   2
  -2  -4  -2 134688. 3886.82  16
  -2   4  -2 138886. 3206.73   3
   2   4   3 100944. 2607.72  15
  -2   4  -3 111303. 3474.09   1
   2  -4   3 106467. 3712.70  15
  -2   4  -3 104887. 2412.37   3
   2   4   3 107611. 2898.40   3
  -2  -4  -3 109219. 3502.80  16
   2  -4   4 107472. 3892.25  15
   2   4   4 104695. 2919.15   3
  -2   4  -4 104757. 3556.14   1
   2   4   4 97232.5 2773.72  15
  -2  -4  -4 105191. 3665.13  16
   2   4   5 69981.8 2349.77   3
   2   4   5 66304.0 2369.27  15
  -2  -4  -5 74977.3 3175.37  16
  -2   4  -5 66558.5 2881.09   1
   2  -4   5 69538.0 3265.01  15
   2  -4   6 58015.8 3131.41  15
   2   4   6 51474.5 2248.02  15
  -2   4  -6 54838.3 2722.90   1
  -2  -4  -6 60915.5 3017.70  16
   2   4   6 54553.9 2070.20   3
   2   4   7 3709.18 626.362  15
   2  -4   7 4082.10 912.084  15
  -2   4  -7 4130.94 788.588   1
  -2  -4  -7 4687.30 897.851  16
   2   4   8 10835.0 1173.40  15
  -2   4  -8 11669.4 660.001  14
  -2   4  -8 11218.4 628.132  18
   2  -4   8 9748.83 1458.55  15
   2   4   8 12188.4 662.128   6
  -2   4  -8 10785.2 1340.73   1
  -2  -4  -8 12855.3 1512.38  16
  -2   4  -9 16767.5 1781.93   1
  -2   4  -9 17897.5 845.158  18
   2  -4   9 18322.8 2117.99  15
  -2  -4  -9 18653.4 811.315  18
   2   4   9 20308.5 938.984  11
   2  -4   9 18152.5 818.547  11
   2   4   9 19908.0 913.193   6
   2   4   9 17835.7 1623.65  15
  -2  -4  -9 20162.0 1959.44  16
  -2   4  -9 18370.2 890.339  14
   2   4  10 39996.5 1420.59  11
  -2   4 -10 39235.6 1418.85  14
  -2   4 -10 38992.0 1347.85  18
   2  -4  10 40557.2 1343.25  11
   2   4  10 39792.4 1404.37   6
  -2  -4 -10 40319.2 1326.33  18
  -2   4 -11 30943.3 1176.63  18
  -2  -4 -11 31059.6 1164.21  18
  -2   4 -11 30944.8 1238.80  14
   2   4  11 32344.8 1231.63  11
   2   4  11 31219.2 1234.37   6
   2  -4  11 30743.6 1159.58  11
  -2   4 -12 57488.8 1600.53  12
   2   4  12 56242.3 1663.01  11
  -2  -4 -12 55358.9 1633.26  18
   2   4  12 53361.5 1673.88   6
   2  -4  12 55726.2 1616.83  11
  -2   4 -12 53200.6 1643.21  14
  -2   4 -13 22055.6 876.844  14
   2   4  13 25884.8 943.091  11
  -2  -4 -13 24191.2 941.960  18
  -2   4 -13 22316.0 832.849  12
   2  -4  13 23847.6 884.477  11
   2   4  13 23804.4 962.721   6
   2   4  14 20328.3 691.448  11
   2  -4  14 18805.4 664.022  11
   2   4  14 19283.9 745.930   6
  -2   4 -14 19128.5 673.890  14
  -2  -4 -14 19471.2 741.981  18
  -2  -4 -15 8041.72 348.076   8
  -2  -4 -15 7785.61 346.661  18
   2   4  15 6643.93 276.706  11
   2  -4  15 6599.27 267.702  11
   2   5 -16 35899.6 972.534  14
   2  -5 -16 34873.7 957.096  18
  -2  -5  16 36196.7 898.169  11
  -2   5  16 36026.1 961.793   6
   2   5 -15 6035.21 425.952  14
   2   5 -15 6310.14 444.205  12
   2  -5 -15 5830.88 397.296  18
  -2  -5  15 6249.07 386.930  11
  -2   5  15 5663.72 405.786   6
   2   5 -14 25130.7 990.797  14
   2  -5 -14 24805.6 935.481  18
  -2   5  14 24468.6 959.049   6
  -2  -5  14 24491.2 898.607  11
   2   5 -14 27243.7 1066.14  12
  -2  -5  13 815.173 175.314  11
   2  -5 -13 842.621 196.338  18
   2   5 -13 903.931 210.614  14
  -2   5  13 755.678 175.600  11
   2  -5 -13 795.954 178.568  19
  -2   5  13 823.873 195.355   6
   2   5 -12 58116.0 1685.63  14
   2  -5 -12 55605.9 1564.94  19
  -2  -5  12 55411.0 1536.59  11
  -2   5  12 55315.4 1629.48   6
   2  -5 -12 55077.6 1616.68  18
  -2   5  11 55747.6 1639.45   6
   2  -5 -11 57634.6 1596.22  19
   2  -5 -11 58384.3 1663.43  18
  -2  -5  10 68355.5 3287.14  15
   2  -5 -10 73827.3 1830.66  19
   2  -5 -10 72985.5 3505.19  16
  -2   5  10 74409.3 1892.65   6
   2   5 -10 68848.3 3267.37   1
   2  -5  -9 1796.70 532.345  16
  -2  -5   9 1929.55 501.660  15
   2   5  -9 1852.97 508.602   1
  -2   5   9 1987.28 479.979   3
  -2   5   9 1606.51 220.684   6
   2  -5  -9 1386.18 381.489  17
  -2  -5   8 3734.13 616.826  15
   2   5  -8 3829.94 661.688   1
  -2   5   8 3737.76 648.737   3
   2  -5  -8 3464.63 586.939  17
   2  -5  -8 3734.91 669.111  16
   2  -5  -7 789.577 314.858  16
  -2  -5   7 631.284 250.381  15
  -2   5   7 257.368 225.464   3
   2   5  -7 313.074 225.153   1
   2  -5  -7 465.875 235.605  17
  -2  -5   6 119135. 3337.84  15
   2   5  -6 121779. 3646.42   1
  -2   5   6 129948. 3922.19   3
   2  -5  -6 128363. 3689.39  17
   2  -5  -6 120445. 3606.25  16
   2  -5  -5 15873.9 1061.96  16
   2   5  -5 16094.3 1086.51   1
  -2  -5   5 16495.1 952.648  15
  -2   5   5 17901.9 1248.60   3
   2  -5  -5 17454.7 1155.98  17
   2  -5  -4 46036.0 1717.02  16
   2   5  -4 45220.8 1758.24   1
  -2  -5   4 45116.8 1461.25  15
  -2   5   4 42820.8 1943.42   3
   2  -5  -4 45393.4 1872.84  17
  -2  -5   3 37026.8 1089.37  15
   2   5  -3 34847.8 1414.59   1
   2  -5  -3 34881.3 1339.43  16
  -2   5   3 35513.4 1683.65   3
   2   5  -3 37446.5 1658.88   3
  -2   5   3 33721.8 1140.62   2
   2  -5  -3 33867.8 1603.69  17
   2   5  -2 274867. 5470.68   1
   2   5  -2 289548. 6008.24   3
   2  -5  -2 283937. 5254.75  16
  -2   5   2 282668. 6104.19   3
   2  -5  -1 24874.0 846.560  16
  -2   5   1 23120.3 1185.50   1
  -2  -5   1 27506.1 1149.71   2
  -2   5   1 25157.2 1306.75   3
   2   5  -1 25944.0 1043.95   1
   2  -5  -1 23149.4 1359.93  17
   2   5  -1 25260.9 1285.52   3
   2   5   0 185073. 4242.97   3
   2  -5   0 172949. 3000.45  16
  -2   5   0 168203. 4147.58   1
  -2  -5   0 177768. 3674.11   2
  -2  -5   0 169484. 3218.09  17
   2  -5   0 170247. 4434.84  17
  -2   5   0 180966. 4224.83   3
  -2   5  -1 45199.1 1905.71   1
  -2  -5  -1 51514.7 1596.55   2
   2   5   1 49037.6 1880.14   3
   2  -5   1 45094.2 2052.01  17
  -2   5  -1 48086.2 1817.26   3
   2  -5   2 293.782 323.681  15
  -2   5  -2 332.484 230.289   1
  -2  -5  -2 391.606 266.169  16
  -2   5  -2 491.494 190.410   3
   2   5   2 614.446 243.858   3
  -2   5  -3 26759.4 1612.15   1
   2   5   3 29240.4 1452.44   3
  -2   5  -3 27686.9 1196.90   3
  -2  -5  -3 28732.1 1740.12  16
   2  -5   3 27530.4 1898.13  15
  -2   5  -4 77417.7 3057.57   1
   2   5   4 75603.7 2581.57   3
   2  -5   4 71126.5 3325.34  15
  -2  -5  -4 74034.8 3125.25  16
   2  -5   5 8872.09 1206.02  15
   2   5   5 8684.24 820.628   3
  -2   5  -5 8594.95 1048.07   1
  -2  -5  -5 9005.69 1099.30  16
   2   5   6 54284.7 2236.94   3
  -2  -5  -6 55674.4 2966.96  16
  -2   5  -6 54924.7 2861.35   1
   2  -5   6 51372.5 3131.37  15
  -2  -5  -7 40019.3 2655.16  16
  -2   5  -7 38537.7 2510.09   1
   2  -5   7 37867.7 2851.07  15
  -2   5  -8 83760.0 2174.11  14
  -2  -5  -8 83818.8 1977.43  18
   2  -5   8 80805.3 4489.62  15
   2   5   8 81844.8 2109.76  11
   2   5   8 86509.8 2143.75   6
  -2  -5  -8 89185.0 4267.86  16
  -2   5  -8 77338.5 2022.68  18
  -2   5  -8 75552.6 3879.25   1
   2   5   8 84134.6 1952.27   7
   2  -5   9 1940.72 752.678  15
  -2  -5  -9 2439.49 285.508  18
  -2   5  -9 2353.81 335.680  14
  -2  -5  -9 2791.73 826.844  16
   2   5   9 1562.52 270.533  11
   2  -5   9 1631.73 243.117  11
   2   5   9 1796.37 283.444   6
  -2   5  -9 1979.52 282.097  18
  -2   5  -9 2414.14 751.862   1
  -2   5 -10 25850.9 1135.00  14
   2   5  10 24910.6 1043.93  11
   2  -5  10 25483.1 1010.24  11
   2   5  10 25251.5 1086.70   6
  -2  -5 -10 24758.3 997.100  18
  -2   5 -10 26973.3 1050.27  12
  -2   5 -11 23011.9 933.593  12
  -2   5 -11 21515.0 1003.31  14
  -2  -5 -11 20276.7 902.536  18
   2  -5  11 21323.1 907.783  11
   2   5  11 19837.0 953.964   6
   2   5  11 20281.9 904.425  11
  -2   5 -12 4349.79 375.248  12
   2  -5  12 4430.76 375.720  11
  -2  -5 -12 4770.01 417.158  18
  -2   5 -12 4545.38 422.932  14
   2   5  12 4421.78 382.110  11
   2   5  12 4441.82 423.851   6
  -2   5 -13 8732.03 515.367  14
  -2  -5 -13 10008.8 553.674  18
   2   5  13 9074.63 549.023   6
   2   5  13 9070.26 475.782  11
   2  -5  13 8433.82 456.612  11
  -2   5 -14 5112.74 315.216  14
  -2  -5 -14 5247.60 337.974  18
   2   5  14 5331.93 287.034  11
   2  -5  14 4880.17 269.808  11
   2   5  14 5032.33 337.289   6
  -2  -5 -15 2608.58 178.064   8
   2  -6 -16 1907.08 176.751  18
   2   6 -16 2171.50 181.690  12
  -2   6  16 1939.76 164.049   6
   2   6 -16 1894.08 174.607  14
   2   6 -15 32891.5 1037.98  14
  -2  -6  15 32180.1 902.875  11
  -2   6  15 32354.3 974.534   6
   2  -6 -15 32182.5 973.237  18
   2   6 -15 34987.4 1056.22  12
   2   6 -14 2256.12 294.736  12
   2   6 -14 1868.05 275.345  14
   2  -6 -14 1838.49 247.411  18
  -2  -6  14 2003.68 230.369  11
  -2   6  14 2075.34 260.534   6
  -2   6  14 2090.77 206.412   9
   2   6 -13 1046.71 242.444  12
   2   6 -13 1041.58 247.666  14
   2  -6 -13 861.591 195.694  18
  -2  -6  13 907.480 175.904  11
  -2   6  13 749.489 193.063   6
   2  -6 -12 5864.65 461.225  18
   2   6 -12 6659.08 520.111  14
   2   6 -12 6816.51 561.178  12
  -2  -6  12 6173.82 429.807  11
  -2   6  12 6108.19 471.953   6
   2  -6 -12 5520.26 412.154  19
  -2   6  11 12129.9 669.329   6
   2  -6 -11 13168.8 648.094  19
   2   6 -11 14661.6 830.346  12
   2   6 -11 15017.6 765.495  14
   2  -6 -11 12789.3 702.194  18
   2  -6 -10 23932.7 898.718  19
   2   6 -10 27171.5 1025.60  14
  -2   6  10 23434.0 936.830   6
   2  -6 -10 21781.3 1873.05  16
   2   6 -10 24101.4 1936.51   1
   2  -6  -9 39640.9 2140.94  17
  -2   6   9 41208.2 1251.85   6
   2   6  -9 42975.7 2469.32   1
   2  -6  -9 41129.5 1204.47  19
  -2   6   9 45551.9 2442.55   3
   2  -6  -9 42166.9 2461.64  16
  -2   6   8 549.524 285.041   3
   2  -6  -8 281.794 283.530  16
   2   6  -8 527.456 261.537   1
   2  -6  -8 373.656 234.183  17
   2  -6  -7 48683.8 2242.96  17
  -2   6   7 48000.4 2433.82   3
   2  -6  -7 47458.8 2285.86  16
   2   6  -7 46027.1 2285.12   1
   2  -6  -6 6800.78 775.619  16
   2  -6  -6 7753.91 832.972  17
   2   6  -6 7338.89 821.166   1
  -2   6   6 7366.67 893.104   3
  -2   6   5 119000. 3766.21   3
   2  -6  -5 107208. 3238.40  16
   2   6  -5 108101. 3318.42   1
   2  -6  -5 111666. 3482.95  17
   2   6  -4 220.887 158.306   1
  -2   6   4 531.001 259.725   3
   2  -6  -4 274.959 199.153  17
   2  -6  -4 329.592 187.474  16
  -2   6   3 1439.18 369.607   3
  -2   6   3 1122.96 210.791   1
   2  -6  -3 1838.89 430.979  17
   2   6  -3 1180.38 277.610   1
   2   6  -3 1011.02 313.385   3
   2  -6  -3 1206.22 254.904  16
   2  -6  -2 37751.5 1306.31  16
   2  -6  -2 34093.8 1771.08  17
  -2   6   2 35422.9 1379.65   1
   2   6  -2 35721.2 1421.98   1
  -2   6   2 38295.4 1815.94   3
   2   6  -2 37196.5 1754.70   3
   2  -6  -1 36685.1 1132.63  16
  -2  -6   1 39824.9 1491.89   2
  -2   6   1 33874.2 1459.11   1
  -2  -6   1 33680.6 1362.21  17
   2   6  -1 35248.4 1694.28   3
   2  -6  -1 35581.8 1798.67  17
  -2   6   1 36862.0 1763.74   3
   2   6  -1 36827.6 1343.77   1
  -2   6   0 115204. 3288.34   1
   2  -6   0 119299. 3697.49  17
   2   6   0 125207. 3541.14   3
  -2  -6   0 125471. 2891.32   2
  -2   6   0 124172. 3526.90   3
   2   6   1 63546.1 2338.31   3
   2  -6   1 58056.5 2452.20  17
  -2   6  -1 58574.7 2242.62   1
  -2   6  -1 55691.6 2200.33   3
  -2  -6  -1 59489.6 2456.38  16
  -2   6  -2 8319.87 755.651   3
  -2  -6  -2 9101.96 966.908  16
   2  -6   2 9105.07 1040.94  15
  -2   6  -2 8977.86 884.968   1
   2   6   2 9195.45 854.785   3
   2   6   3 23722.8 1424.85   3
  -2   6  -3 22779.6 1505.80   1
  -2  -6  -3 22573.7 1611.87  16
   2  -6   3 21948.9 1763.69  15
  -2   6  -4 8473.26 983.332   1
  -2  -6  -4 7809.40 1002.16  16
   2   6   4 7810.15 822.729   3
   2  -6   4 8470.88 1191.57  15
   2  -6   5 56458.5 3266.94  15
   2   6   5 58545.3 2432.88   3
  -2   6  -5 57798.3 2830.43   1
  -2  -6  -5 53735.8 2863.70  16
  -2   6  -6 1207.19 462.670   1
   2  -6   6 746.611 489.116  15
   2   6   6 757.468 306.680   3
  -2  -6  -6 1040.20 461.772  16
  -2   6  -7 14176.6 761.277  14
   2   6   7 13920.5 651.400   7
   2  -6   7 15291.2 1875.08  15
   2   6   7 13369.2 703.251   6
  -2   6  -7 14169.4 1556.12   1
  -2  -6  -7 13797.5 1564.96  16
  -2  -6  -8 36119.1 2675.19  16
  -2  -6  -8 33281.0 1091.60  18
   2   6   8 33599.4 1101.67   7
  -2   6  -8 33435.1 1182.11  12
   2  -6   8 31941.7 2869.52  15
   2   6   8 31483.7 1191.69   6
  -2   6  -8 36600.7 1319.83  14
  -2   6  -8 31072.4 2478.50   1
   2  -6   9 13506.8 1930.84  15
   2   6   9 15387.7 711.090   7
  -2   6  -9 16267.5 885.174  14
  -2   6  -9 16025.6 781.629  12
   2   6   9 15338.7 758.019  11
   2   6   9 14944.9 802.269   6
  -2  -6  -9 16697.2 757.498  18
  -2  -6  -9 15701.8 1822.37  16
  -2   6 -10 51182.6 1682.89  14
   2   6  10 47764.9 1356.35   7
  -2   6 -10 52321.0 1528.72  12
   2   6  10 45487.5 1428.05  11
   2   6  10 46856.5 1550.75   6
  -2  -6 -10 48216.7 1452.25  18
  -2  -6 -11 15013.1 726.671  18
   2   6  11 13382.3 662.142  11
   2   6  11 12873.0 735.378   6
  -2   6 -11 13882.4 789.209  14
  -2   6 -11 14399.6 715.090  12
  -2   6 -12 11280.0 644.309  14
   2   6  12 10135.7 520.149  11
  -2  -6 -12 11050.6 594.578  18
   2  -6  12 10510.5 519.034  11
   2   6  12 10545.1 614.466   6
  -2   6 -13 6889.61 434.209  14
  -2  -6 -13 7079.39 426.424  18
   2   6  13 7161.42 446.531   6
   2   6  13 6969.68 355.946  11
  -2   6 -14 2350.96 204.293  14
  -2  -6 -14 1990.03 189.989  18
   2  -7 -15 1031.86 156.788  18
   2   7 -15 1016.76 156.556  12
   2   7 -15 1305.74 193.200  14
  -2   7  15 900.256 136.050   6
  -2   7  14 33424.9 908.916   9
  -2   7  14 34180.5 920.301   7
   2   7 -14 39797.1 1204.13  12
  -2  -7  14 35700.8 973.400  11
  -2   7  14 35550.5 1079.62   6
   2   7 -14 38446.4 1205.95  14
   2  -7 -14 36327.1 1089.51  18
   2   7 -13 1137.40 232.098  14
  -2  -7  13 1544.46 202.070  11
   2  -7 -13 1127.21 205.840  18
  -2   7  13 973.929 172.893   9
   2   7 -13 1438.67 254.093  12
  -2   7  13 897.671 181.289   6
   2   7 -12 21128.1 968.281  12
   2  -7 -12 21101.5 888.907  18
   2  -7 -12 19779.7 772.439  19
  -2  -7  12 19456.7 760.097  11
  -2   7  12 19085.6 831.548   6
   2   7 -12 20788.0 933.617  14
  -2   7  11 2817.07 312.034   6
   2   7 -11 2655.60 357.433  12
  -2  -7  11 2923.39 279.479  11
   2  -7 -11 2653.98 318.607  18
   2  -7 -11 2538.69 269.152  19
   2   7 -11 2790.70 338.620  14
   2   7 -10 26530.6 1033.78  14
  -2   7  10 23967.0 947.192   6
   2   7 -10 26498.2 1115.98  12
  -2   7   9 2422.08 621.658   3
   2   7  -9 2560.88 278.891   4
   2   7  -9 3469.76 394.190  12
   2   7  -9 2412.50 606.216   1
  -2   7   9 2589.48 284.955   6
   2  -7  -9 2305.97 528.478  17
   2   7  -9 3217.61 331.346  14
   2  -7  -9 2453.02 604.933  16
   2  -7  -8 29609.3 1942.92  16
   2   7  -8 29988.8 1164.88  12
   2   7  -8 30568.8 2008.81   1
   2  -7  -8 32506.8 1897.87  17
   2   7  -8 31130.0 1049.08  14
   2   7  -8 28935.7 1008.59   4
  -2   7   8 30746.7 2072.84   3
   2   7  -7 2845.13 558.357   1
  -2   7   7 2075.28 532.046   3
   2  -7  -7 2293.50 492.366  17
   2  -7  -7 2630.33 555.146  16
   2   7  -6 83211.1 3092.55   1
   2  -7  -6 87016.3 3131.24  17
   2  -7  -6 79070.1 2959.54  16
  -2   7   6 85198.4 3399.05   3
   2  -7  -5 5858.91 682.328  16
   2   7  -5 5325.63 684.088   1
  -2   7   5 4791.36 739.770   3
   2  -7  -5 5397.84 701.614  17
   2  -7  -4 261427. 6352.70  17
   2  -7  -4 277964. 5852.83  16
   2   7  -4 257956. 5932.20   1
  -2   7   4 261455. 6543.09   3
   2   7  -3 596.241 284.701   3
   2   7  -3 629.300 225.231   1
  -2   7   3 804.851 318.452   3
   2  -7  -3 710.711 310.179  17
   2  -7  -3 703.911 199.538  16
  -2  -7   2 29458.2 1398.93   2
   2   7  -2 27503.4 1626.82   3
   2  -7  -2 26779.9 1627.67  17
   2   7  -2 27910.1 1284.92   1
  -2   7   2 28588.3 1694.47   3
   2  -7  -2 28852.3 1170.03  16
  -2   7   1 3404.06 443.461   1
  -2  -7   1 4395.12 486.257   2
  -2   7   1 3620.03 597.642   3
   2   7  -1 3617.01 579.697   3
   2   7  -1 3260.51 390.983   1
   2  -7  -1 4364.25 664.602  17
   2  -7   0 69078.8 2783.86  17
   2   7   0 73432.1 2741.61   3
  -2   7   0 69670.6 2375.79   1
  -2   7   0 68945.4 2662.18   3
   2  -7   1 15504.0 1259.39  17
  -2   7  -1 13811.2 1062.62   1
  -2   7  -1 15680.6 1172.26   3
  -2  -7  -1 14941.3 1223.29  16
   2   7   1 17338.5 1259.49   3
   2  -7   2 50958.1 2625.93  15
  -2  -7  -2 51254.9 2458.68  16
   2   7   2 55514.7 2386.32   3
  -2   7  -2 51223.4 2145.52   3
  -2   7  -2 49600.5 2237.86   1
   2  -7   2 50245.8 2420.55  17
  -2  -7  -3 4855.29 780.351  16
   2  -7   3 4886.30 856.708  15
   2   7   3 4699.63 679.289   3
  -2   7  -3 5093.02 727.205   1
  -2   7  -4 116287. 4065.10   1
   2  -7   4 105090. 4540.64  15
   2   7   4 124437. 3902.62   3
  -2  -7  -4 113513. 4276.83  16
   2   7   5 24135.7 1625.76   3
  -2   7  -5 24487.2 1843.27   1
   2  -7   5 23993.4 2198.70  15
  -2  -7  -5 24713.1 1950.31  16
   2  -7   6 161376. 6499.73  15
  -2   7  -6 179131. 3697.19  14
  -2   7  -6 164731. 5611.08   1
   2   7   6 171858. 5057.64   3
   2   7   6 170074. 3411.24   7
  -2  -7  -6 160812. 5744.56  16
   2  -7   7 1194.96 598.248  15
  -2   7  -7 1933.82 307.902  14
   2   7   7 1175.43 208.159  10
  -2   7  -7 1637.00 559.224   1
   2   7   7 1450.64 231.540   7
  -2   7  -7 1364.21 241.856  12
   2   7   7 1072.55 179.984   9
   2   7   7 1157.45 224.178   6
  -2  -7  -7 721.263 451.617  16
   2   7   8 17080.6 767.378   7
  -2   7  -8 16469.0 1776.78   1
   2  -7   8 17710.9 2191.45  15
  -2   7  -8 16948.1 815.723  12
   2   7   8 16562.2 831.977   6
  -2   7  -8 18755.9 942.208  14
  -2  -7  -8 14615.7 1693.25  16
  -2   7  -9 461.737 164.984  12
  -2   7  -9 650.703 217.330  14
  -2  -7  -9 427.187 134.435  18
   2   7   9 286.481 120.933   7
   2   7   9 785.797 207.873   6
  -2   7 -10 24764.5 1109.23  14
   2   7  10 25374.1 918.379   7
  -2   7 -10 25791.4 1012.52  12
   2   7  10 25301.9 1054.06   6
  -2  -7 -10 26020.4 956.831  18
   2   7  11 3364.62 291.492   7
  -2   7 -11 4188.60 360.860  12
  -2  -7 -11 3703.84 339.647  18
   2   7  11 3708.32 373.922   6
  -2   7 -11 3957.75 417.352  14
  -2   7 -12 3326.92 338.177  14
   2   7  12 3576.88 333.698   6
  -2  -7 -12 3257.42 288.775  18
  -2  -7 -13 6206.12 347.899  18
   2   7  13 5996.13 360.956   6
  -2   7 -13 6460.80 395.962  14
  -2   7 -14 20955.5 614.746  14
   2   8 -15 34235.9 885.513  14
   2  -8 -15 32310.0 847.842  18
   2   8 -15 33999.1 850.467  12
  -2   8  14 1896.25 165.901   9
   2   8 -14 2569.27 277.989  14
   2  -8 -14 2499.03 244.332  18
  -2   8  14 2246.91 191.262   7
   2   8 -14 2257.29 241.777  12
  -2   8  14 2184.48 216.867   6
  -2   8  13 2084.85 239.384   7
  -2   8  13 2037.69 216.703   9
  -2   8  13 2239.05 248.849   6
   2   8 -13 2329.74 287.910  12
   2  -8 -13 2323.58 264.421  18
   2   8 -13 2039.89 285.934  14
  -2   8  12 224.997 120.404   9
   2   8 -12 386.536 169.887  14
  -2   8  12 308.516 123.394   6
   2   8 -12 197.555 165.474  12
   2  -8 -12 423.080 153.764  18
   2   8 -11 7489.33 578.978  12
  -2   8  11 7441.59 496.468   6
   2  -8 -11 7892.57 533.219  18
   2   8 -11 8145.88 570.301  14
   2   8 -10 107.462 116.517  14
   2   8 -10 132.411 169.419  12
  -2   8  10 189.638 106.552   6
  -2   8   9 36324.2 2347.58   3
   2   8  -9 36292.3 1344.34  12
   2   8  -9 35524.4 1146.24   4
   2   8  -9 36239.1 1222.14  14
   2   8  -8 2830.62 356.868  12
  -2   8   8 2939.94 676.722   3
   2   8  -8 2634.90 291.925   4
   2   8  -8 2403.25 603.561   1
   2   8  -8 3187.32 328.801  14
   2  -8  -8 3105.50 641.366  16
  -2   8   7 11695.1 587.056   5
   2   8  -7 11645.5 596.535  14
   2   8  -7 11470.0 603.486   4
  -2   8   7 12843.6 1347.99   3
   2   8  -7 11397.5 1180.77   1
   2   8  -7 11414.1 713.496  12
   2  -8  -7 11511.1 1118.70  17
   2  -8  -7 10430.8 1094.96  16
  -2   8   6 522.977 287.455   3
   2   8  -6 393.955 257.660   1
   2  -8  -6 249.100 200.508  16
   2   8  -6 264.345 144.695  12
   2  -8  -6 4.85261 161.196  17
   2  -8  -5 93318.8 3361.97  17
  -2   8   5 91144.3 3618.15   3
   2   8  -5 86822.1 3150.58   1
   2  -8  -5 93194.3 3092.79  16
   2  -8  -4 8438.96 777.539  16
  -2   8   4 7728.06 969.615   3
   2  -8  -4 9379.43 988.546  17
   2   8  -4 7535.11 792.720   1
  -2   8   3 39301.5 2182.54   3
   2  -8  -3 38582.3 2065.34  17
   2   8  -3 40239.8 1770.84   1
   2   8  -3 39871.2 2209.79   3
  -2  -8   3 43471.5 1920.51   2
   2  -8  -2 5167.77 736.632  17
   2   8  -2 5572.35 583.937   1
  -2   8   2 5858.90 815.115   3
   2   8  -2 5790.43 798.871   3
   2   8  -1 38250.1 2073.74   3
   2  -8  -1 38859.0 2110.08  17
  -2   8   1 37465.0 2079.87   3
   2   8   0 7845.32 913.184   3
  -2   8   0 6698.64 685.335   1
  -2   8   0 6740.46 830.575   3
   2  -8   0 6710.36 860.302  17
  -2  -8   0 7933.88 867.900  16
  -2  -8  -1 64734.4 2745.92  16
   2   8   1 63860.6 2759.54   3
  -2   8  -1 62512.4 2431.34   1
  -2   8  -1 64802.2 2693.29   3
   2  -8   1 66642.3 2829.23  17
   2  -8   2 532.081 338.409  15
   2  -8   2 706.459 326.859  17
  -2   8  -2 731.642 289.613   3
  -2   8  -2 506.697 279.196   1
   2   8   2 723.852 311.350   3
  -2  -8  -2 651.323 337.216  16
   2   8   3 2727.22 559.281   3
  -2  -8  -3 3586.74 707.724  16
   2  -8   3 3213.04 638.459  17
   2  -8   3 3332.21 734.873  15
  -2   8  -3 2809.40 571.593   1
   2   8   4 160.620 184.569   3
   2  -8   4-77.4916 248.384  15
  -2   8  -4 557.913 241.845   1
   2  -8   4 73.1989 187.065  17
  -2  -8  -4 420.828 291.014  16
  -2   8  -5 41005.3 1370.10  14
   2   8   5 35878.5 1151.42   9
  -2  -8  -5 37531.8 2487.29  16
   2   8   5 39366.4 1222.05   7
  -2   8  -5 36673.2 2335.14   1
   2   8   5 39629.5 2253.95   3
   2  -8   5 33878.9 2640.68  15
   2   8   5 41097.9 1230.93  10
   2   8   5 39736.1 1196.99   5
   2  -8   6 2103.70 760.230  15
  -2   8  -6 2613.32 342.083  14
   2   8   6 2249.39 545.888   3
  -2   8  -6 2499.05 648.042   1
   2   8   6 2476.70 286.160   7
  -2   8  -6 2446.28 308.411  12
   2   8   6 2133.13 280.963  10
  -2  -8  -6 2005.45 613.610  16
   2   8   6 2213.08 261.688   9
   2   8   6 2542.80 273.341   5
   2   8   7 12523.0 614.852   9
  -2  -8  -7 11900.3 1494.19  16
  -2   8  -7 13620.1 715.152  12
   2   8   7 12703.1 663.107   7
   2   8   7 12080.8 653.961  10
   2   8   7 13153.7 639.298   5
  -2   8  -7 12363.7 1484.97   1
   2  -8   7 11853.5 1721.95  15
  -2   8  -7 13616.7 783.796  14
  -2   8  -8 1568.78 251.576  12
   2   8   8 2085.91 269.880   7
   2   8   8 1919.12 236.433   9
  -2   8  -8 1276.29 253.726  14
   2   8   8 2124.80 285.532   6
   2   8   9 5600.31 456.052   6
   2   8   9 5821.53 425.961   7
  -2   8  -9 6028.72 470.401  12
  -2   8  -9 6156.76 526.139  14
   2   8  10 5332.52 395.155   7
   2   8  10 5162.30 419.097   6
  -2   8 -10 5731.25 497.991  14
  -2  -8 -10 5781.77 395.426  18
  -2   8 -10 5091.21 406.632  12
   2   8  11 46528.6 1227.35   7
  -2   8 -11 48941.4 1298.39  12
  -2   8 -11 49496.5 1469.74  14
   2   8  11 45226.5 1314.71   6
  -2  -8 -11 45625.5 1247.87  18
  -2  -8 -12 319.878 94.8952  18
  -2   8 -12 311.115 143.216  14
   2   8  12 234.255 92.8214   6
  -2   8 -13 3684.45 278.433  14
   2   9 -14 17678.2 617.941  14
  -2   9  14 15096.0 471.255   7
   2   9 -14 17391.8 595.247  12
   2  -9 -14 15989.9 563.580  18
   2   9 -13 5341.96 393.721  14
   2   9 -13 5412.76 383.045  12
  -2   9  13 4862.46 309.442   9
   2  -9 -13 5006.14 351.028  18
  -2   9  13 4609.11 314.171   7
   2   9 -12 20567.0 879.398  14
   2   9 -12 21145.2 873.553  12
  -2   9  12 21288.7 795.598   9
   2  -9 -12 22091.8 836.961  18
   2   9 -11 1072.54 224.501  14
   2   9 -11 1165.03 252.231  12
   2  -9 -11 1221.45 216.164  18
  -2   9  11 993.238 198.054   9
   2  -9 -10 31739.0 1113.83  18
   2   9 -10 29354.2 1004.77   4
   2   9 -10 29950.0 1181.87  12
   2   9 -10 31209.8 1151.48  14
   2   9  -9 307.995 137.094  14
   2   9  -9 526.619 201.233  12
   2   9  -9 616.712 149.700   4
   2   9  -8 8999.34 560.054  14
   2   9  -8 8578.67 537.987   4
  -2   9   8 8742.99 516.430   5
   2   9  -8 8634.21 617.177  12
   2   9  -7 1228.70 219.531  14
  -2   9   7 1484.16 500.836   3
   2   9  -7 1056.01 249.932  12
   2  -9  -7 1567.83 465.865  16
   2   9  -7 1032.39 202.582   4
  -2   9   7 1346.76 207.030   5
   2   9  -7 1157.59 415.424   1
   2  -9  -6 43748.7 2200.41  16
   2   9  -6 44902.2 1332.05   4
   2   9  -6 41367.4 2258.21   1
   2   9  -6 43258.6 1476.70  12
   2   9  -6 40641.7 1304.33   9
  -2   9   6 45113.7 1313.24  10
  -2   9   6 43498.0 2599.09   3
  -2   9   6 45473.7 1333.66   5
   2  -9  -6 45986.6 2364.41  17
  -2   9   5 14026.3 669.650   5
  -2   9   5 13313.7 1372.34   3
   2   9  -5 12837.1 645.288   4
   2   9  -5 12808.6 1152.97   1
   2   9  -5 12434.6 724.775  12
  -2   9   5 14086.9 656.827  10
   2  -9  -5 13313.3 1245.33  17
  -2  -9   4 73301.0 2873.58   2
  -2   9   4 67928.2 3164.84   3
   2   9  -4 67335.7 2619.00   1
   2   9  -4 66794.3 1720.76   4
   2  -9  -4 68013.2 2903.64  17
   2   9  -3 2004.44 553.301   3
  -2   9   3 2695.57 597.960   3
   2  -9  -3 2014.75 469.152  17
  -2  -9   2 36568.2 1897.40  16
   2  -9  -2 39277.8 2170.33  17
  -2   9   2 41332.1 2326.76   3
   2   9  -2 39540.7 2305.49   3
  -2  -9   1 3622.77 594.930  16
  -2   9   1 3432.65 660.706   3
   2  -9  -1 4380.12 728.132  17
   2   9  -1 3914.41 701.670   3
   2  -9   0 63625.4 2882.23  17
  -2   9   0 61785.5 2867.61   3
  -2  -9   0 58951.4 2591.08  16
   2   9   0 61700.9 2873.69   3
   2  -9   1 1431.42 450.729  17
  -2   9  -1 984.078 301.608   1
   2   9   1 860.671 360.170   3
  -2  -9  -1 539.048 291.998  16
   2  -9   1 1373.89 476.524  15
  -2   9  -1 821.079 328.211   3
  -2  -9  -2 1647.46 481.112  16
   2   9   2 1520.96 461.829   3
  -2   9  -2 816.968 309.843   1
   2  -9   2 1090.48 428.178  15
   2  -9   2 1241.31 408.036  17
   2  -9   3 2031.21 544.118  17
   2   9   3 2545.00 283.130   9
   2   9   3 2494.87 267.983   5
  -2   9  -3 1681.17 224.468  10
   2   9   3 1834.02 507.151   3
  -2   9  -3 1849.67 252.921   4
   2  -9   3 1685.56 556.568  15
  -2  -9  -3 1566.48 473.956  16
   2   9   3 2391.79 262.428  10
   2   9   3 2297.72 267.818   7
  -2   9  -3 1620.47 463.902   1
   2  -9   4 57148.8 3328.27  15
   2   9   4 63107.7 1623.67   5
  -2   9  -4 51273.8 1546.60   4
   2   9   4 61947.2 2990.67   3
  -2   9  -4 61095.9 1679.53  12
   2   9   4 61659.1 1643.99   7
   2  -9   4 57725.9 2948.67  17
  -2   9  -4 56920.9 2875.96   1
  -2   9  -4 61859.8 1742.01  14
  -2  -9  -4 62139.8 3133.53  16
   2   9   4 64224.1 1644.04  10
  -2   9  -4 61369.3 1587.76  10
   2   9   4 59133.0 1599.04   9
   2   9   5 5219.27 402.229   5
   2   9   5 5450.61 421.953  10
   2  -9   5 4112.27 934.734  15
  -2   9  -5 4958.47 426.954  12
  -2  -9  -5 4128.15 839.640  16
  -2   9  -5 5613.22 475.257  14
  -2   9  -5 4353.58 799.227   1
   2   9   5 4707.43 400.325   7
   2   9   5 4886.58 400.097   9
  -2   9  -5 5183.63 393.007  10
   2   9   5 5469.43 890.292   3
  -2   9  -5 4183.04 386.438   4
   2  -9   5 3558.86 750.196  17
   2  -9   6 73533.1 4177.85  15
   2   9   6 85510.0 2040.79   9
   2   9   6 91055.0 2091.80   5
  -2   9  -6 91534.4 2285.46  14
  -2  -9  -6 86556.2 4065.24  16
   2  -9   6 87891.6 3995.56  17
   2   9   6 88220.9 2125.12   7
  -2   9  -6 85702.4 2132.97  12
   2   9   6 87359.4 3672.27   3
  -2   9  -6 85201.0 3918.26   1
   2   9   6 88943.6 2123.65  10
  -2   9  -6 72353.9 1990.63   4
  -2   9  -6 86260.7 2041.29  10
   2   9   7 1485.88 218.752   5
   2   9   7 1511.66 236.050  10
  -2   9  -7 1341.89 233.545  12
   2   9   7 1363.48 223.820   7
  -2   9  -7 1903.10 296.519  14
   2   9   7 1368.70 212.670   9
  -2   9  -7 1626.02 222.631  10
  -2   9  -8 8555.89 601.021  14
   2   9   8 7838.06 472.327   9
  -2   9  -8 8159.45 536.982  12
   2   9   8 8480.41 534.000   7
  -2   9  -9 6743.71 531.946  14
   2   9   9 6884.94 459.267   7
  -2   9  -9 6044.50 437.905  12
   2   9   9 6418.24 392.981   9
   2   9  10 51357.2 1362.31   7
  -2   9 -10 52907.5 1380.09  12
  -2   9 -10 56198.8 1588.31  14
   2   9  11 1547.63 187.550   7
  -2   9 -11 1904.01 261.795  14
  -2   9 -12 236.835 108.727  14
  -2   9 -13 3033.52 223.308  14
   2  10 -14 1394.67 133.279  12
  -2  10  13 6969.87 328.283   9
  -2  10  13 7120.53 351.076   7
   2  10 -13 7010.54 380.376  12
   2 -10 -13 7150.23 359.045  18
   2  10 -13 7286.46 376.646  14
  -2  10  12 5372.45 361.106   7
   2  10 -12 5435.87 383.510  14
   2  10 -12 5262.10 381.901  12
   2 -10 -12 5919.14 367.800  18
  -2  10  12 5687.88 360.345   9
   2  10 -11 31132.6 1078.32  14
  -2  10  11 29379.0 995.827   9
   2 -10 -11 29246.1 977.603  18
   2  10 -11 27956.1 1028.71  12
   2  10 -10 1666.36 255.954  14
   2  10 -10 1786.22 229.780   4
  -2  10  10 2057.97 276.008   9
   2 -10 -10 1773.26 242.615  18
   2  10 -10 1806.95 297.066  12
   2  10  -9 71541.2 1887.00  14
   2  10  -9 69004.2 1928.92  12
   2  10  -9 72818.3 1825.61   4
  -2  10   9 70035.1 1868.33   9
   2  10  -8 1603.72 237.176   4
  -2  10   8 1886.72 273.288   9
   2  10  -8 1353.76 263.513  12
  -2  10   8 1824.26 244.857   5
   2  10  -8 1582.05 245.942  14
   2  10  -7 53247.4 1678.43  12
   2  10  -7 55214.2 1577.43   4
  -2  10   7 58876.2 1650.81   9
  -2  10   7 56725.6 1572.16   5
  -2  10   6 334.749 150.616   9
  -2  10   6 444.560 140.889   5
   2  10  -6-19.9184 211.509   1
   2  10  -6 483.742 183.680  12
   2  10  -6 211.708 133.868   4
  -2  10   6 458.820 269.644   3
  -2  10   6 275.545 115.222  10
   2  10  -6 303.328 149.953   9
  -2  10   5 60510.8 3158.76   3
   2  10  -5 55281.4 1599.44   9
   2  10  -5 56906.6 1604.10   4
   2  10  -5 57051.4 1744.33  12
  -2  10   5 61716.0 1638.83  10
  -2  10   5 62849.6 1700.79   9
  -2  10   5 60111.0 1630.60   5
   2  10  -4 8804.97 567.126   9
  -2  10   4 8314.88 526.338   5
  -2  10   4 8883.73 1161.96   3
   2  10  -4 8699.27 540.276   4
   2  10  -4 9394.15 621.165  12
   2 -10  -4 9120.57 1039.44  17
  -2  10   4 9092.86 536.417  10
  -2  10   4 9762.09 579.932   9
  -2  10   4 8836.11 673.954  12
   2  10  -3 1784.47 268.671   9
   2  10  -3 1688.22 526.846   3
  -2  10   3 1793.19 241.665   5
  -2  10   3 1641.52 229.058  10
   2  10  -3 2137.55 270.203   4
   2  10  -3 1972.06 286.232  12
  -2  10   3 1641.12 292.738  12
  -2  10   3 1842.97 531.353   3
   2 -10  -3 1741.37 445.080  17
   2  10  -3 1577.26 219.952   5
   2  10  -3 1691.66 209.854  10
  -2  10   3 1966.51 260.769   9
   2 -10  -2 13268.7 1278.11  17
  -2  10   2 13213.1 638.354  10
   2  10  -2 14316.7 1483.27   3
  -2  10   2 12955.5 739.082  12
  -2  10   2 13563.7 674.365   5
   2  10  -2 13442.6 732.578  12
  -2  10   2 14013.1 662.466   9
   2  10  -2 13211.4 611.303  10
   2  10  -2 12908.3 698.306   9
   2  10  -2 14095.6 689.537   4
  -2  10   2 11987.6 1319.68   3
   2  10  -2 12532.3 623.744   5
  -2  10   1 73354.6 1882.03   5
  -2  10   1 70950.5 1941.61   4
   2  10  -1 75818.3 1997.32  12
   2  10  -1 78097.6 1925.90   4
  -2  10   1 74258.2 2004.70  12
   2 -10  -1 80413.2 3374.88  17
  -2  10   1 74897.5 3419.90   3
  -2  10   1 75116.9 1854.48  10
   2  10  -1 80022.7 3568.24   3
   2  10  -1 82277.7 1860.44  10
   2  10  -1 79005.2 2000.08   9
  -2 -10   1 77164.9 3004.43  16
   2  10  -1 77427.4 1867.73   5
  -2  10   0 14861.9 701.173   5
  -2  10   0 14442.9 674.057  10
   2  10   0 15149.7 1473.20   3
   2 -10   0 15364.0 1402.66  17
   2  10   0 15030.0 716.439   4
  -2  10   0 14757.3 737.182  12
   2  10   0 13797.5 719.501  12
   2  10   0 14364.8 672.120   5
   2  10   0 14691.2 664.501  10
   2  10   0 14703.4 734.011   9
  -2 -10   0 13538.4 1213.13  16
  -2  10   0 15659.6 1462.13   3
  -2  10   0 13844.8 722.552   4
   2  10   1 89523.9 2257.50  12
   2 -10   1 96531.4 3713.51  17
  -2  10  -1 94794.4 2175.92  10
   2  10   1 93185.3 2251.80   4
   2  10   1 96533.0 2261.37   7
  -2  10  -1 92542.0 2243.71  12
   2  10   1 96420.5 3916.37   3
  -2  10  -1 82119.3 2217.43   4
  -2  10  -1 88688.3 2157.44   5
   2  10   1 99541.9 2177.19  10
   2 -10   1 97556.2 4149.34  15
   2  10   1 100737. 2305.83   9
  -2  10  -1 93947.5 3721.80   3
  -2 -10  -1 95533.6 3587.98  16
   2  10   1 98602.6 2209.58   5
   2 -10   2 6079.43 1022.52  15
  -2  10  -2 5107.12 397.762   5
  -2 -10  -2 4441.87 769.173  16
  -2  10  -2 5760.98 417.495  10
   2  10   2 5366.18 455.926  12
   2  10   2 5213.72 422.312   7
  -2  10  -2 5356.45 426.724  12
  -2  10  -2 5204.27 435.048   4
   2  10   2 5331.40 428.549   9
   2  10   2 5619.45 409.493  10
   2 -10   2 5468.58 822.631  17
   2  10   2 5324.36 410.682   5
   2  10   2 4911.87 843.023   3
   2  10   3 42033.2 1317.95   9
  -2  10  -3 39155.4 1309.40   4
   2  10   3 44161.5 1313.61  10
   2 -10   3 43747.3 2450.68  17
   2  10   3 43789.7 2581.03   3
   2  10   3 44409.7 1472.24  12
   2  10   3 44183.3 1355.22   7
  -2  10  -3 42373.8 1347.57  12
  -2  10  -3 41010.8 2276.59   1
  -2  10  -3 42609.1 1352.71  14
   2 -10   3 42271.2 2778.94  15
  -2  10  -3 41671.0 1276.83  10
   2  10   3 43012.1 1311.88   5
  -2 -10  -3 43071.5 2491.62  16
   2  10   4 368.723 142.567   7
   2  10   4 406.551 138.958  10
   2 -10   4 560.736 458.408  15
   2  10   4 468.564 137.068   5
  -2 -10  -4 301.878 284.658  16
   2 -10   4 430.931 339.304  17
  -2  10  -4 547.442 142.967  10
  -2  10  -4 629.098 164.154  12
   2  10   4 565.641 163.930   9
  -2  10  -4 392.044 164.721   4
   2  10   4 568.174 353.314   3
  -2  10  -4 504.026 363.390   1
  -2  10  -4 434.044 168.144  14
  -2  10  -5 61695.9 3179.25   1
   2  10   5 66844.0 1747.18   9
   2  10   5 66511.2 1790.81   7
  -2  10  -5 67887.9 1803.62  12
   2 -10   5 65544.1 3299.88  17
   2  10   5 66439.6 1769.26  10
  -2  10  -5 67944.7 1856.84  14
   2  10   5 66034.4 3274.25   3
   2  10   5 66964.7 1753.15   5
  -2  10  -5 62312.2 1749.83   4
  -2  10  -5 66114.0 1711.55  10
  -2 -10  -5 61250.4 3248.49  16
  -2  10  -6 6851.33 492.298  12
  -2  10  -6 8086.61 565.231  14
   2  10   6 7530.00 511.778  10
  -2  10  -6 7247.21 469.815  10
  -2  10  -6 6005.61 475.435   4
   2  10   6 7799.68 499.373   5
   2  10   6 7250.28 484.213   9
   2  10   6 7252.90 511.282   7
   2  10   7 462.953 140.156   9
  -2  10  -7 423.888 168.403  14
   2  10   7 440.229 165.773  10
  -2  10  -7 506.747 150.556  12
   2  10   7 421.638 130.286   5
   2  10   7 501.988 162.050   7
  -2  10  -7 559.458 131.488  10
  -2  10  -8 4812.19 432.537  14
   2  10   8 5048.74 405.116   7
  -2  10  -8 5065.36 398.368  12
   2  10   8 4618.99 347.600   5
   2  10   8 4580.77 352.194   9
  -2  10  -9 36870.9 1224.52  14
   2  10   9 36529.6 1127.53   7
  -2  10  -9 35805.5 1085.98  12
   2  10   9 35578.9 1015.52   9
  -2  10 -10 8594.05 433.851  12
  -2  10 -10 8111.60 502.017  14
   2  10  10 8761.03 455.238   7
  -2  10 -11 33849.0 1009.77  14
   2  10  11 31617.1 861.298   7
  -2  10 -12 7642.39 380.643  14
   2  11 -13 312.921 78.2438  12
  -2  11  13 259.812 69.2695   7
   2 -11 -12 41077.6 1033.36  18
  -2  11  12 46107.4 1128.28   7
   2  11 -12 44034.7 1129.41  12
  -2  11  12 46540.5 1092.26   9
   2  11 -12 42285.4 1038.84  14
  -2  11  11 3586.45 304.279   9
   2  11 -11 3246.15 271.402  14
   2 -11 -11 3427.42 272.351  18
   2  11 -11 3112.87 296.497  12
  -2  11  11 3401.78 305.659   7
   2 -11 -10 25976.6 868.243  18
   2  11 -10 25118.2 854.579   4
   2  11 -10 25037.8 944.759  12
   2  11 -10 25125.5 881.841  14
  -2  11  10 27739.6 952.395   9
   2  11  -9 1020.50 190.121  14
   2  11  -9 1110.46 225.414  12
   2  11  -9 1030.93 191.920   4
   2 -11  -9 920.839 177.603  18
  -2  11   9 1358.64 226.840   9
   2  11  -8 1714.40 267.303  12
   2  11  -8 2043.32 268.107   4
  -2  11   8 1950.19 270.442   9
  -2  11   8 1912.95 244.742   5
  -2  11   7 941.306 186.408   5
   2  11  -7 346.154 165.735  12
   2  11  -7 126.899 112.228   4
  -2  11   7 772.227 188.807   9
  -2  11   7 786.763 175.596  10
   2  11  -6 25178.5 905.210   9
   2  11  -6 27746.0 1033.43   4
   2  11  -6 26715.7 1082.05  12
  -2  11   6 25323.9 960.247  10
  -2  11   6 25900.2 1009.34   9
  -2  11   6 25816.1 982.026   5
  -2  11   5 654.297 170.505   5
   2  11  -5 271.714 136.783   4
   2  11  -5 97.6669 124.327  12
  -2  11   5 785.228 195.150   9
  -2  11   5 710.978 166.329  10
   2  11  -5 114.973 123.799   9
  -2  11   4 7380.00 1084.11   3
  -2  11   4 7436.33 512.655   5
   2  11  -4 7558.84 561.230  12
   2  11  -4 7615.89 456.007  10
   2  11  -4 8101.46 537.643   4
  -2  11   4 7299.62 491.427  10
   2  11  -4 8187.63 530.392   9
  -2  11   4 7998.83 528.422   9
  -2  11   3 2955.78 326.063   5
   2  11  -3 1756.34 569.484   3
   2  11  -3 2424.46 327.549  12
  -2  11   3 2702.52 299.187   9
   2  11  -3 2240.19 286.175   4
  -2  11   3 2331.75 642.834   3
  -2  11   3 2771.53 301.228  10
  -2  11   3 2838.04 367.605  12
   2  11  -3 2878.86 325.000   9
   2  11  -3 2306.55 274.207   5
   2  11  -3 2375.17 259.779  10
  -2  11   2 80316.4 2034.74   5
   2  11  -2 84158.9 2175.45  12
   2  11  -2 78648.4 1963.88   5
   2  11  -2 80542.4 2057.17   4
  -2  11   2 82059.4 2185.08  12
   2 -11  -2 83343.1 3473.55  17
   2  11  -2 80246.5 1929.09  10
  -2  11   2 82068.9 2001.35  10
   2  11  -2 83342.1 3949.18   3
  -2  11   2 81117.3 3731.33   3
  -2  11   2 83308.9 1969.12   9
   2  11  -2 80527.4 2072.69   9
  -2  11   1 10071.1 593.441   5
   2  11  -1 10598.6 650.394  12
  -2  11   1 10485.6 1279.28   3
   2  11  -1 9827.73 567.649   5
   2  11  -1 9884.61 611.496   9
   2  11  -1 9832.68 597.974   4
   2  11  -1 10599.2 1322.69   3
  -2  11   1 9534.37 615.492  12
   2  11  -1 10028.2 555.246  10
  -2  11   1 10038.3 576.690  10
   2 -11  -1 9524.71 1132.73  17
  -2  11   1 9722.15 527.096   9
  -2  11   0 58788.7 1666.73   5
  -2  11   0 63325.3 1796.10   4
   2  11   0 62829.9 1744.80   4
   2  11   0 65676.4 3380.71   3
   2  11   0 62465.4 1779.86  12
   2 -11   0 66941.8 3099.31  17
   2  11   0 61822.1 1634.40  10
   2  11   0 63503.0 1682.82   5
   2  11   0 56786.0 1654.97   7
  -2  11   0 65062.6 1769.46  12
   2  11   0 64679.8 1768.20   9
  -2  11   0 61242.0 3149.63   3
  -2  11   0 63628.7 1680.21  10
  -2  11  -1 10928.5 611.804   5
   2  11   1 11375.4 1364.71   3
   2 -11   1 11004.6 1209.41  17
  -2  11  -1 10121.5 642.615   4
   2  11   1 10969.9 614.079   5
   2  11   1 10973.5 632.603   4
   2  11   1 10805.0 623.157   7
   2  11   1 10748.3 642.646  12
  -2  11  -1 10876.3 604.983  10
   2  11   1 11003.4 593.218  10
   2  11   1 11146.6 639.729   9
  -2  11  -1 10417.0 618.541  12
  -2  11  -2 13760.0 690.058   5
   2  11   2 14033.1 702.370   5
   2  11   2 13220.5 1451.95   3
  -2  11  -2 14065.8 711.434  12
   2  11   2 14215.4 720.229   7
   2  11   2 13469.3 735.758  12
   2 -11   2 15320.9 1412.80  17
   2  11   2 13738.2 686.777  10
  -2 -11  -2 11068.6 1199.26  16
  -2  11  -2 13782.5 677.433  10
   2  11   2 13387.7 707.114   9
  -2  11  -2 13401.7 735.010   4
  -2 -11  -3 686.957 377.200  16
   2  11   3 802.300 233.610  12
  -2  11  -3 985.384 202.429  12
   2  11   3 651.079 177.799   7
  -2  11  -3 941.002 252.988   4
   2  11   3 694.804 178.970   5
   2  11   3 677.132 395.284   3
   2  11   3 613.544 154.481  10
  -2  11  -3 995.205 186.921   5
  -2  11  -3 838.160 180.293  10
   2  11   3 748.124 184.241   9
   2 -11   3 670.215 357.374  17
   2  11   4 14893.8 742.207   7
   2  11   4 14699.0 713.519   9
   2  11   4 14316.5 708.755   5
  -2  11  -4 14771.6 723.540  12
  -2  11  -4 13875.5 675.597  10
  -2  11  -4 14690.8 735.048  14
   2  11   4 14773.7 728.365  10
  -2  11  -4 13203.9 728.074   4
   2  11   5 224.584 105.502   5
   2  11   5 349.714 140.779   7
  -2  11  -5 572.681 143.450  10
   2  11   5 352.235 139.030  10
  -2  11  -5 631.456 176.624  12
   2  11   5 275.188 125.617   9
  -2  11  -5 577.454 161.274  14
  -2  11  -6 7119.20 508.540  14
   2  11   6 8080.30 502.362   9
   2  11   6 8841.50 552.706   7
  -2  11  -6 6797.69 472.570  12
  -2  11  -6 6774.26 444.614  10
   2  11   6 7746.36 506.941  10
   2  11   6 7628.27 486.915   5
   2  11   7 9974.12 538.500   5
   2  11   7 9975.57 536.301   9
   2  11   7 10466.8 590.821   7
   2  11   7 9235.92 546.387  10
  -2  11  -7 9952.31 512.118  10
  -2  11  -7 9845.61 544.082  12
  -2  11  -7 10232.8 595.585  14
  -2  11  -8 58107.3 1564.75  14
   2  11   8 57789.9 1518.26   7
   2  11   8 54916.5 1403.91   9
   2  11   8 54008.0 1381.78   5
  -2  11  -8 55619.8 1433.10  12
  -2  11  -9 1410.57 213.711  14
   2  11   9 1837.40 192.197   9
   2  11   9 1874.67 226.665   7
  -2  11  -9 1391.94 175.431  12
  -2  11 -10 12374.5 554.224  14
   2  11  10 11846.2 499.670   7
   2  11  11 3540.41 215.667   7
  -2  11 -11 3696.28 264.364  14
  -2  12  12 797.732 102.536   9
  -2  12  12 880.369 116.900   7
   2  12 -12 771.064 115.134  12
  -2  12  11 45150.6 1130.61   7
   2  12 -11 42971.4 1106.25  12
  -2  12  11 43626.9 1080.31   9
   2  12 -10 21213.1 704.807   4
   2  12 -10 20313.2 758.387  12
  -2  12  10 22256.0 788.787   7
  -2  12  10 21127.5 746.532   9
   2  12  -9 14272.1 627.325   4
   2  12  -9 13910.2 657.395  12
  -2  12   9 14869.7 671.222   7
  -2  12   9 14523.4 644.203   9
  -2  12   9 13190.6 544.976   5
   2 -12  -9 12912.4 550.736  18
   2  12  -8 7785.97 492.872   4
   2  12  -8 7975.22 519.052  12
  -2  12   8 8642.50 524.328   7
  -2  12   8 8344.51 503.572   9
  -2  12   8 7645.95 452.219   5
   2  12  -7 64050.9 1691.27   4
   2  12  -7 63771.2 1720.26  12
  -2  12   7 63364.9 1645.94   9
  -2  12   7 61276.6 1604.77   5
   2  12  -6 31021.3 1113.79   4
   2  12  -6 31151.2 1152.16  12
  -2  12   6 30646.6 1045.66  10
  -2  12   6 32974.9 1105.58   9
  -2  12   6 31362.5 1093.17   5
   2  12  -5 7444.75 466.962   9
  -2  12   5 8300.02 521.543   9
   2  12  -5 8453.60 576.701  12
  -2  12   5 8336.51 521.251  10
   2  12  -5 8591.47 555.513   4
  -2  12   5 8166.45 531.747   5
  -2  12   4 5573.02 423.554   9
   2  12  -4 5134.13 437.513   4
   2  12  -4 5046.81 457.946  12
   2  12  -4 4739.28 389.671   9
   2  12  -4 4740.63 362.794  10
  -2  12   4 5469.33 424.246  10
  -2  12   4 4888.45 416.166   5
  -2  12   3 174.510 130.675   5
   2  12  -3 276.981 118.906  10
  -2  12   3 79.6084 141.053  12
   2  12  -3 101.179 109.716   9
   2  12  -3 121.395 121.589  12
  -2  12   3 215.876 117.842   7
   2  12  -3 131.905 130.491   4
   2  12  -3 186.127 102.052   5
  -2  12   3 12.9221 110.891  10
  -2  12   3 112.342 97.6429   9
  -2  12   2 3010.62 292.710   9
   2  12  -2 2965.63 313.257   5
  -2  12   2 3034.92 371.980  12
   2  12  -2 3553.92 387.950  12
  -2  12   2 2921.04 320.079  10
   2  12  -2 3397.16 363.788   4
   2  12  -2 3118.72 342.044   9
  -2  12   2 2602.76 313.380   5
   2  12  -2 2999.62 304.045  10
  -2  12   1 55226.6 1598.71   5
  -2  12   1 53976.8 1433.34   9
   2  12  -1 56483.4 1635.55   4
   2  12  -1 59152.5 1721.85  12
  -2  12   1 56048.2 1585.59  10
  -2  12   1 56052.9 1666.51  12
   2  12  -1 56197.4 1540.89  10
   2  12  -1 55238.2 1569.72   5
   2  12  -1 57926.6 1649.34   9
   2  12   0 13674.2 686.999   7
  -2  12   0 13489.8 697.078   5
   2  12   0 14978.5 751.068   4
  -2  12   0 13817.9 727.583  12
   2  12   0 14079.4 765.181  12
   2  12   0 14299.0 690.943  10
  -2  12   0 13987.4 698.265  10
   2  12   0 14193.9 740.719   9
   2  12   0 14473.0 712.968   5
   2  12   1 38959.3 1285.66   7
   2  12   1 41715.2 1349.54   4
   2  12   1 40259.9 1383.38  12
   2  12   1 41309.9 1278.74  10
   2  12   1 41473.0 1301.44   5
   2  12   1 42061.6 1346.96   9
  -2  12  -1 38933.2 1281.21  12
  -2  12  -1 38764.6 1263.55  10
  -2  12  -1 38088.0 1266.37   5
  -2  12  -2 11326.8 618.455   5
  -2  12  -2 10894.9 613.364  12
   2  12   2 10498.2 611.476   7
   2  12   2 11095.7 610.453  10
   2  12   2 10833.8 633.280   9
  -2  12  -2 11977.3 738.609   4
   2  12   2 10016.4 651.678  12
   2  12   2 10558.7 610.510   5
  -2  12  -2 10760.1 601.433  10
  -2  12  -3 69911.8 1780.03   5
   2  12   3 68784.4 1829.14   9
  -2  12  -3 71202.1 1925.07   4
   2  12   3 69109.0 1831.00   5
   2  12   3 68807.5 1827.62   7
   2  12   3 70135.3 1812.09  10
  -2  12  -3 72425.5 1833.61  12
  -2  12  -3 69021.9 1780.34  10
   2  12   4 17436.4 783.047   5
   2  12   4 17964.3 805.548   7
   2  12   4 17501.5 782.241   9
   2  12   4 18321.7 799.270  10
  -2  12  -4 17940.0 782.178  12
  -2  12  -4 17403.9 751.523  10
   2  12   5 22552.7 875.386   9
  -2  12  -5 22743.3 849.101  10
  -2  12  -5 24704.7 897.377  12
   2  12   5 23124.0 911.628   7
  -2  12  -5 22227.9 892.228  14
   2  12   5 22226.0 886.999  10
   2  12   5 22195.0 880.657   5
   2  12   6 12645.4 643.172   7
  -2  12  -6 13691.6 624.361  12
  -2  12  -6 13935.2 610.755  10
  -2  12  -6 13354.7 654.081  14
   2  12   6 12929.5 643.326  10
   2  12   6 13051.4 625.792   5
   2  12   6 12972.1 618.065   9
  -2  12  -7 3900.92 340.076  14
  -2  12  -7 4147.56 313.135  12
   2  12   7 3877.87 313.241   5
   2  12   7 3939.07 342.732   7
   2  12   7 3951.09 315.033   9
  -2  12  -7 4364.87 309.483  10
   2  12   8 2062.36 207.904   9
   2  12   8 2177.37 235.676   7
  -2  12  -8 1601.88 182.470  12
  -2  12  -8 1684.56 221.802  14
   2  12   8 1949.96 200.702   5
  -2  12  -9 49240.6 1240.41  14
   2  12   9 48531.1 1202.38   7
   2  12   9 47010.3 1090.33   9
   2  12  10 1592.38 154.767   7
  -2  12 -10 1895.62 186.425  14
  -2  13  11 14056.5 440.263   9
   2  13 -11 13311.1 446.511  12
   2  13 -10 5686.67 322.472  12
  -2  13  10 5948.00 335.161   7
  -2  13  10 5325.78 302.201   9
  -2  13   9 329.129 108.597   9
   2  13  -9 125.964 95.8476  12
  -2  13   9 325.263 109.067   7
   2  13  -9 342.871 114.167   4
  -2  13   8 179.339 109.948   9
  -2  13   8 169.793 90.7706   5
   2  13  -8 201.085 114.085  12
  -2  13   8 212.503 106.955   7
   2  13  -8 246.502 116.746   4
  -2  13   7 10880.7 536.534   9
   2  13  -7 12407.4 607.937   4
   2  13  -7 11401.5 587.241  12
  -2  13   7 10303.0 538.275   7
  -2  13   7 10803.3 517.180  10
  -2  13   7 10849.6 548.846   5
   2  13  -6 14918.0 706.171   4
   2  13  -6 15047.7 709.496  12
  -2  13   6 13941.3 632.137   7
  -2  13   6 13674.8 629.855  10
  -2  13   6 14122.9 636.485   9
  -2  13   6 14290.3 668.693   5
  -2  13   5 20720.8 795.643   9
  -2  13   5 20117.8 843.727   5
   2  13  -5 21713.1 890.534   4
   2  13  -5 20951.4 880.753  12
  -2  13   5 20627.2 783.373   7
  -2  13   5 20745.5 819.714  10
   2  13  -5 18496.6 706.242   9
   2  13  -4 3277.50 348.827   4
  -2  13   4 2573.10 266.387   7
   2  13  -4 3348.85 353.902  12
  -2  13   4 2782.66 274.293   9
   2  13  -4 2839.68 267.639  10
  -2  13   4 2709.39 300.062  10
  -2  13   4 2606.38 305.784   5
   2  13  -4 2814.42 275.370   9
   2  13  -3 29096.8 1104.34  12
   2  13  -3 29321.3 971.433  10
  -2  13   3 28694.0 1035.13  10
   2  13  -3 30183.9 1095.45   4
  -2  13   3 28234.8 944.858   9
   2  13  -3 28497.4 999.734   5
   2  13  -3 26967.7 963.229   9
  -2  13   3 29542.6 1068.42   5
   2  13  -2 14055.4 685.877   9
   2  13  -2 14586.3 734.973   4
  -2  13   2 14354.2 763.332  12
   2  13  -2 14597.3 672.123  10
   2  13  -2 15247.7 784.763  12
  -2  13   2 14695.7 720.320  10
  -2  13   2 13943.3 617.308   9
   2  13  -2 13982.6 683.881   5
  -2  13   2 14309.6 715.136   5
  -2  13   1 32784.4 1141.65   5
   2  13  -1 33679.2 1180.09   4
   2  13  -1 33864.2 1139.72   5
   2  13  -1 34130.0 1164.51   9
   2  13  -1 36323.6 1273.21  12
  -2  13   1 31669.7 984.713   9
   2  13  -1 35679.2 1139.68  10
  -2  13   1 35950.1 1181.80  10
  -2  13   1 35852.8 1231.65  12
  -2  13   0 11700.7 633.105   5
   2  13   0 12162.4 662.888   4
   2  13   0 12548.4 672.689   9
   2  13   0 12729.7 723.196  12
  -2  13   0 12118.3 660.929  12
   2  13   0 12724.8 656.805   5
   2  13   0 12170.1 633.054  10
  -2  13   0 12117.8 647.104  10
   2  13   1 14439.9 723.447   4
   2  13   1 13338.8 660.778   7
   2  13   1 13185.0 745.183  12
  -2  13  -1 14569.2 704.869  12
   2  13   1 13550.7 672.023  10
  -2  13  -1 13788.0 684.388  10
   2  13   1 13864.8 709.259   9
   2  13   1 13674.7 689.247   5
  -2  13  -1 13934.7 682.608   5
   2  13   2 545.266 162.923  10
   2  13   2 648.158 160.377   7
  -2  13  -2 474.910 150.082  12
  -2  13  -2 681.107 166.417   5
   2  13   2 628.633 176.431   5
  -2  13  -2 541.087 151.039  10
   2  13   2 728.515 222.605  12
   2  13   2 716.801 192.701   9
  -2  13  -3 4434.37 360.717  12
   2  13   3 4852.54 393.638   7
  -2  13  -3 4394.32 360.634  10
   2  13   3 4688.98 385.284  10
   2  13   3 4668.59 394.347   9
   2  13   3 4889.29 399.200   5
  -2  13  -4 23075.5 842.388  10
   2  13   4 22654.8 875.504   7
  -2  13  -4 23188.7 849.249  12
   2  13   4 24418.3 911.538   5
   2  13   4 23330.1 888.807  10
   2  13   4 23819.8 889.186   9
   2  13   5 22335.9 841.473   7
  -2  13  -5 21443.1 778.265  12
   2  13   5 23143.4 855.938  10
  -2  13  -5 21418.2 774.593  10
   2  13   5 22546.3 826.978   9
   2  13   5 21587.2 822.783   5
   2  13   6 6164.54 404.196   7
  -2  13  -6 5268.01 340.767  12
   2  13   6 6194.71 408.445  10
  -2  13  -6 5592.95 345.595  10
   2  13   6 6157.72 390.361   5
   2  13   6 5789.07 376.859   9
  -2  13  -7 24015.3 799.194  14
   2  13   7 25849.5 833.110   7
  -2  13  -7 22892.4 713.093  12
   2  13   7 25009.4 781.880   5
   2  13   7 24797.3 772.891   9
   2  13   8 5225.01 323.040   7
  -2  13  -8 4893.02 305.576  14
   2  13   8 5386.10 294.476   9
   2  13   8 5226.08 280.191   5
  -2  13  -9 15099.3 511.897  14
   2  13   9 17139.7 466.254   9
   2  14 -10 3448.25 189.450  12
  -2  14  10 3347.98 178.724   9
  -2  14   9 634.956 100.324   9
   2  14  -9 672.026 113.436  12
  -2  14   9 645.011 108.518   7
   2  14  -8 13243.7 523.824   4
   2  14  -8 12461.1 510.542  12
  -2  14   8 13245.2 495.443   7
  -2  14   8 12567.7 478.929   9
  -2  14   8 12266.6 469.616   5
   2  14  -7 6785.96 408.029   4
   2  14  -7 6153.02 375.695  12
  -2  14   7 6750.26 358.424   7
  -2  14   7 6499.86 353.019   9
  -2  14   7 6279.93 338.633  10
  -2  14   7 6572.37 375.095   5
  -2  14   6 11454.9 501.992   9
   2  14  -6 11610.5 555.068  12
  -2  14   6 11551.4 490.389   7
  -2  14   6 11569.8 527.559  10
   2  14  -6 12103.8 579.449   4
  -2  14   6 11628.3 553.650   5
  -2  14   5 1238.85 164.796   7
   2  14  -5 739.419 165.868  12
  -2  14   5 1234.21 195.917   5
   2  14  -5 1144.24 212.520   4
  -2  14   5 1213.82 182.977  10
  -2  14   5 1273.09 172.046   9
   2  14  -4 5865.98 422.056  12
   2  14  -4 4992.35 333.460  10
  -2  14   4 5377.87 386.942  10
   2  14  -4 5859.17 430.591   4
   2  14  -4 5288.45 331.164   9
  -2  14   4 5290.15 342.639   9
  -2  14   4 5807.95 416.082   5
   2  14  -3 359.713 111.285  10
  -2  14   3 194.503 114.802  10
  -2  14   3 386.236 144.005   5
   2  14  -3 477.688 166.477  12
  -2  14   3 325.425 103.557   9
   2  14  -3 446.562 122.828   5
   2  14  -3 597.909 169.303   4
   2  14  -3 366.210 108.550   9
   2  14  -2 723.685 191.856  12
  -2  14   2 896.219 189.382   5
   2  14  -2 619.736 142.937  10
   2  14  -2 635.576 143.988   5
   2  14  -2 818.810 199.465   4
  -2  14   2 922.947 144.738   9
   2  14  -2 905.161 172.001   9
  -2  14   2 859.191 190.766  10
   2  14  -1 28970.6 1026.16   4
   2  14  -1 29074.4 1078.99  12
  -2  14   1 26647.8 967.508   5
   2  14  -1 27987.0 945.643  10
  -2  14   1 28149.1 993.998  10
   2  14  -1 27700.9 960.559   5
   2  14  -1 29308.8 980.070   9
  -2  14   1 28183.9 1013.60  12
   2  14   0 10416.5 575.434   4
  -2  14   0 8658.55 506.925   5
   2  14   0 9589.55 528.782  10
  -2  14   0 8778.52 516.141  10
   2  14   0 9459.07 529.363   5
   2  14   0 9598.89 542.691   9
   2  14   0 10255.2 622.099  12
  -2  14   0 8702.56 519.920  12
   2  14   1 782.539 162.377   5
  -2  14  -1 333.706 115.571   5
   2  14   1 645.332 165.802   9
   2  14   1 643.373 155.053  10
   2  14   1 803.885 211.173  12
  -2  14  -1 466.835 141.614  12
  -2  14  -1 347.349 125.581  10
   2  14   1 396.361 117.588   7
  -2  14  -2 6080.35 405.619  12
   2  14   2 5942.58 415.795   9
   2  14   2 6025.66 416.964  10
   2  14   2 5798.66 388.348   7
  -2  14  -2 5530.61 392.148  10
   2  14   2 6056.19 423.712   5
  -2  14  -2 6199.51 391.043   5
   2  14   3 15722.9 681.263   9
   2  14   3 15992.9 662.446   7
   2  14   3 17012.3 700.788  10
  -2  14  -3 15907.4 654.157  10
  -2  14  -3 16735.4 668.001  12
   2  14   3 16061.0 691.926   5
   2  14   4 13395.6 588.622   7
  -2  14  -4 12797.2 549.031  12
   2  14   4 13932.0 617.605  10
  -2  14  -4 13483.8 563.379  10
   2  14   4 13401.4 593.027   9
   2  14   4 13605.0 610.137   5
   2  14   5 1459.71 189.698   5
   2  14   5 1266.36 177.748   7
  -2  14  -5 1670.00 180.128  12
   2  14   5 1686.16 210.971  10
  -2  14  -5 2041.46 198.330  10
   2  14   5 1576.73 197.717   9
  -2  14  -6 3649.64 234.735  12
   2  14   6 4093.24 288.990   7
  -2  14  -6 4137.04 243.797  10
   2  14   6 3797.59 271.187   5
   2  14   6 4165.15 282.850   9
   2  14   7 661.319 116.460   7
   2  14   7 635.704 103.670   5
   2  14   7 667.108 110.679   9
   2  14   8 321.326 78.4555   7
   2  14   8 216.679 58.7520   9
   2  15  -8 914.538 108.112  12
  -2  15   8 1005.23 101.195   9
  -2  15   7 13533.2 469.964   5
  -2  15   7 12718.8 403.703   7
   2  15  -7 15485.9 511.401  12
  -2  15   7 14949.2 460.140   9
   2  15  -6 8882.76 429.828   4
  -2  15   6 8063.57 387.391   5
  -2  15   6 6705.75 285.345   7
   2  15  -6 7948.63 386.067  12
  -2  15   6 7281.28 341.957  10
  -2  15   6 7798.53 338.509   9
   2  15  -5 37115.3 1016.06   4
   2  15  -5 34672.8 960.075  12
  -2  15   5 30580.7 892.721  10
  -2  15   5 31646.8 830.533   9
  -2  15   5 33860.2 957.145   5
   2  15  -4 10185.3 496.189  12
  -2  15   4 9657.50 482.913   5
   2  15  -4 8858.96 363.277   9
  -2  15   4 9695.20 465.914  10
  -2  15   4 9592.22 400.013   9
   2  15  -3 16881.4 673.034   4
  -2  15   3 15202.8 622.536  10
   2  15  -3 15777.8 650.674  12
   2  15  -3 13446.4 505.169   9
   2  15  -3 14572.2 548.646  10
  -2  15   3 14766.1 510.232   9
  -2  15   3 15909.8 637.800   5
   2  15  -2 4610.20 351.463   4
   2  15  -2 3985.51 278.191   9
   2  15  -2 4153.51 292.232  10
  -2  15   2 4512.53 331.997  10
  -2  15   2 3952.43 241.004   9
   2  15  -2 4017.12 292.028   5
   2  15  -2 4488.60 359.810  12
  -2  15   2 4387.97 328.473   5
   2  15  -1 11635.7 549.420   4
  -2  15   1 10299.7 498.614   5
   2  15  -1 10108.9 475.063   9
   2  15  -1 9776.30 476.139  10
  -2  15   1 10935.8 518.506  10
   2  15  -1 9462.73 476.778   5
   2  15  -1 10742.8 566.120  12
  -2  15   0 442.554 116.523   5
   2  15   0 102.172 84.8185  10
  -2  15   0 340.082 117.414  10
   2  15   0 111.651 120.920  12
   2  15   0 23.4803 89.7417   9
   2  15   0 7.73710 88.5111   5
   2  15   1 458.192 126.449   5
  -2  15  -1 244.011 84.3009   5
  -2  15  -1 252.294 103.226  12
   2  15   1 204.500 99.8860   9
   2  15   1 277.464 105.426  10
  -2  15  -1 284.841 102.279  10
  -2  15  -2 163.229 81.2623  10
  -2  15  -2 232.821 92.9795  12
   2  15   2 176.270 72.8619   7
  -2  15  -2 152.664 71.0552   5
   2  15   2 244.800 104.992   5
   2  15   2 271.040 110.257  10
   2  15   2 162.903 90.7033   9
   2  15   3 13922.2 548.652   9
  -2  15  -3 12908.0 501.882  12
   2  15   3 13128.0 490.150   7
   2  15   3 14112.6 564.989  10
   2  15   3 13774.7 564.847   5
   2  15   4 16183.3 587.854  10
   2  15   4 15247.7 528.896   7
   2  15   4 16039.2 586.196   5
  -2  15  -4 15269.6 523.609  10
   2  15   4 15854.1 567.579   9
  -2  15  -4 14754.8 508.239  12
   2  15   5 44680.5 981.491   7
   2  15   5 47679.5 1025.43   9
   2  15   5 46248.2 1037.24   5
   2  15   6 7681.86 320.587   9
   2  15   6 8033.51 325.988   7
   2  15   6 7556.43 321.001   5
  -2  16   6 4076.01 204.565   5
   2  16  -6 5650.72 247.533  12
  -2  16   5 6480.38 298.601   5
  -2  16   5 6091.53 262.292  10
   2  16  -4 2889.86 214.621  12
  -2  16   4 2410.95 183.155  10
  -2  16   4 2309.19 137.224   9
  -2  16   4 2506.31 193.815   5
  -2  16   3 447.335 97.7516   5
   2  16  -3 530.791 110.167  12
  -2  16   3 435.475 93.2405  10
   2  16  -2 8523.31 405.634  12
   2  16  -2 8038.90 338.655  10
  -2  16   2 7813.15 365.595  10
   2  16  -2 7383.97 297.989   9
  -2  16   2 7698.18 359.631   5
   2  16  -1 450.855 95.2673  10
   2  16  -1 417.595 86.2130   9
   2  16  -1 397.512 94.8291   5
  -2  16   1 172.819 78.4913  10
  -2  16   1 220.693 80.5477   5
   2  16   0 19331.3 600.238  10
  -2  16   0 16808.0 570.164  10
  -2  16   0 17061.5 542.165   5
   2  16   0 17900.7 583.942   5
   2  16   0 19180.9 568.012   9
  -2  16  -1 1919.99 170.075  10
   2  16   1 2003.25 182.708   5
   2  16   1 2127.23 188.923  10
  -2  16  -1 1828.73 144.407   5
   2  16   1 2068.69 174.680   9
   2  16   2 5062.13 286.229   5
   2  16   2 5136.31 286.774  10
   2  16   2 5262.95 272.885   9
   2  16   3 77.8863 59.3476   5
   2  16   3 22.0322 55.0339   9
   2  16   4 4764.08 230.385   9
   2  16   4 4485.38 240.332   5
  -2  17   1 6261.70 241.246  10
  -3   0  17 1478.35 147.069   6
  -3   0  17 1392.79 154.199  11
   3   0 -16 223.323 96.0969  18
  -3   0  16 154.339 98.0514   6
   3   0 -16 181.938 91.5847  14
  -3   0  16 248.378 116.020  11
   3   0 -15 6078.46 398.158  14
  -3   0  15 6676.43 450.695  11
   3   0 -15 6005.70 428.653  18
  -3   0  15 6803.98 453.753   6
  -3   0  14 34.1536 113.980   6
  -3   0  14 167.626 133.956  11
   3   0 -14 54.2717 105.763  18
  -3   0  13 132907. 2878.57  11
  -3   0  13 125597. 2839.46   6
   3   0 -13 128556. 2867.35  19
   3   0 -13 127083. 2844.65  18
   3   0 -12 225.281 331.978  16
   3   0 -12 178.519 129.291  19
   3   0 -12 65.8612 92.9283  18
  -3   0  12 37.3757 89.4246   6
   3   0 -11 9113.75 547.137  19
   3   0 -11 8951.28 540.774  18
  -3   0  11 8020.99 1001.68   2
  -3   0  11 8754.70 537.746   6
   3   0 -11 9146.34 1265.89  16
   3   0 -10 111.933 235.499  16
   3   0 -10 103.952 88.1295  19
  -3   0  10 512.986 257.170   2
  -3   0   9 53127.3 2575.69  15
  -3   0   9 52485.9 2366.75   2
   3   0  -9 56381.3 2749.07  16
  -3   0   8 79.7711 180.235  15
   3   0  -8 16.9714 189.410  16
  -3   0   8 39.3790 129.886   2
  -3   0   7 106762. 3314.06  15
  -3   0   7 107409. 3181.39   2
   3   0  -7 109300. 3476.17  16
   3   0  -6 275.542 244.406  16
   3   0  -6 225.832 220.382  17
  -3   0   6 196.262 158.541   2
  -3   0   5 8823.83 708.713   2
   3   0  -5 8741.27 686.042  17
   3   0  -5 9676.09 805.270  16
   3   0  -4 288.615 231.771  16
   3   0  -4 17.0913 134.875  17
  -3   0   4-44.6335 153.717   2
  -3   0   3 29842.8 1244.21   2
   3   0  -3 27121.8 1050.12  17
   3   0  -2 303.048 121.358  17
  -3   0   2 64.0603 169.483   2
   3   0  -1 8157.29 468.110  17
  -3   0   1 7537.69 661.535   2
  -3   0   0 111.229 226.563   2
   3   0   0 200.243 121.313  17
   3   0   1 4501.81 484.004  15
  -3   0  -1 4758.62 643.251   2
   3   0   1 4527.85 412.212  17
  -3   0  -2 77.1886 261.391   2
   3   0   2 52.7778 151.954  15
  -3   0  -2 242.539 166.412  16
   3   0   3 102488. 3029.27  15
  -3   0  -3 105105. 3501.45   1
  -3   0  -3 106071. 3517.95   2
  -3   0  -3 110261. 2871.09  16
  -3   0  -4 475.918 214.325  16
  -3   0  -4 242.348 257.784   1
   3   0   4 1.41252 168.988  15
   3   0   5 2879.05 544.967  15
  -3   0  -5 2077.60 488.632   1
  -3   0  -5 2929.41 442.380  16
   3   0   6 83.5257 198.766  15
  -3   0  -6-118.801 135.704  16
  -3   0  -6-6.61453 185.176   1
   3   0   7 7742.00 1032.88  15
  -3   0  -7 6644.61 872.781   1
  -3   0  -7 6839.85 741.629  16
   3   0   8-61.3723 229.705  15
   3   0   8 348.155 138.960  11
  -3   0  -8 49.2716 103.024  18
   3   0   8 325.062 130.565   6
   3   0   9 37789.3 2718.93  15
  -3   0  -9 36598.6 1301.64  18
   3   0   9 37159.8 1318.74  11
   3   0   9 37043.0 1326.27   6
   3   0  10 102.254 146.460   6
   3   0  10-3.04541 125.258  11
  -3   0 -10 133.576 125.375  18
   3   0  11 6054.26 514.171   6
   3   0  11 5924.86 504.767  11
  -3   0 -11 6192.01 516.182  18
   3   0  12 156.004 135.510   6
   3   0  12 107.577 153.446  11
  -3   0 -12 56.0820 138.666  18
   3   0  13 15271.2 705.839   6
   3   0  13 15187.8 706.856  11
  -3   0 -13 15600.2 733.802  18
  -3   0 -14 60.9864 78.1814   8
   3   0  14 83.9771 95.4342  11
   3   0  15 11838.6 398.643  11
  -3   1  17 353.890 84.8756   6
   3   1 -17 206.032 100.445  12
  -3   1  17 303.659 84.8938  11
  -3  -1  17 464.452 98.8155  11
   3   1 -16 46196.5 1215.10  14
  -3   1  16 51855.1 1338.81  11
  -3  -1  16 51349.0 1309.48  11
  -3  -1  16 54971.2 1316.42   6
  -3   1  16 50708.0 1315.57   6
   3  -1 -16 47746.3 1281.01  18
  -3   1  15 822.976 183.456   6
   3   1 -15 510.998 139.375  14
  -3  -1  15 547.936 144.781   6
  -3  -1  15 577.587 156.775  11
   3  -1 -15 612.027 139.521  14
  -3   1  15 847.410 186.724  11
   3  -1 -15 656.206 157.006  18
   3   1 -15 738.315 154.097  18
  -3   1  14 26474.7 1013.15   6
  -3   1  14 28189.1 1041.90  11
  -3  -1  14 27199.1 1008.04  11
  -3  -1  14 28055.9 1022.03   6
   3  -1 -14 26791.6 1027.07  19
   3   1 -14 25669.2 976.287  18
   3  -1 -14 25455.5 1003.96  18
   3  -1 -13 250.132 137.340  18
  -3   1  13 125.626 115.058   6
  -3   1  13 122.469 116.427  11
   3  -1 -13 265.190 142.149  19
  -3  -1  13 290.128 143.822   6
   3   1 -13 298.942 135.508  18
   3   1 -13 96.7934 113.430  19
  -3  -1  12 13982.2 703.440   6
  -3   1  12 13477.9 711.469   6
   3   1 -12 13570.5 710.863  19
   3   1 -12 13117.4 674.912  18
   3  -1 -12 13485.2 703.382  18
   3  -1 -12 14307.4 717.970  19
   3  -1 -11 467.148 362.462  16
   3   1 -11 863.511 429.433  16
  -3  -1  11 669.064 166.333   6
  -3  -1  11 451.786 271.224   2
   3  -1 -11 641.275 163.970  19
  -3   1  11 997.211 198.931   6
   3   1 -11 1162.94 207.015  19
   3   1 -11 753.663 168.538  18
   3  -1 -11 671.311 161.355  18
  -3  -1  10 5974.43 840.287   2
  -3   1  10 5681.51 762.694   2
   3  -1 -10 6367.73 429.751  19
  -3  -1  10 6306.35 917.451  15
  -3   1  10 5773.82 419.433   6
   3   1 -10 4759.00 763.581   1
   3   1 -10 6363.81 1001.45  16
   3  -1 -10 6706.30 1015.90  16
  -3  -1   9 30334.6 1873.12  15
   3   1  -9 30179.2 1762.91   1
  -3  -1   9 31424.7 1818.41   2
  -3   1   9 31555.0 1720.04   2
   3  -1  -9 33988.7 2091.88  16
   3   1  -9 31268.3 2018.97  16
   3  -1  -8 115521. 3832.58  16
  -3   1   8 110891. 3336.24   2
   3   1  -8 106439. 3385.22   1
  -3  -1   8 111612. 3580.51  15
  -3  -1   8 110205. 3482.18   2
   3   1  -8 107832. 3736.76  16
  -3  -1   7 2856.88 483.237  15
   3   1  -7 2612.75 513.189  16
  -3  -1   7 2887.82 484.148   2
  -3   1   7 2709.56 432.441   2
   3   1  -7 2176.35 410.480   1
   3  -1  -7 3218.20 519.348  17
   3  -1  -7 3390.70 566.225  16
  -3  -1   6 278879. 5949.49  15
  -3  -1   6 282922. 6056.81   2
  -3   1   6 275179. 5867.84   2
   3   1  -6 279214. 5974.49   1
   3   1  -6 277222. 6272.10  16
   3  -1  -6 288789. 6082.37  17
   3  -1  -6 286174. 6233.25  16
  -3   1   5 288.138 182.968   2
   3   1  -5 187.116 188.596  16
   3   1  -5 247.531 174.532   1
  -3  -1   5 323.111 166.502  15
   3  -1  -5 356.729 220.588  16
   3   1  -5 422.037 196.812  17
  -3  -1   5 372.415 215.320   2
   3  -1  -5 182.609 154.417  17
   3  -1  -4 71683.1 2165.72  16
  -3  -1   4 70402.1 2172.57   2
  -3   1   4 70144.7 2125.81   2
   3   1  -4 68388.0 1936.38  17
   3  -1  -4 71044.8 2096.57  17
  -3  -1   3 4664.53 483.035   2
   3  -1  -3 4953.41 463.466  16
  -3   1   3 4988.14 515.328   2
   3   1  -3 5013.44 403.261  17
   3  -1  -3 4929.29 455.146  17
  -3  -1   2 22022.5 1051.09   2
  -3   1   2 24267.9 1175.37   2
   3   1  -2 20467.2 760.182  17
   3  -1  -2 21995.8 945.972  17
  -3  -1   1 8832.65 681.979   2
  -3   1   1 9931.80 805.578   2
   3  -1  -1 8414.85 590.305  17
   3   1  -1 8787.67 412.246  17
   3   1   0 8491.00 515.901  15
  -3   1   0 7684.14 762.687   2
  -3  -1   0 7946.51 712.759   2
   3   1   0 7432.47 340.975  17
   3  -1   0 8538.91 626.113  17
   3   1   1 30500.2 1110.68  15
  -3   1  -1 33705.2 1670.70   2
   3   1   1 30291.9 866.115  17
   3  -1   1 31115.1 1428.33  15
  -3  -1  -1 31825.1 1605.64   2
   3  -1   1 32196.4 1284.78  17
   3  -1   2 106608. 3082.54  15
  -3   1  -2 110536. 3385.58   2
  -3   1  -2 112313. 2485.27  16
  -3  -1  -2 108650. 3391.48   2
   3   1   2 104301. 2616.17  15
   3   1   3 2867.36 403.671  15
  -3   1  -3 3353.85 590.164   2
  -3  -1  -3 2863.86 529.672   1
  -3   1  -3 3699.28 624.083   1
  -3  -1  -3 2815.85 565.817   2
   3  -1   3 4078.26 592.262  15
  -3  -1  -3 3015.67 489.999  16
  -3   1  -3 3552.98 367.216  16
   3  -1   4 302974. 6926.75  15
   3   1   4 285659. 6303.61  15
  -3  -1  -4 278936. 6598.39   1
  -3   1  -4 311570. 7288.92   1
  -3  -1  -4 328476. 6721.62  16
  -3   1  -4 295586. 5705.65  16
   3   1   5 191.899 190.871  15
  -3   1  -5 39.8257 191.167   1
  -3  -1  -5 74.1649 147.341   1
   3  -1   5 23.5449 224.406  15
  -3  -1  -5 354.185 236.979  16
  -3   1  -5 131.103 102.942  16
   3  -1   6 74491.2 3267.95  15
   3   1   6 74720.4 2963.20  15
  -3   1  -6 69002.3 3079.38   1
  -3  -1  -6 71031.3 2729.05   1
  -3  -1  -6 77945.0 2815.24  16
   3   1   7 2524.41 574.306  15
   3  -1   7 3292.16 728.963  15
  -3   1  -7 2254.27 555.284   1
  -3  -1  -7 3285.96 570.697  16
   3  -1   8 1190.69 489.172  15
   3   1   8 1828.14 569.304  15
  -3   1  -8 1114.69 424.425   1
  -3   1  -8 852.849 185.940  18
   3   1   8 904.314 199.295   6
   3   1   8 908.230 203.766  11
   3  -1   8 833.242 180.601  11
  -3  -1  -8 950.853 196.692  18
  -3  -1  -8 390.472 222.321  16
   3  -1   9 4163.80 951.201  15
   3   1   9 3814.61 846.526  15
   3  -1   9 3992.88 403.919   6
   3   1   9 4134.36 417.425  11
   3  -1   9 4382.37 417.137  11
   3   1   9 3579.55 394.526   6
  -3   1  -9 4452.75 429.641  18
  -3  -1  -9 4083.15 394.839  18
   3  -1  10 15642.4 827.867   6
   3   1  10 17071.0 875.194  11
   3   1  10 15494.8 845.541   6
   3  -1  10 15364.1 821.751  11
  -3   1 -10 16337.4 852.849  18
  -3  -1 -10 16591.0 846.564  18
   3   1  11 1603.33 279.062  11
   3  -1  11 1688.75 273.093   6
   3  -1  11 1458.30 260.016  11
   3   1  11 1505.83 278.018   6
  -3   1 -11 1551.23 272.824  18
  -3  -1 -11 1579.60 271.227  18
   3  -1  12 33447.2 1173.82   6
   3   1  12 33845.0 1239.59   6
   3  -1  12 33651.4 1208.26  11
  -3   1 -12 35294.7 1247.38  18
  -3  -1 -12 34658.2 1238.55  18
   3   1  12 33236.8 1199.35  11
   3  -1  13 259.017 109.729   6
   3   1  13 307.994 138.832  11
   3  -1  13 159.414 117.972  11
   3   1  13 428.693 157.030   6
  -3  -1 -13 382.153 153.691  18
  -3   1 -13 379.352 116.683   8
  -3   1 -13 316.785 150.394  18
  -3   1 -14 45365.2 1076.40   8
  -3  -1 -14 44944.5 1136.02   8
   3   1  14 46350.5 1175.37  11
   3  -1  14 45088.5 1165.99  11
  -3  -1 -14 45641.6 1211.08  18
  -3  -1 -15 4530.48 215.718   8
   3   1  15 4420.65 226.259  11
   3  -1  15 4964.25 236.692  11
  -3  -2  17 7015.38 328.741  11
  -3   2  17 7409.73 342.510   6
   3   2 -16 1214.67 181.360  14
  -3   2  16 1590.57 193.301  11
  -3  -2  16 1271.96 164.115   6
  -3  -2  16 1386.48 193.330  11
  -3   2  16 1494.33 199.889   6
   3  -2 -16 1480.50 194.649  18
   3   2 -15 14350.8 665.462  14
  -3   2  15 14510.0 673.802  11
  -3  -2  15 15523.5 678.196  11
  -3  -2  15 15375.0 664.852   6
  -3   2  15 14039.9 671.347   6
   3  -2 -15 14018.1 678.130  18
   3   2 -14 3810.35 364.960  14
  -3   2  14 3657.48 360.219  11
  -3  -2  14 3505.43 340.990  11
  -3  -2  14 3667.39 339.786   6
  -3   2  14 3629.04 362.173   6
   3  -2 -14 3836.88 365.648  19
   3  -2 -14 4012.65 384.588  18
  -3   2  13 48345.7 1473.70  11
  -3  -2  13 50629.9 1455.84   6
  -3   2  13 47053.6 1474.68   6
   3  -2 -13 48155.6 1486.30  18
   3  -2 -13 46527.8 1443.22  19
   3  -2 -12 28851.8 1068.22  19
  -3   2  12 31864.0 1126.30  11
  -3  -2  12 28759.9 1043.47   6
  -3   2  12 29509.0 1105.58   6
   3  -2 -12 29549.0 1099.53  18
   3   2 -12 28689.2 1083.91  19
   3   2 -11 109816. 4269.04   1
   3  -2 -11 126298. 2748.66  19
  -3  -2  11 113935. 4421.40   2
  -3  -2  11 127047. 2730.62   6
  -3   2  11 127057. 2794.27   6
  -3  -2  11 111975. 4501.46  15
   3  -2 -11 131081. 2810.45  18
   3  -2 -11 124765. 4961.87  16
   3   2 -11 132805. 2786.29  19
   3   2 -10 18333.4 1499.75   1
  -3  -2  10 17895.5 1543.48  15
  -3  -2  10 17716.1 1508.38   2
   3   2 -10 20092.2 800.416  19
   3  -2 -10 19576.5 796.377  19
  -3   2  10 20185.5 827.532   6
   3  -2 -10 17712.0 1624.90  16
  -3  -2   9 12220.3 1161.97  15
  -3  -2   9 11954.1 1136.30   2
   3   2  -9 11757.7 1113.69   1
   3  -2  -9 11142.5 1189.63  16
  -3  -2   8 10803.3 1001.77  15
  -3   2   8 11459.3 913.082   2
   3  -2  -8 11987.0 1120.97  16
   3  -2  -8 11375.1 1048.94  17
   3   2  -8 12570.9 1061.75   1
  -3   2   7 45892.7 1833.45   2
   3  -2  -7 51532.5 2167.58  17
  -3  -2   7 50486.6 2049.59  15
   3   2  -7 50403.0 2090.43   1
   3  -2  -7 46903.4 2124.67  16
   3  -2  -6 42928.8 1843.56  17
  -3  -2   6 39724.9 1651.12  15
  -3   2   6 39922.1 1616.24   2
   3   2  -6 41966.3 1780.52   1
  -3  -2   6 40042.6 1770.74   2
   3  -2  -6 42147.9 1823.83  16
  -3  -2   5 32104.9 1317.50  15
  -3  -2   5 32683.8 1505.52   2
  -3   2   5 31383.2 1373.82   2
   3  -2  -5 33258.7 1499.33  17
   3  -2  -5 33125.9 1481.06  16
   3   2  -5 33215.7 1491.01   1
  -3  -2   4 8929.84 713.325   2
   3  -2  -4 7113.00 633.155  17
   3   2  -4 7538.43 658.875   1
  -3   2   4 7339.32 626.224   2
   3  -2  -4 7880.49 632.563  16
   3  -2  -3 182687. 3875.79  16
  -3  -2   3 182330. 4119.53   2
   3  -2  -3 187923. 4115.09  17
  -3   2   3 190380. 4220.66   2
  -3  -2   2 34382.2 1359.23   2
  -3   2   2 32841.8 1483.76   2
   3  -2  -2 31978.6 1344.91  17
   3  -2  -2 34562.6 1157.53  16
  -3  -2   1 136637. 3211.47   2
  -3   2   1 131315. 3493.26   2
   3   2  -1 127276. 2263.96  15
   3  -2  -1 128656. 3255.51  17
   3   2   0 57726.4 1264.16  15
  -3  -2   0 61571.4 2049.78   2
  -3   2   0 62087.7 2284.27   2
   3  -2   0 64782.4 2076.58  17
  -3  -2  -1 97839.7 2979.18   2
   3   2   1 96568.8 2102.66  15
   3  -2   1 97745.9 2744.87  17
  -3   2  -1 102745. 3122.82   2
   3  -2   2 6799.95 752.068  15
   3   2   2 8076.55 536.243  15
  -3   2  -2 6951.98 785.228   2
  -3   2  -2 6573.01 342.089  16
   3  -2   3 33751.5 1786.52  15
   3   2   3 30331.0 1267.33  15
  -3   2  -3 30993.1 1808.33   1
  -3  -2  -3 35171.4 1831.79   2
  -3  -2  -3 35938.7 1841.12  16
  -3   2  -3 29499.7 870.403  16
   3  -2   4 25369.4 1674.36  15
   3   2   4 24246.8 1261.67  15
  -3  -2  -4 23828.8 1313.10   1
  -3   2  -4 26814.9 1786.90   1
  -3  -2  -4 27031.7 1637.00  16
   3  -2   5 27592.0 1866.11  15
   3   2   5 23357.4 1379.73  15
  -3  -2  -5 23023.7 1293.00   1
  -3   2  -5 26341.9 1847.73   1
  -3  -2  -5 26854.3 1680.75  16
   3  -2   6 6258.69 967.688  15
   3   2   6 6892.32 819.026  15
  -3   2  -6 6783.54 961.281   1
  -3  -2  -6 8458.12 975.481  16
   3  -2   7 78132.2 3749.53  15
  -3   2  -7 68675.2 3350.38   1
   3   2   7 73275.6 3119.14  15
  -3  -2  -7 77049.6 3165.70  16
  -3   2  -8 20161.4 1833.75   1
   3   2   8 24040.7 1870.15  15
   3   2   8 24891.3 1018.12  11
   3  -2   8 22772.8 936.621  11
   3   2   8 22708.7 984.138   6
  -3  -2  -8 23622.3 929.192  18
  -3   2  -8 21447.9 936.514  18
   3  -2   8 22060.0 2079.70  15
  -3  -2  -8 23565.4 1735.92  16
   3   2   9 84238.3 3920.13  15
  -3   2  -9 85066.1 2239.38  14
   3  -2   9 83879.1 2182.75   6
   3   2   9 88490.0 2282.84  11
   3  -2   9 87723.2 2211.98  11
   3   2   9 83741.3 2245.63   6
   3  -2   9 90122.3 4597.15  15
  -3   2  -9 86430.1 2243.11  18
  -3  -2  -9 86624.2 2186.01  18
  -3   2  -9 77488.1 3855.79   1
  -3  -2 -10 5478.61 470.637  18
  -3   2 -10 4897.20 453.348  14
   3  -2  10 4723.42 433.969   6
   3   2  10 5043.97 472.493  11
   3   2  10 5174.37 486.370   6
   3  -2  10 4652.32 445.324  11
  -3   2 -10 4634.43 448.745  18
  -3   2 -11 47961.9 1496.18  14
   3   2  11 48266.2 1553.96  11
   3  -2  11 48824.9 1494.35   6
   3   2  11 47933.6 1599.37   6
   3  -2  11 49636.9 1562.92  11
  -3   2 -11 49247.2 1573.62  18
  -3  -2 -11 47747.6 1550.17  18
  -3  -2 -12 2192.69 307.544  18
  -3   2 -12 1810.92 238.954   8
   3  -2  12 1947.46 247.181   6
   3   2  12 2541.92 311.375  11
   3  -2  12 1992.40 282.498  11
  -3   2 -12 2206.60 307.632  18
   3   2  12 2502.92 330.216   6
  -3   2 -13 1286.14 175.899   8
   3  -2  13 1255.77 200.817  11
   3   2  13 1405.71 231.872   6
  -3  -2 -13 1445.16 228.936  18
   3   2  13 1365.28 217.161  11
  -3   2 -14 7004.19 315.950   8
  -3  -2 -14 7094.30 384.844   8
  -3  -2 -14 6792.48 395.646  18
   3  -2  14 7404.67 381.614  11
   3   2  14 7340.76 383.488  11
   3   2  15 13286.9 406.136  11
   3  -2  15 13892.8 403.093  11
  -3  -2 -15 14192.2 417.716   8
   3   3 -17 2608.23 213.418  12
  -3  -3  17 2743.47 188.440  11
  -3   3  17 3043.85 208.865   6
   3   3 -16 23590.3 807.592  14
  -3   3  16 25794.2 834.256   6
  -3   3  16 25337.8 776.979  11
  -3  -3  16 25500.8 812.768  11
   3  -3 -16 23546.4 810.335  18
   3   3 -15 566.896 159.580  14
  -3   3  15 249.564 116.712  11
  -3  -3  15 430.290 143.383  11
  -3   3  15 324.756 140.604   6
   3  -3 -15 677.651 167.591  18
   3   3 -14 468.464 163.619  14
  -3  -3  14 253.035 118.515   6
   3  -3 -14 208.778 138.310  18
  -3   3  14 524.498 148.733  11
  -3  -3  14 202.348 127.831  11
   3  -3 -14 166.386 137.118  19
  -3   3  14 459.838 164.209   6
  -3  -3  13 161.783 102.319   6
  -3   3  13 212.043 142.544   6
   3  -3 -13 286.899 140.233  19
  -3   3  13 448.034 146.905  11
   3  -3 -13 173.608 135.846  18
   3  -3 -12 3312.66 347.516  19
  -3   3  12 3152.41 325.744  11
  -3  -3  12 3524.69 329.608   6
  -3   3  12 3157.37 351.328   6
   3  -3 -12 2921.15 334.132  18
   3   3 -12 3234.29 338.657  19
   3  -3 -11 3795.09 803.747  16
   3   3 -11 4178.13 370.123  19
   3   3 -11 3936.74 767.992   1
  -3  -3  11 3656.93 762.293  15
   3  -3 -11 4930.87 419.061  18
  -3  -3  11 3492.96 738.552   2
  -3  -3  11 3765.06 336.735   6
  -3   3  11 4254.04 392.389   6
   3  -3 -11 5141.76 414.691  19
  -3  -3  10 69631.6 3195.51   2
   3  -3 -10 70276.1 1776.14  19
  -3  -3  10 68572.6 3137.38  15
  -3   3  10 71581.4 1821.59   6
   3   3 -10 72355.0 1769.77  19
   3  -3 -10 65091.5 3226.73  16
   3   3 -10 70510.5 3152.29   1
   3  -3  -9 2795.14 591.197  16
  -3  -3   9 3225.95 608.415  15
  -3   3   9 3266.97 610.804   3
   3   3  -9 2979.56 591.789   1
   3  -3  -9 3100.43 600.979  17
   3   3  -8 94391.5 3308.30   1
   3  -3  -8 98506.1 3427.13  17
  -3  -3   8 93162.0 3202.07  15
   3  -3  -8 92609.0 3385.92  16
   3  -3  -7 19537.3 1322.66  16
  -3   3   7 17379.5 1055.04   2
   3  -3  -7 19291.6 1326.07  17
   3   3  -7 18733.2 1269.63   1
  -3  -3   7 18800.0 1190.84  15
   3  -3  -6 129646. 3656.83  17
  -3  -3   6 121171. 3189.00  15
  -3   3   6 114737. 3124.38   2
   3  -3  -6 122686. 3483.80  16
   3   3  -6 122564. 3480.06   1
  -3  -3   5 535.145 177.667  15
   3  -3  -5 676.156 268.289  17
   3   3  -5 523.128 206.328   1
   3  -3  -5 869.622 272.893  16
  -3  -3   5 594.836 243.136   2
  -3   3   5 388.012 187.447   2
  -3  -3   4 114171. 2568.57  15
   3  -3  -4 114836. 3174.88  17
   3   3  -4 116893. 3092.55   1
  -3  -3   4 121203. 3185.65   2
   3  -3  -4 112700. 2912.10  16
  -3   3   4 109813. 2997.90   2
   3   3  -3 26758.3 1221.37   1
  -3  -3   3 26269.2 1246.92   2
  -3   3   3 24542.3 1246.83   2
   3  -3  -3 25391.4 1289.74  17
   3  -3  -3 24195.1 1042.41  16
  -3  -3   2 67016.2 2044.95   2
   3  -3  -2 61822.3 2181.27  17
   3  -3  -2 63692.5 1679.45  16
  -3  -3   1 66609.8 2067.71   2
  -3   3   1 68631.8 2414.82   2
  -3  -3   0 176118. 4062.92   2
   3   3   0 176105. 3999.25   3
  -3   3   0 174903. 4389.20   2
   3  -3   0 181282. 4293.46  17
   3   3   1 22764.9 695.347  15
   3   3   1 22599.2 1117.52   3
  -3  -3  -1 22565.2 1276.08   2
  -3   3  -1 21857.3 1344.08   2
   3  -3   1 21554.0 1232.90  17
   3   3   2 163765. 3861.16   3
  -3   3  -2 163300. 4570.49   1
   3   3   2 166494. 3371.88  15
  -3  -3  -2 178216. 4650.91   2
   3  -3   2 175370. 4798.37  15
   3   3   3 85014.8 2311.19  15
  -3  -3  -3 87498.7 2556.22   1
   3   3   3 84460.4 2521.53   3
  -3   3  -3 83619.3 3203.69   1
   3  -3   3 93184.8 3370.62  15
  -3  -3  -3 90077.3 2900.80   2
   3   3   4 153189. 3814.94  15
  -3   3  -4 160933. 4974.63   1
   3   3   4 154892. 3810.41   3
   3  -3   4 166154. 5076.99  15
   3   3   5 1445.02 302.986   3
   3   3   5 1526.00 351.003  15
  -3   3  -5 1422.88 500.954   1
   3  -3   5 1552.33 512.873  15
  -3  -3  -5 1379.69 452.576  16
   3   3   6 56854.6 2431.30  15
  -3   3  -6 57778.1 3068.52   1
   3  -3   6 67117.7 3385.74  15
  -3  -3  -6 66334.4 3081.28  16
  -3   3  -7 7968.70 1167.64   1
   3   3   7 10341.6 1084.09  15
   3  -3   7 9808.32 1355.67  15
  -3  -3  -7 10147.4 1199.59  16
   3  -3   8 20665.2 2107.49  15
   3   3   8 20081.8 1655.34  15
  -3   3  -8 18575.5 1852.92   1
  -3   3  -8 19692.8 890.417  18
  -3   3  -8 21038.9 954.474  14
   3   3   8 21289.1 939.629  11
   3  -3   8 20210.8 876.087  11
   3   3   8 20847.5 949.746   6
  -3  -3  -8 21456.3 872.818  18
  -3  -3  -8 21301.2 1783.72  16
   3  -3   9 52830.4 3576.01  15
   3   3   9 42628.2 2687.93  15
  -3   3  -9 50970.7 1574.74  18
  -3   3  -9 51646.5 1633.52  14
   3   3   9 50484.0 1602.65  11
   3  -3   9 51507.4 1565.10  11
   3   3   9 50115.6 1617.83   6
  -3  -3  -9 50456.0 1528.01  18
  -3  -3  -9 53083.4 2938.50  16
  -3   3  -9 48775.7 3145.07   1
  -3   3 -10 35456.2 1307.83  18
  -3   3 -10 36215.7 1326.48  14
  -3  -3 -10 37700.9 1311.43  18
   3   3  10 37157.7 1330.69  11
   3   3  10 36950.5 1378.74   6
   3  -3  10 38358.4 1332.91  11
  -3   3 -11 704.411 161.955   8
   3   3  11 485.927 183.207   6
  -3   3 -11 490.243 174.916  14
   3   3  11 663.927 197.774  11
   3  -3  11 669.560 193.018  11
  -3   3 -11 604.476 199.538  18
  -3  -3 -11 739.153 211.157  18
  -3   3 -12 17868.9 705.711   8
  -3   3 -12 18437.5 792.481  14
   3  -3  12 17642.1 798.586  11
   3   3  12 19084.5 831.791  11
  -3  -3 -12 18093.0 844.201  18
   3   3  12 19606.3 889.000   6
  -3   3 -13 15248.2 617.124  14
   3   3  13 16735.2 741.910   6
   3  -3  13 15276.5 657.621  11
   3   3  13 16350.9 677.257  11
  -3  -3 -13 17534.9 743.571  18
   3  -3  14 35390.6 910.064  11
  -3  -3 -14 36518.8 972.959   8
   3   3  14 35313.2 921.169  11
  -3  -3 -14 35730.8 982.433  18
  -3  -3 -15 306.387 63.3893   8
   3   4 -16 14671.6 600.189  14
   3  -4 -16 15238.6 610.185  18
   3   4 -16 17235.3 676.402  12
  -3  -4  16 16223.0 593.870  11
  -3   4  16 16390.4 631.820   6
  -3   4  15 31933.6 983.493  11
  -3  -4  15 32125.9 1008.73  11
  -3   4  15 31999.2 1053.77   6
   3   4 -15 31703.0 1053.13  14
   3  -4 -15 30566.8 1039.72  18
   3   4 -14 26332.7 1007.53  14
  -3   4  14 24886.5 926.115  11
  -3  -4  14 26946.8 963.039  11
  -3   4  14 26551.7 999.364   6
   3  -4 -14 24458.7 929.149  19
   3  -4 -14 24767.8 982.305  18
  -3   4  13 33283.4 1123.60  11
  -3  -4  13 35440.0 1164.38  11
  -3   4  13 33659.8 1197.37   6
   3  -4 -13 32813.0 1142.39  19
   3  -4 -13 33109.0 1197.46  18
   3   4 -13 36355.9 1243.18  14
  -3   4  12 61188.4 1647.43  11
  -3   4  12 62512.4 1755.91   6
   3  -4 -12 61938.9 1704.63  19
   3  -4 -12 62631.0 1764.73  18
   3   4 -11 109956. 4413.22   1
   3  -4 -11 117761. 2607.57  19
  -3   4  11 112079. 2499.13  11
  -3   4  11 119480. 2664.70   6
   3   4 -11 116882. 2563.70  19
  -3  -4  11 113804. 4571.87   2
   3  -4 -11 108945. 4524.06  16
   3   4 -10 42953.5 1264.60  19
  -3   4  10 45299.3 1353.92   6
  -3  -4  10 40037.2 2470.53   2
   3   4 -10 41308.6 2433.94   1
   3  -4 -10 45101.5 1327.88  19
   3  -4 -10 39817.1 2462.31  16
  -3  -4   9 11524.3 1126.29  15
  -3   4   9 13274.6 1275.20   3
   3   4  -9 11072.6 1155.84   1
   3  -4  -9 13447.2 1249.90  17
   3  -4  -9 11650.5 1223.53  16
  -3   4   8 159.985 196.458   3
  -3  -4   8 13.7686 139.139  15
   3   4  -8 146.876 197.265   1
   3  -4  -8 357.421 231.279  17
   3  -4  -8 275.455 243.725  16
  -3  -4   7 221.483 143.295  15
   3   4  -7 110.433 160.187   1
   3  -4  -7 816.922 334.511  17
   3  -4  -7 660.332 313.693  16
  -3  -4   6 55950.9 1919.23  15
   3   4  -6 55531.7 2217.48   1
  -3   4   6 50732.8 1876.02   2
   3  -4  -6 55764.7 2319.31  17
   3  -4  -6 56302.1 2209.81  16
  -3  -4   5 79512.5 2132.11  15
  -3   4   5 73467.0 2347.52   2
   3   4  -5 82607.0 2620.55   1
   3  -4  -5 76138.7 2696.56  17
   3  -4  -5 76287.2 2472.49  16
  -3  -4   4 48223.4 1329.13  15
   3   4  -4 48959.2 1845.51   1
  -3  -4   4 47770.4 1897.71   2
  -3   4   4 44847.9 1766.64   2
   3  -4  -4 45170.8 1950.86  17
   3  -4  -4 47718.8 1708.97  16
  -3  -4   3 100442. 2824.01   2
   3  -4  -3 89636.8 2942.03  17
  -3   4   3 89892.4 2762.34   2
   3   4  -3 101764. 2735.13   1
   3  -4  -3 95632.0 2431.19  16
  -3  -4   2 185947. 4218.04   2
   3  -4  -2 183404. 3647.26  16
  -3   4   2 178998. 4393.12   2
   3  -4  -2 181663. 4694.04  17
   3   4  -1 505647. 9377.53   3
   3  -4  -1 520116. 9821.87  17
  -3  -4   1 484682. 9074.67   2
  -3   4   1 507995. 9544.98   2
   3  -4  -1 489848. 8215.84  16
   3   4   0 133840. 3468.10   3
  -3  -4   0 135375. 3311.90   2
   3  -4   0 129370. 3645.31  17
  -3   4   0 129296. 3639.41   2
  -3   4  -1 69289.1 2603.77   1
   3   4   1 70064.5 2327.74   3
  -3  -4  -1 71624.4 2414.94   2
  -3   4  -1 71506.5 2621.58   2
   3  -4   1 69603.1 2495.25  17
   3   4   2 15235.0 1010.24   3
  -3   4  -2 14678.7 1194.04   1
   3  -4   2 16049.3 1374.65  15
  -3  -4  -2 16781.0 1189.39   2
  -3   4  -2 15394.1 883.142   3
  -3  -4  -2 16340.0 1295.56  16
   3   4   3 4027.06 408.503  15
  -3   4  -3 5026.01 753.440   1
   3   4   3 4691.09 559.629   3
  -3  -4  -3 3715.36 488.382   2
   3  -4   3 5042.13 833.142  15
  -3  -4  -3 4419.19 725.769  16
   3  -4   4 34873.2 2244.35  15
   3   4   4 35727.4 1650.26   3
  -3   4  -4 32527.2 2050.33   1
  -3  -4  -4 38683.8 2277.96  16
   3   4   4 31967.1 1419.38  15
   3  -4   5 64647.4 3278.96  15
   3   4   5 58027.3 2220.79  15
   3   4   5 63775.2 2322.98   3
  -3   4  -5 57338.2 2944.85   1
   3  -4   6 23184.2 2050.09  15
   3   4   6 20816.5 1388.72  15
  -3   4  -6 21942.1 1883.05   1
  -3  -4  -6 24761.0 2000.66  16
   3  -4   7 71991.7 3948.25  15
   3   4   7 66653.6 2858.28  15
  -3   4  -7 70514.2 3712.70   1
   3  -4   8 91153.9 4730.45  15
  -3   4  -8 85760.7 2189.03  18
  -3   4  -8 92280.4 2360.70  14
   3   4   8 89328.0 2271.03  11
   3  -4   8 87587.7 2171.39  11
   3   4   8 89355.4 2303.98   6
  -3  -4  -8 88818.0 2133.15  18
  -3   4  -8 92150.9 4487.55   1
  -3  -4  -8 98850.2 4272.64  16
   3  -4   9 115842. 5573.34  15
   3  -4   9 117900. 2705.75  11
   3   4   9 111346. 2782.40   6
   3   4   9 114925. 2743.08  11
  -3   4  -9 113819. 2695.24  18
  -3  -4  -9 114808. 2645.41  18
  -3   4  -9 115847. 5209.56   1
  -3  -4  -9 123831. 4903.39  16
  -3   4  -9 122345. 2866.93  14
  -3   4 -10 56913.5 1759.83  14
   3   4  10 59297.1 1748.58  11
   3   4  10 57899.2 1805.07   6
   3  -4  10 57341.0 1689.23  11
  -3  -4 -10 61917.4 1729.93  18
  -3   4 -11 46101.4 1465.50  14
   3   4  11 45004.5 1434.92  11
   3   4  11 44463.3 1495.50   6
   3  -4  11 44013.8 1384.71  11
  -3  -4 -11 46325.7 1456.21  18
   3   4  12 13402.3 711.456   6
   3   4  12 13797.7 672.265  11
   3  -4  12 12703.0 626.081  11
  -3   4 -12 13300.1 667.679  14
  -3  -4 -12 13916.1 702.228  18
  -3   4 -13 2007.11 217.828  14
   3   4  13 2280.49 261.605   6
   3  -4  13 2264.36 220.035  11
  -3  -4 -13 2013.77 242.357  18
   3   4  13 2354.78 241.847  11
  -3  -4 -14 3481.03 251.106   8
   3  -4  14 2821.92 187.620  11
  -3  -4 -14 3036.72 230.699  18
   3   4  14 3505.31 226.673  11
  -3  -5  16 13473.6 491.594  11
  -3   5  16 13399.4 525.215   6
   3  -5 -16 13404.1 542.270  18
   3   5 -16 13674.7 553.589  14
   3   5 -15 15839.6 699.440  14
   3  -5 -15 15895.5 682.619  18
   3   5 -15 16554.3 741.281  12
  -3  -5  15 16162.8 637.229  11
  -3   5  15 15849.1 668.925   6
  -3   5  14 395.864 158.632   6
   3  -5 -14 160.398 110.973  19
   3   5 -14 301.208 157.120  14
   3   5 -14 205.715 165.029  12
   3  -5 -14 237.064 135.276  18
  -3  -5  14 153.179 108.827  11
  -3  -5  13 191.127 117.840  11
  -3   5  13 111.177 121.023   6
   3  -5 -13 137.327 118.546  18
   3   5 -13 25.1664 146.198  14
   3  -5 -13 131.968 104.876  19
   3  -5 -12 1705.84 255.232  19
   3  -5 -12 1980.57 287.976  18
  -3   5  12 2388.09 306.838   6
  -3   5  11 43058.7 1380.34   6
   3  -5 -11 44020.1 1350.48  19
   3  -5 -10 1281.45 459.892  16
   3  -5 -10 1667.27 237.215  19
   3   5 -10 977.790 438.814   1
  -3   5  10 243.858 135.190   6
  -3  -5  10 802.469 372.189   2
  -3   5   9 53788.3 1488.14   6
   3  -5  -9 54739.7 1484.25  19
   3   5  -9 51122.3 2666.97   1
   3  -5  -9 56096.1 2725.49  17
  -3   5   9 55790.1 1481.95   8
  -3   5   9 56529.0 2811.35   3
   3  -5  -9 50509.7 2659.66  16
   3   5  -8 4106.48 696.898   1
   3  -5  -8 4141.08 688.918  17
   3  -5  -8 3994.02 687.929  16
  -3   5   8 4443.96 744.279   3
   3  -5  -7 106338. 3681.56  17
  -3   5   7 113292. 3931.84   3
   3   5  -7 101542. 3519.24   1
   3  -5  -7 105646. 3532.54  16
  -3   5   6 69645.1 2917.84   3
   3  -5  -6 69455.9 2781.78  17
   3   5  -6 73282.1 2699.10   1
   3  -5  -6 73174.3 2633.64  16
   3   5  -5 190000. 4694.81   1
   3  -5  -5 188006. 4528.90  16
   3  -5  -5 185689. 4939.63  17
  -3  -5   4 2410.30 429.773   2
   3   5  -4 1878.19 367.640   1
   3  -5  -4 1700.24 320.632  16
   3  -5  -4 1614.11 415.841  17
  -3   5   4 2398.10 372.990   2
  -3  -5   3 3208.02 475.945   2
   3   5  -3 3259.72 448.658   1
  -3   5   3 3982.29 492.206   2
   3  -5  -3 4053.21 422.522  16
   3  -5  -3 3592.68 596.057  17
   3  -5  -2 820.711 182.071  16
   3   5  -2 731.318 275.916   3
  -3   5   2 474.071 208.084   2
   3  -5  -2 1108.92 371.298  17
  -3  -5   2 667.011 245.703   2
  -3   5   1 190808. 4671.74   2
   3   5  -1 201977. 4781.19   3
  -3  -5   1 196091. 4435.57   2
   3  -5  -1 188217. 4948.33  17
  -3   5   0 65999.7 2334.68   3
  -3  -5   0 59375.1 2019.90   2
   3   5   0 65890.3 2347.45   3
  -3   5   0 58231.6 2357.96   1
   3  -5   0 65010.1 2479.66  17
   3  -5   1 78965.8 2840.77  17
   3   5   1 81513.1 2709.74   3
  -3  -5  -1 84801.8 2664.97   2
  -3   5  -1 79186.1 2918.53   1
  -3   5  -1 80528.1 2602.76   3
  -3   5  -2 12293.6 1129.52   1
   3   5   2 12216.3 981.340   3
   3  -5   2 11917.1 1180.50  15
   3  -5   2 11055.0 1020.31  17
  -3  -5  -2 12021.9 1186.49  16
  -3   5  -2 12540.7 869.949   3
   3  -5   3 147645. 4944.28  15
  -3   5  -3 138256. 4462.21   1
   3   5   3 141847. 3950.86   3
  -3  -5  -3 142861. 4703.52  16
  -3  -5  -4 33075.0 2187.53  16
   3  -5   4 33157.0 2346.71  15
  -3   5  -4 32622.0 2072.68   1
   3   5   4 31718.7 1687.96   3
   3  -5   5 142991. 5479.16  15
  -3   5  -5 138425. 4910.35   1
   3   5   5 150351. 4194.43   3
  -3  -5  -5 153586. 5345.75  16
   3  -5   6 286.520 388.386  15
  -3   5  -6 529.318 362.724   1
  -3  -5  -6 505.265 415.139  16
   3  -5   7 3371.88 929.235  15
  -3   5  -7 4235.37 421.586  14
   3   5   7 3685.18 325.083   7
   3   5   7 3710.57 366.052  11
   3   5   7 3853.00 390.275   6
  -3  -5  -7 4388.95 964.068  16
  -3   5  -7 4537.91 930.858   1
   3  -5   8 10369.3 1626.83  15
  -3   5  -8 12098.8 736.711  14
   3   5   8 12186.0 681.497  11
   3   5   8 12065.1 715.708   6
  -3  -5  -8 11562.5 616.895  18
  -3   5  -8 11696.4 1566.83   1
  -3  -5  -8 12713.7 1563.77  16
  -3   5  -9 36613.3 1359.09  14
   3   5   9 34723.8 1246.14  11
   3   5   9 34091.5 1298.51   6
   3  -5   9 35719.1 1205.35  11
  -3  -5  -9 35631.5 1202.80  18
   3   5  10 21656.3 920.866  11
   3   5  10 20789.7 973.631   6
   3  -5  10 18543.8 829.470  11
  -3  -5 -10 21702.8 910.832  18
  -3   5 -10 19503.3 944.630  14
  -3   5 -11 10385.6 637.741  14
   3   5  11 10449.3 590.300  11
   3   5  11 10174.1 635.789   6
   3  -5  11 9681.34 544.189  11
  -3  -5 -11 10151.1 601.021  18
  -3   5 -12 2187.18 269.925  14
  -3  -5 -12 2093.45 256.483  18
   3   5  12 2123.11 273.368   6
   3  -5  12 1852.23 212.007  11
   3   5  12 2056.76 237.189  11
  -3   5 -13 28411.6 875.950  14
   3   5  13 29530.8 926.537   6
   3   5  13 30154.0 844.166  11
   3  -5  13 26769.9 753.142  11
  -3  -5 -13 29370.1 892.364  18
  -3  -5 -14 889.110 126.161   8
   3   5  14 485.755 71.4171  11
   3   6 -16 3229.93 233.540  12
   3   6 -16 3010.02 235.348  14
  -3   6  16 3122.28 215.604   6
   3  -6 -16 3301.45 239.100  18
   3   6 -15 2520.49 276.063  12
  -3  -6  15 1842.57 195.264  11
  -3   6  15 1692.48 206.439   6
   3  -6 -15 1821.81 221.172  18
   3   6 -15 2109.21 251.866  14
   3   6 -14 12667.6 654.144  14
   3   6 -14 12890.8 696.617  12
  -3  -6  14 11812.6 554.550  11
  -3   6  14 10953.1 573.067   6
   3  -6 -14 11275.5 592.690  18
  -3   6  13 1107.34 206.713   6
   3   6 -13 1609.58 265.557  14
   3  -6 -13 901.712 181.279  19
   3  -6 -13 933.090 197.185  18
   3   6 -13 1351.98 268.967  12
  -3  -6  13 1577.41 223.427  11
   3   6 -12 25875.1 1040.77  14
   3   6 -12 27089.8 1160.62  12
   3  -6 -12 24743.5 944.088  19
  -3   6  12 24128.8 963.849   6
   3  -6 -12 26464.7 1029.21  18
   3  -6 -11 47029.5 1387.42  19
   3   6 -11 49640.2 1652.16  12
   3   6 -10 31820.2 2234.05   1
  -3  -6  10 32322.4 2355.88   2
   3  -6 -10 32526.7 1107.40  19
   3   6 -10 34856.5 1321.41  12
  -3   6  10 31413.4 1091.07   6
   3  -6 -10 30195.6 2135.44  16
  -3   6   9 3707.92 734.245   3
   3   6  -9 4717.03 384.138   4
   3   6  -9 4764.49 460.765  12
  -3   6   9 4045.57 348.581   6
   3  -6  -9 5185.11 821.268  17
   3  -6  -9 5179.40 846.224  16
   3   6  -9 3992.52 757.939   1
   3  -6  -9 4600.52 373.488  19
  -3   6   8 1973.89 530.061   3
   3  -6  -8 2348.13 544.894  17
   3   6  -8 2057.61 514.926   1
   3   6  -8 2233.15 310.744  12
   3  -6  -8 2038.41 503.046  16
  -3   6   8 2226.43 247.833   8
   3   6  -7 8201.08 938.357   1
   3  -6  -7 9052.99 1028.72  17
  -3   6   7 8477.93 1044.90   3
   3  -6  -7 9396.05 973.860  16
   3   6  -6 16824.3 1269.44   1
   3  -6  -6 16343.6 1339.36  17
   3  -6  -6 18066.2 1257.47  16
  -3   6   6 16728.7 1428.09   3
  -3   6   5 12943.7 1219.88   3
  -3  -6   5 15632.5 1196.29   2
   3   6  -5 14498.0 1100.08   1
   3  -6  -5 13028.4 1178.26  17
   3  -6  -5 14726.4 1038.62  16
  -3   6   4 46412.8 2254.66   3
  -3  -6   4 49248.4 2091.47   2
   3  -6  -4 47879.4 1785.19  16
   3  -6  -4 44098.8 2213.90  17
   3   6  -4 46556.6 1957.10   1
  -3   6   3 486.782 273.015   3
  -3  -6   3 908.898 276.729   2
   3   6  -3 463.109 196.911   1
   3  -6  -3 696.220 334.581  17
   3  -6  -3 414.665 158.595  16
  -3   6   2 22255.8 1308.09   1
  -3  -6   2 25165.9 1350.40   2
   3   6  -2 25008.9 1502.01   3
  -3   6   2 24671.5 1515.79   3
   3  -6  -2 24366.0 1572.07  17
  -3   6   1 103651. 3308.18   1
  -3  -6   1 117442. 3142.47   2
  -3   6   1 119752. 3593.32   3
   3  -6  -1 102934. 3525.12  17
   3   6  -1 107160. 3428.57   3
   3   6   0 141382. 4015.90   3
  -3   6   0 134210. 3988.73   1
  -3  -6   0 131906. 3431.54   2
   3  -6   0 140065. 4140.96  17
  -3   6   0 145199. 4007.08   3
   3  -6   1 16562.9 1268.50  17
   3   6   1 14654.2 1147.15   3
  -3   6  -1 15480.9 1244.46   1
  -3   6  -1 15016.2 1099.52   3
  -3  -6  -2 759.712 371.145  16
   3  -6   2 1654.45 504.514  15
   3  -6   2 666.341 338.490  17
  -3   6  -2 666.555 236.493   3
  -3   6  -2 570.702 298.071   1
   3   6   2 888.449 306.815   3
   3  -6   3 177.749 273.594  15
   3   6   3 262.691 189.481   3
   3  -6   3 167.956 190.596  17
  -3  -6  -3 318.013 365.005  16
  -3   6  -3 332.911 318.620   1
   3  -6   4 17740.9 1737.92  15
  -3   6  -4 17748.4 1549.38   1
   3   6   4 20021.5 1401.38   3
  -3  -6  -4 20239.6 1758.46  16
   3  -6   5 19720.2 1990.54  15
   3   6   5 19742.4 1423.67   3
  -3   6  -5 16852.1 1601.60   1
  -3  -6  -5 18846.4 1774.12  16
   3  -6   6 38235.9 2991.96  15
  -3   6  -6 38122.5 1334.55  14
  -3   6  -6 35584.5 2469.97   1
   3   6   6 38668.4 1175.25   7
  -3  -6  -6 38297.9 2665.02  16
  -3   6  -7 332.199 315.968   1
   3  -6   7 602.023 473.035  15
  -3   6  -7 376.307 159.168  14
   3   6   7 425.484 130.237   7
   3   6   7 332.260 140.371  11
   3   6   7 433.364 164.097   6
  -3  -6  -7 954.448 566.171  16
  -3   6  -8 14069.8 804.951  14
   3   6   8 13755.1 698.389  11
  -3   6  -8 13049.9 1624.89   1
   3  -6   8 14740.4 1993.57  15
   3   6   8 13981.9 673.305   7
   3   6   8 13903.4 765.000   6
  -3  -6  -8 15095.9 1761.09  16
   3   6   9 16326.2 713.772   7
   3   6   9 16021.0 756.862  11
   3   6   9 15828.6 828.885   6
  -3   6  -9 16695.2 875.874  14
  -3  -6  -9 16192.8 748.334  18
  -3   6 -10 69454.8 1980.19  14
   3   6  10 70260.5 1787.84  11
   3   6  10 69299.5 1930.57   6
  -3  -6 -10 71672.8 1828.49  18
  -3   6 -11 5117.81 436.072  14
  -3  -6 -11 4241.55 360.560  18
   3   6  11 4798.25 357.720  11
   3   6  11 4860.33 415.183   6
  -3   6 -12 805.289 176.427  14
   3   6  12 983.670 148.768  11
   3   6  12 696.636 162.924   6
  -3  -6 -12 707.478 147.736  18
  -3   6 -13 2608.03 230.043  14
  -3  -6 -13 2480.48 202.856  18
  -3  -6 -14 11196.6 372.952   8
   3   7 -15 38948.9 1092.28  14
   3   7 -15 39888.2 1076.57  12
  -3   7  15 38141.1 1008.32   6
   3  -7 -15 38020.3 1045.20  18
   3   7 -14 134.443 123.713  14
  -3   7  14 159.225 86.5031   6
   3   7 -14 171.248 137.804  12
  -3   7  14 108.536 85.3989   9
  -3  -7  14 186.799 90.3609  11
   3  -7 -14 141.497 114.670  18
   3   7 -13 20.1482 130.177  14
   3  -7 -13 124.629 97.2481  19
  -3   7  13 7.80388 93.1496   6
   3   7 -13 78.5500 149.763  12
  -3  -7  13-6.13105 68.2277  11
   3  -7 -13 32.8910 114.525  18
   3   7 -12 1274.55 242.331  14
   3  -7 -12 1891.87 279.376  18
   3   7 -12 1870.99 311.063  12
  -3  -7  12 1523.98 208.678  11
   3  -7 -12 1509.31 218.481  19
  -3   7  12 1301.89 217.227   6
  -3   7  11 1285.49 213.633   6
   3   7 -11 1417.23 243.949  14
   3  -7 -11 1101.27 198.561  19
   3  -7 -10 642.440 154.863  19
   3   7 -10 456.142 164.788  14
   3   7 -10 398.987 196.288  12
   3   7 -10 428.448 144.369   4
  -3   7  10 241.873 115.436   6
   3   7  -9 48161.0 2718.35   1
   3  -7  -9 48756.4 1368.10  19
  -3  -7   9 50914.5 2940.10   2
  -3   7   9 48094.2 2754.27   3
   3  -7  -9 47549.9 2601.53  16
   3   7  -9 49328.7 1430.14   4
   3   7  -9 49671.6 1618.62  12
  -3   7   9 44479.4 1332.86   6
   3  -7  -9 46103.4 2546.01  17
  -3   7   8 3912.15 751.532   3
   3   7  -8 3001.52 322.764   4
   3   7  -8 3183.13 379.972  12
   3   7  -8 3582.37 695.014   1
  -3   7   8 3602.88 319.516   8
  -3  -7   8 2940.27 686.498   2
   3  -7  -8 3253.34 659.450  17
   3  -7  -8 3070.24 611.513  16
  -3   7   7 109895. 2351.90  13
   3   7  -7 103497. 2582.53  12
   3   7  -7 103282. 2367.11   4
   3   7  -7 105281. 3820.66   1
   3  -7  -7 113961. 4091.83  17
  -3  -7   7 107020. 4029.07   2
  -3   7   7 107553. 4144.52   3
   3  -7  -7 106721. 3661.37  16
  -3  -7   6 16275.6 1382.26   2
   3   7  -6 14806.4 1241.85   1
   3  -7  -6 16053.3 1403.22  17
  -3   7   6 15074.8 1422.60   3
   3  -7  -6 15769.1 1198.91  16
   3   7  -5 193719. 5103.03   1
  -3   7   5 201398. 5744.60   3
  -3  -7   5 192160. 5265.93   2
   3  -7  -5 190573. 5542.49  17
   3  -7  -5 198402. 4840.53  16
   3  -7  -4 7066.96 662.645  16
  -3  -7   4 7139.23 807.711   2
   3  -7  -4 6336.56 874.441  17
   3   7  -4 6427.09 724.525   1
  -3   7   4 7523.01 938.034   3
  -3   7   3 996.517 374.722   3
  -3  -7   3 703.487 253.370   2
   3  -7  -3 620.592 306.145  17
   3   7  -3 658.181 244.881   1
   3  -7  -2 2660.23 555.823  17
   3   7  -2 3167.84 576.397   3
  -3  -7   2 3427.37 505.159   2
  -3   7   2 3344.96 494.509   1
  -3   7   2 4203.06 667.304   3
   3   7  -1 3130.56 583.874   3
  -3   7   1 2717.62 543.327   3
  -3   7   1 2395.15 444.918   1
   3  -7  -1 2228.98 505.741  17
   3   7   0 8773.89 948.924   3
  -3   7   0 8299.32 883.631   1
   3  -7   0 9005.16 981.140  17
  -3   7   0 7938.00 879.919   3
   3  -7   1 117590. 3930.51  17
  -3   7  -1 117732. 3939.62   1
  -3   7  -1 124398. 3767.69   3
  -3  -7  -1 128223. 4367.42  16
   3   7   1 127139. 4022.19   3
   3  -7   2 1462.19 487.210  15
  -3  -7  -2 1996.36 566.823  16
   3  -7   2 990.671 368.653  17
  -3   7  -2 1724.21 466.775   1
   3   7   2 1688.12 430.017   3
   3  -7   3 49615.9 2767.03  15
  -3   7  -3 53575.2 2685.86   1
   3   7   3 56356.0 2556.37   3
   3  -7   3 49934.8 2540.00  17
  -3  -7  -3 57945.9 3015.48  16
   3  -7   4 7192.31 1121.46  15
  -3   7  -4 6337.19 956.452   1
   3   7   4 6720.09 859.311   3
   3  -7   4 6263.48 906.157  17
  -3  -7  -4 7212.03 1109.89  16
   3  -7   5 152814. 5881.19  15
  -3   7  -5 156429. 3392.12  14
   3   7   5 164725. 4918.83   3
   3   7   5 159619. 3205.07   7
   3   7   5 152974. 3194.50  10
  -3  -7  -5 161236. 5797.93  16
  -3   7  -5 152763. 5343.76   1
  -3   7  -6 2747.66 710.089   1
   3   7   6 3242.71 626.283   3
   3  -7   6 2901.00 844.719  15
  -3   7  -6 4702.65 439.575  14
   3   7   6 2857.38 292.830   5
   3   7   6 3189.32 317.324   7
   3   7   6 3372.17 358.000   6
  -3  -7  -6 2668.11 770.960  16
   3  -7   7 2374.66 773.376  15
  -3   7  -7 2392.81 335.001  14
  -3   7  -7 2400.28 673.182   1
   3   7   7 2293.12 276.481   7
   3   7   7 1834.15 272.840   6
  -3  -7  -7 2043.35 701.278  16
  -3   7  -8 868.590 226.549  14
   3   7   8 928.053 211.286   6
   3   7   8 920.223 181.930   7
  -3   7  -9 696.107 214.386  14
   3   7   9 635.424 156.128   7
   3   7   9 617.190 179.107   6
  -3   7 -10 912.899 230.670  14
   3   7  10 875.749 164.859   7
   3   7  10 1129.75 214.769   6
  -3   7 -11 33597.1 1132.77  14
  -3  -7 -11 30171.2 956.933  18
   3   7  11 31928.9 1065.34   6
  -3   7 -12 1195.73 189.144  14
  -3   7 -13 4898.02 292.840  14
  -3  -7 -13 4913.20 267.243   8
   3   8 -15 90.5201 71.2732  14
   3   8 -15 92.6554 67.9854  12
   3  -8 -15 231.566 85.7890  18
   3   8 -14 5453.19 378.809  14
  -3   8  14 4835.85 299.174   7
   3   8 -14 5468.51 381.659  12
  -3   8  14 5426.46 335.147   6
   3  -8 -14 5385.91 363.513  18
  -3   8  14 5193.25 304.827   9
  -3   8  13-13.8859 91.9298   6
   3  -8 -13 157.060 114.744  18
   3   8 -13 48.7333 125.277  14
  -3   8  13 64.6064 88.7626   9
   3   8 -13 151.186 136.173  12
   3   8 -12 27398.6 1037.24  14
   3   8 -12 29962.4 1152.20  12
  -3   8  12 26615.3 950.401   6
   3  -8 -12 28639.6 1042.58  18
   3   8 -11 5894.27 461.811  14
   3   8 -11 6844.71 562.847  12
  -3   8  11 5452.95 409.864   6
   3   8 -10 41134.7 1298.72  14
   3   8 -10 39615.3 1224.12   4
   3   8 -10 40684.0 1455.85  12
   3   8  -9 1868.01 252.935  14
   3   8  -9 1861.76 257.135   4
   3   8  -9 1771.53 301.828  12
  -3   8   8 1616.03 539.805   3
   3   8  -8 1605.23 479.050   1
   3   8  -8 2004.94 268.620   4
   3   8  -8 1729.60 232.868  14
   3  -8  -8 2087.00 545.752  17
   3   8  -8 1697.00 293.237  12
  -3  -8   8 1052.89 437.098   2
   3  -8  -8 1904.63 500.552  16
  -3   8   7 2509.18 280.186   5
  -3   8   7 2735.72 669.839   3
   3   8  -7 2680.25 295.570   4
   3   8  -7 2172.04 328.252  12
  -3   8   7 2618.42 263.643   8
   3   8  -7 2783.89 355.971   9
  -3  -8   7 2188.12 600.149   2
   3  -8  -7 2313.02 578.284  17
   3   8  -7 2211.65 557.059   1
   3  -8  -7 2464.28 538.301  16
  -3  -8   6 9671.57 1096.22   2
  -3   8   6 8530.15 503.994  13
   3   8  -6 8222.89 510.644   4
   3   8  -6 8816.73 607.873  12
   3   8  -6 8504.22 566.320   9
   3  -8  -6 7897.13 1037.27  17
   3   8  -6 7907.59 956.667   1
  -3   8   6 7446.54 483.705   5
  -3   8   6 8114.62 1083.34   3
   3  -8  -6 7212.76 825.612  16
  -3   8   5 188.076 286.756   3
   3   8  -5 314.917 216.864   1
   3  -8  -5 531.583 304.055  17
  -3  -8   5 435.606 254.102   2
   3   8  -4 5541.25 705.432   1
  -3  -8   4 5898.17 766.271   2
   3  -8  -4 5648.10 842.330  17
  -3   8   4 5442.80 845.605   3
  -3  -8   3 6400.55 734.386   2
   3  -8  -3 5302.02 801.024  17
  -3   8   3 6717.97 910.297   3
   3  -8  -2 37925.6 2196.34  17
   3   8  -2 37061.0 2149.07   3
  -3   8   2 40385.2 2238.54   3
   3   8  -1 186.766 174.060   3
  -3   8   1 409.793 267.685   3
  -3   8   1 170.239 149.857   1
   3  -8  -1 20.4626 192.971  17
   3   8   0 44769.9 2358.25   3
   3  -8   0 43731.1 2332.22  17
  -3   8   0 40819.4 2033.75   1
  -3   8   0 45959.7 2315.20   3
  -3  -8   0 42461.0 2320.14  16
  -3   8  -1 733.593 296.334   3
  -3   8  -1 812.385 318.229   1
  -3  -8  -1 612.877 312.230  16
   3  -8   1 542.322 289.240  17
   3   8   1 874.806 365.859   3
   3  -8   2 4198.34 798.921  15
   3  -8   2 4234.68 720.759  17
  -3   8  -2 4391.71 737.544   1
   3   8   2 5253.05 804.809   3
  -3  -8  -2 4426.67 805.311  16
   3   8   3 3720.76 693.358   3
   3  -8   3 3491.70 759.007  15
  -3   8  -3 4519.10 771.361   1
   3  -8   3 3391.06 666.858  17
  -3  -8  -3 4961.97 904.278  16
   3   8   4 13542.5 1318.56   3
  -3   8  -4 11066.4 613.463   4
  -3   8  -4 13301.6 1403.46   1
   3   8   4 14026.7 674.067   7
  -3  -8  -4 14356.0 1579.91  16
  -3   8  -4 14261.2 746.773  14
   3   8   4 15036.3 691.463  10
   3  -8   4 13899.8 1575.21  15
   3   8   4 13366.2 622.573   9
   3   8   4 14376.1 663.469   5
   3  -8   4 12611.0 1315.70  17
  -3   8  -5 2326.37 631.395   1
   3   8   5 2804.07 609.618   3
  -3   8  -5 2835.72 341.510  14
   3   8   5 2860.80 304.690   7
   3   8   5 3048.53 327.447  10
   3  -8   5 2291.53 692.868  15
   3   8   5 2894.91 284.932   9
   3   8   5 3034.69 304.118   5
   3  -8   5 2681.54 627.275  17
  -3  -8  -5 3469.20 830.199  16
   3   8   6 6240.82 454.351   7
  -3   8  -6 6629.79 525.001  14
   3   8   6 5645.65 443.521  10
   3   8   6 5519.60 853.541   3
   3  -8   6 7579.19 1307.15  15
  -3   8  -6 5338.89 958.230   1
   3   8   6 5997.61 406.461   9
   3   8   6 5600.84 421.261   5
   3  -8   6 6085.86 979.280  17
  -3  -8  -6 8580.41 1301.29  16
  -3   8  -7 127.077 147.102  14
   3   8   7 132.077 90.6216   5
   3   8   7 260.166 127.838   7
   3   8   7 242.487 98.4584   9
  -3   8  -8 13051.5 750.964  14
   3   8   8 11601.8 616.269   7
   3   8   8 10905.5 628.868   6
  -3   8  -9 70.1143 159.674  14
   3   8   9 243.758 111.136   7
   3   8   9 77.9522 107.999   6
  -3   8 -10 22507.1 931.767  14
   3   8  10 19824.7 797.645   6
   3   8  10 21803.3 771.687   7
  -3   8 -11 429.774 155.680  14
  -3  -8 -12 1980.83 181.078   8
  -3   8 -12 2351.43 234.991  14
  -3   8 -13 719.035 111.214  14
   3   9 -14 2760.40 228.949  14
  -3   9  14 2427.32 183.110   7
   3   9 -14 2904.50 237.755  12
   3  -9 -14 2776.69 227.415  18
  -3   9  14 2291.49 178.656   9
   3   9 -13 784.164 164.224  14
   3   9 -13 656.755 156.199  12
  -3   9  13 742.327 141.528   9
   3  -9 -13 568.582 136.299  18
   3   9 -12 8678.07 530.603  14
   3   9 -12 9625.87 582.698  12
   3  -9 -12 8804.68 526.083  18
  -3   9  12 10208.3 546.442   9
   3  -9 -11 2788.82 320.095  18
   3   9 -11 2488.91 292.418  14
   3   9 -11 2542.41 329.872  12
   3   9 -10 2058.17 260.018   4
   3   9 -10 1907.07 262.643  14
   3   9 -10 1778.69 300.178  12
   3   9  -9 21575.5 879.530  14
   3   9  -9 21825.8 888.328   4
   3   9  -9 21074.3 995.411  12
   3   9  -8 25475.5 944.815  14
  -3   9   8 26892.6 973.470   5
   3   9  -8 24973.4 981.159   4
   3   9  -8 23485.5 1073.86  12
  -3   9   7 76835.8 1888.16   5
   3   9  -7 75747.6 1912.64   4
  -3  -9   7 76071.3 3487.61   2
   3   9  -7 70784.2 1927.33   9
   3  -9  -7 75330.7 3420.73  17
  -3   9   7 70588.2 3546.41   3
   3   9  -7 70567.8 2045.23  12
   3   9  -7 71368.5 3207.35   1
  -3   9   6 1428.27 221.723   5
  -3   9   6 1196.12 465.695   3
   3   9  -6 1639.44 282.506  12
   3   9  -6 1607.26 286.456   9
   3   9  -6 1455.34 435.470   1
   3   9  -6 1638.52 239.029   4
  -3  -9   6 1370.49 456.320   2
   3  -9  -6 1169.74 408.990  17
   3   9  -5 92490.9 3430.35   1
   3   9  -5 105423. 2496.83   9
  -3  -9   5 96845.0 3676.52   2
  -3   9   5 99741.7 2207.73  13
   3   9  -5 98255.4 2284.04   4
   3   9  -5 93183.9 2416.11  12
  -3   9   5 102097. 4170.40   3
  -3   9   5 97377.8 2218.12  10
  -3   9   5 100776. 2306.99   5
   3  -9  -5 95850.4 3849.93  17
  -3   9   4 5302.96 410.767   5
  -3   9   4 5320.77 384.294  13
   3   9  -4 4895.16 394.873   4
   3   9  -4 5203.22 448.436  12
  -3   9   4 4926.11 377.031  10
   3   9  -4 5141.43 452.938   9
   3  -9  -4 5213.99 827.621  17
  -3   9   4 5185.05 872.518   3
  -3   9   3 185.989 240.522   3
   3  -9  -3 31.0013 224.513  17
   3   9  -3 108.819 93.6760   4
   3   9  -3 18.5648 129.002   9
   3   9  -2 325.860 273.525   3
  -3   9   2 736.143 369.879   3
   3  -9  -2 9.51755 181.953  17
  -3   9   1 6222.06 906.293   3
   3   9  -1 5237.64 835.113   3
  -3  -9   1 5738.93 819.268  16
   3  -9  -1 5425.54 849.673  17
   3   9   0 2525.63 593.890   3
  -3  -9   0 2678.10 609.489  16
  -3   9   0 2267.58 543.868   3
   3  -9   0 1969.15 525.933  17
   3  -9   1 42461.8 2595.68  15
   3   9   1 44766.5 2504.08   3
  -3   9  -1 33735.6 1200.60   4
  -3  -9  -1 41688.2 2423.90  16
   3   9   1 41447.4 1227.34  10
  -3   9  -1 37427.1 2056.50   1
  -3   9  -1 40353.5 1223.71  10
   3   9   1 41673.5 1244.59   9
  -3   9  -1 40643.9 2159.72   3
   3  -9   1 41701.9 2338.84  17
   3   9   1 42945.0 1251.88   5
   3   9   2 3017.39 654.008   3
  -3  -9  -2 3295.19 713.057  16
  -3   9  -2 3550.19 363.687  14
  -3   9  -2 2818.89 358.817   4
   3   9   2 3003.29 319.343  12
   3   9   2 2899.82 307.676   7
   3   9   2 3052.23 300.406  10
   3  -9   2 2705.14 685.004  15
   3   9   2 2980.35 302.728   5
   3   9   2 3174.21 310.147   9
   3  -9   2 3066.94 637.775  17
  -3   9  -2 3420.96 648.049   1
  -3   9  -3 53632.9 1597.14  14
  -3   9  -3 46795.0 1454.08   4
   3   9   3 55223.2 1495.26   5
   3   9   3 46686.6 1526.11  12
   3   9   3 54726.3 1516.19   7
   3   9   3 56482.6 2897.07   3
   3   9   3 56578.5 1509.69  10
  -3   9  -3 50155.1 2709.62   1
  -3  -9  -3 58823.9 3180.55  16
   3  -9   3 52510.6 3048.31  15
   3   9   3 51086.1 1433.81   9
   3  -9   3 52898.9 2718.25  17
   3  -9   4 8034.56 1248.50  15
  -3   9  -4 9155.84 600.449  14
  -3   9  -4 9435.54 1198.29   1
   3   9   4 8441.30 538.117   7
   3   9   4 9585.30 1166.94   3
  -3  -9  -4 9757.22 1316.85  16
   3   9   4 8471.96 533.101  10
   3   9   4 8097.49 496.276   9
   3   9   4 8959.08 536.083   5
   3  -9   4 9183.23 1129.02  17
  -3   9  -5 97830.5 2420.60  14
   3  -9   5 93070.6 3920.09  17
  -3   9  -5 93083.5 4098.85   1
   3  -9   5 91432.7 4451.92  15
   3   9   5 93372.7 2154.04   9
   3   9   5 95587.7 2284.34   7
   3   9   5 98264.8 2253.43   5
   3   9   5 95095.1 2288.36  10
   3   9   5 96402.3 3955.52   3
  -3  -9  -5 99259.5 4490.68  16
  -3   9  -6 22683.9 998.359  14
   3   9   6 21963.5 901.119   7
   3   9   6 20904.3 898.041  10
   3   9   6 21636.9 829.638   9
   3   9   6 22354.3 884.305   5
  -3   9  -7 1621.22 276.068  14
   3   9   7 1402.57 196.100   9
   3   9   7 1688.75 249.259   7
  -3   9  -7 1925.84 240.237  10
   3   9   7 1694.33 233.883   5
  -3   9  -8 6385.89 508.932  14
  -3   9  -8 6062.57 399.826  10
   3   9   8 5808.54 424.439   7
  -3   9  -9 7520.80 531.464  14
   3   9   9 7064.72 449.151   7
  -3   9 -10 689.291 188.131  14
   3   9  10 479.894 121.258   7
   3   9  11 20365.9 615.098   7
  -3   9 -11 22476.4 793.907  14
  -3   9 -12 1238.35 162.956  14
   3  10 -14 25404.0 665.644  12
   3  10 -13 80.3655 76.2274  14
   3  10 -13 3.92397 80.2819  12
  -3  10  13 58.7586 70.8956   7
   3 -10 -13 112.995 72.1676  18
  -3  10  13 83.5639 70.7666   9
   3  10 -12 80363.9 1829.48  14
   3  10 -12 78893.6 1875.30  12
   3 -10 -12 77606.8 1807.54  18
   3  10 -11 20606.5 814.489  14
   3  10 -11 20506.4 739.342   4
   3  10 -11 21085.7 872.515  12
   3 -10 -11 21762.9 836.758  18
  -3  10  11 22495.4 847.068   9
   3  10 -10 46007.5 1365.16  14
   3  10 -10 48737.9 1358.11   4
   3  10 -10 47212.9 1470.58  12
  -3  10  10 49714.4 1433.29   9
   3  10  -9 1548.17 228.268  14
   3  10  -9 1877.70 255.602   4
   3  10  -9 1631.17 284.951  12
   3  10  -8 1850.98 265.206   4
   3  10  -8 1654.42 269.476  12
  -3  10   8 2235.37 263.111   5
   3  10  -7 15034.6 737.607   9
   3  10  -7 14462.7 793.242  12
   3  10  -7 15216.0 744.645   4
  -3  10   7 16036.6 738.113   5
  -3  10   6 18375.3 819.648   5
   3  10  -6 19022.9 839.276   4
   3  10  -6 18817.2 914.234  12
  -3  10   6 18658.9 791.153  10
   3  10  -6 19513.6 881.852   9
  -3  10   6 18310.2 1747.44   3
  -3  10   5 1296.14 485.692   3
  -3  10   5 864.953 182.258   5
   3 -10  -5 539.562 317.860  17
  -3  10   5 1126.50 208.029   9
   3  10  -5 978.075 227.708  12
   3  10  -5 1032.63 207.281   4
  -3  10   5 1139.47 201.763  10
   3  10  -5 905.511 209.421   9
  -3  10   4 70726.1 1849.76   5
  -3  10   4 66789.2 3332.80   3
  -3  10   4 68058.1 1708.95  13
  -3  10   4 66426.6 1743.33  10
   3  10  -4 68867.0 1821.54   4
  -3  10   4 72525.4 1793.55   9
   3  10  -4 69215.1 1925.12  12
   3  10  -4 73100.5 1970.84   9
   3 -10  -4 61719.4 3057.32  17
  -3  10   3 3733.20 329.617   9
  -3  10   3 3865.44 348.734  10
  -3  10   3 3748.28 324.463  13
  -3  10   3 3443.55 735.903   3
  -3  10   3 3714.64 399.920  12
   3  10  -3 4282.13 382.498   4
   3  10  -3 3880.42 389.256  12
   3 -10  -3 3723.89 745.071  17
   3  10  -3 3924.94 320.618  10
   3  10  -3 3922.48 402.327   9
  -3  10   3 3877.64 371.475   5
   3  10  -3 3834.42 335.504   5
  -3  10   2 101502. 2351.50   5
  -3  10   2 96284.3 2154.90  13
  -3  10   2 98301.1 2266.89  10
   3  10  -2 96725.9 2282.77   4
  -3  10   2 102895. 2405.11  12
   3  10  -2 98951.3 2370.78  12
   3  10  -2 99936.9 2188.03  10
   3  10  -2 100305. 4171.14   3
  -3 -10   2 100976. 3768.45  16
   3  10  -2 98073.9 2250.66   5
   3  10  -2 100472. 2408.46   9
  -3  10   2 96871.2 2172.30   9
  -3  10   2 100311. 4062.03   3
   3 -10  -2 104188. 4045.05  17
  -3  10   1 9869.80 581.354   5
   3 -10  -1 10691.0 1218.35  17
  -3 -10   1 9458.85 1073.30  16
   3  10  -1 10457.9 1263.38   3
   3  10  -1 9700.56 565.706   4
   3  10  -1 10328.9 610.199   7
  -3  10   1 9931.84 585.896  12
   3  10  -1 9479.10 580.565  12
  -3  10   1 9927.77 567.364  10
   3  10  -1 10159.2 544.395  10
   3  10  -1 9662.11 599.113   9
  -3  10   1 9511.20 1157.56   3
   3  10  -1 9819.44 559.830   5
  -3 -10   0 95090.3 3771.31  16
  -3  10   0 95040.7 2287.73   5
   3 -10   0 101268. 4276.98  15
   3  10   0 103450. 4170.38   3
   3 -10   0 102155. 3944.03  17
   3  10   0 92733.7 2241.93   4
   3  10   0 95753.8 2321.07   7
  -3  10   0 95369.8 2256.06  12
   3  10   0 94766.3 2296.53  12
  -3  10   0 103407. 2302.88  10
   3  10   0 102987. 2235.82  10
   3  10   0 98729.9 2322.63   9
  -3  10   0 100057. 3847.12   3
   3  10   0 98929.1 2268.74   5
   3  10   1 1940.84 547.023   3
   3 -10   1 1126.40 423.083  15
  -3 -10  -1 1448.27 493.706  16
  -3  10  -1 1647.32 244.370  10
  -3  10  -1 1607.48 279.437  14
  -3  10  -1 1441.89 224.801   5
   3  10   1 1525.11 245.552  12
  -3  10  -1 1346.34 212.921  12
   3  10   1 1577.06 235.321   7
   3  10   1 1613.07 229.318  10
   3  10   1 1810.66 255.832   9
   3  10   1 1658.26 235.952   5
   3 -10   1 1671.28 499.999  17
   3  10   2 1048.90 467.918   3
   3 -10   2 825.280 433.459  15
   3  10   2 575.704 152.484   5
  -3  10  -2 775.638 171.360   5
  -3  10  -2 630.026 185.839  14
  -3  10  -2 895.511 177.718  10
   3  10   2 732.928 159.718  10
   3 -10   2 739.115 352.217  17
   3  10   2 589.522 171.912  12
   3  10   2 722.192 171.110   7
  -3 -10  -2 920.541 441.010  16
   3  10   2 1047.33 203.261   9
   3  10   3 3036.84 312.416   9
   3  10   3 3010.29 686.897   3
  -3  10  -3 2937.05 343.241  14
   3  10   3 2740.97 344.542  12
   3  10   3 3070.24 330.183   7
   3 -10   3 2248.95 572.012  17
   3  10   3 2487.61 307.146  10
  -3  10  -3 3067.15 311.550  10
  -3  10  -3 3064.13 633.012   1
   3  10   3 3320.69 332.623   5
   3 -10   3 4118.96 895.885  15
  -3 -10  -3 3170.25 732.728  16
   3 -10   4 11058.3 1465.68  15
  -3  10  -4 11849.8 690.355  14
  -3  10  -4 11918.8 1350.50   1
   3  10   4 12535.9 667.940   7
  -3  10  -4 10999.4 599.018  10
   3  10   4 12445.6 675.235  10
   3  10   4 12692.2 632.743   9
   3  10   4 11385.5 1326.28   3
   3  10   4 12947.3 660.806   5
   3  10   5 1044.70 186.257   9
  -3  10  -5 1340.62 239.564  14
  -3  10  -5 1336.57 209.085  10
   3  10   5 841.967 191.246   7
   3  10   5 1200.73 214.918   5
   3  10   5 1054.93 216.760  10
  -3  10  -6 37375.4 1169.03  10
  -3  10  -6 38924.3 1318.50  14
   3  10   6 36466.8 1128.63   9
   3  10   6 37779.7 1225.18   7
   3  10   6 34737.7 1207.57  10
   3  10   6 37273.9 1193.16   5
  -3  10  -7 203.760 146.240  14
  -3  10  -7 242.685 109.048  10
   3  10   7 390.188 128.518   5
   3  10   7 289.717 128.054   7
   3  10   7 218.637 98.2406   9
  -3  10  -8 46594.6 1396.74  14
   3  10   8 42345.0 1247.24   7
   3  10   8 40107.1 1105.82   9
  -3  10  -8 45684.4 1177.23  10
  -3  10  -9 4377.39 377.395  14
   3  10   9 4412.39 327.954   7
  -3  10 -10 61587.5 1511.19  14
   3  10  10 54722.6 1297.62   7
  -3  10 -11 76.0431 94.2118  14
   3  10  11 146.382 54.1583   7
  -3  10 -12 6103.55 295.924  14
  -3  11  13 1172.17 132.276   7
   3  11 -13 1358.06 140.190  12
  -3  11  13 1330.98 126.566   9
  -3  11  12 950.369 152.362   7
  -3  11  12 832.787 142.194   9
   3 -11 -12 563.446 113.346  18
   3  11 -11 13023.6 515.796   4
   3  11 -11 13301.6 610.023  12
   3 -11 -11 13125.5 565.485  18
  -3  11  11 13370.7 583.736   9
   3  11 -10 139.503 118.255  12
   3  11 -10 209.932 103.463   4
   3 -11 -10 272.474 120.404  18
   3  11  -9 15920.2 715.028   4
   3  11  -9 15988.5 757.961  12
  -3  11   9 15571.3 716.196   9
  -3  11   8 551.694 141.764   5
   3  11  -8 148.679 141.918  12
   3  11  -8 317.138 150.140   4
  -3  11   8 502.700 156.577   9
  -3  11   7 58595.7 1593.71   5
  -3  11   7 60078.1 1611.37   9
   3  11  -7 57254.1 1625.83   4
   3  11  -7 57264.3 1703.73  12
  -3  11   6 10963.1 617.169   5
   3  11  -6 10611.4 617.478   4
   3  11  -6 10587.6 662.461  12
  -3  11   6 9801.67 553.649  10
   3  11  -6 9741.73 584.904   9
  -3  11   6 10249.8 584.487   9
  -3  11   5 18433.6 836.282   5
   3  11  -5 17731.7 814.822   4
   3  11  -5 17317.9 866.509  12
  -3  11   5 18709.2 791.645   9
  -3  11   5 18530.6 795.376  10
   3  11  -5 16443.1 803.202   9
  -3  11   4 1196.55 218.863   5
   3  11  -4 1033.02 223.757  12
   3  11  -4 1099.75 205.928   4
  -3  11   4 1172.86 197.577   9
   3  11  -4 1091.05 231.934   9
  -3  11   4 944.522 188.696  10
  -3  11   3 32.5116 289.252   3
   3  11  -3 137.577 95.9117   5
   3 -11  -3 117.124 291.737  17
  -3  11   3 301.564 138.762   5
  -3  11   3 331.294 122.015  10
   3  11  -3 51.5294 83.4177  10
  -3  11   3 346.599 160.742  12
   3  11  -3 498.107 182.762  12
   3  11  -3 168.032 130.863   4
   3  11  -3-34.5105 160.796   9
  -3  11   3 248.577 109.366   9
  -3  11   2 992.191 414.809   3
   3  11  -2 426.722 140.811   5
  -3  11   2 708.823 183.990   5
  -3  11   2 754.773 178.765  10
  -3  11   2 812.450 153.897  13
  -3  11   2 835.961 212.853  12
   3  11  -2 250.810 144.568  12
   3  11  -2 534.348 163.580   4
   3  11  -2 290.887 114.738  10
   3  11  -2 527.967 182.383   9
  -3  11   2 961.180 164.885   9
   3 -11  -2 646.971 373.374  17
  -3  11   1 20814.0 895.882   5
   3  11  -1 23514.0 935.796   4
   3 -11  -1 20924.0 1720.80  17
  -3  11   1 20417.8 886.376  12
   3  11  -1 23034.2 952.844  12
   3  11  -1 21538.3 880.296   5
   3  11  -1 23087.7 869.353  10
   3  11  -1 22665.5 1953.30   3
   3  11  -1 21185.8 903.119   7
  -3  11   1 20852.8 875.402  10
   3  11  -1 24125.4 983.705   9
  -3  11   1 20417.3 1742.97   3
   3  11   0 1245.02 489.419   3
  -3  11   0 1735.94 252.133   5
   3  11   0 1362.39 229.815   5
   3  11   0 1358.59 237.515   9
  -3  11   0 1639.72 242.987  10
  -3  11   0 1418.20 226.104  12
   3  11   0 1056.59 219.446  12
   3  11   0 1678.08 254.891   7
   3  11   0 1419.31 234.695   4
   3 -11   0 765.689 431.684  15
   3  11   0 1245.99 203.138  10
   3 -11   0 1530.56 497.769  17
  -3 -11   0 1234.75 435.366  16
  -3  11  -1 22823.8 923.796   5
   3  11   1 23288.0 937.568   4
  -3  11  -1 22043.4 898.288  10
   3  11   1 23604.7 961.922   7
   3  11   1 22286.2 945.226  12
  -3  11  -1 22557.6 888.181  12
   3  11   1 23723.9 1974.68   3
   3  11   1 22695.3 915.293   5
   3  11   1 23903.2 914.057  10
   3  11   1 23376.3 949.116   9
   3 -11   1 22657.0 1754.93  17
  -3 -11  -1 20926.5 1726.57  16
  -3  11  -2 6345.75 460.147   5
   3  11   2 6294.58 501.556  12
   3  11   2 6227.51 474.935   7
  -3  11  -2 6583.16 447.921  12
   3  11   2 5693.44 435.166  10
  -3  11  -2 6249.89 450.888  10
   3  11   2 6250.87 462.249   9
  -3  11  -2 5939.13 489.661  14
   3  11   2 6143.54 458.185   5
  -3  11  -3 71097.9 1776.53   5
  -3  11  -3 66343.0 1866.85  14
   3  11   3 66652.3 1819.00   7
  -3  11  -3 68438.0 1735.60  12
   3  11   3 70292.2 1810.48  10
   3  11   3 65499.7 1757.85   9
   3  11   3 69909.3 1813.48   5
  -3  11  -3 67919.5 1759.06  10
   3  11   4 14451.9 702.500   5
   3  11   4 14671.2 724.635   7
  -3  11  -4 14220.3 754.439  14
   3  11   4 13790.1 703.245  10
  -3  11  -4 13374.1 655.063  10
   3  11   4 13676.6 671.295   9
  -3  11  -5 35017.3 1218.10  14
  -3  11  -5 32486.5 1067.01  10
   3  11   5 32750.6 1133.95   7
   3  11   5 32195.4 1128.62  10
   3  11   5 31423.1 1087.42   5
   3  11   5 32261.2 1060.77   9
  -3  11  -6 58.6984 110.394  14
   3  11   6 193.014 101.703   9
   3  11   6 245.289 120.612   5
   3  11   6 225.383 131.354   7
  -3  11  -6 113.631 99.5532  10
   3  11   7 3508.97 322.942   7
  -3  11  -7 3556.21 346.401  14
   3  11   7 3028.21 284.520   5
   3  11   7 3076.07 266.357   9
  -3  11  -7 3334.13 280.019  10
  -3  11  -8 1138.44 211.301  14
   3  11   8 818.333 166.451   7
   3  11   8 1093.86 165.081   5
   3  11   8 858.998 136.482   9
   3  11   9 10433.0 473.635   7
  -3  11  -9 10201.4 519.302  14
   3  11  10 1694.23 159.697   7
  -3  11 -10 1986.93 210.969  14
  -3  11 -11 14969.6 516.557  14
   3  12 -12 63796.7 1326.80  12
  -3  12  12 63907.5 1331.19   7
  -3  12  12 63837.7 1291.22   9
  -3  12  11 17357.5 591.989   9
   3  12 -11 16034.5 603.661  12
  -3  12  11 17835.0 627.166   7
   3 -12 -11 16204.4 544.300  18
   3 -12 -10 16885.0 623.437  18
   3  12 -10 17181.0 680.953  12
   3  12 -10 17485.8 639.905   4
  -3  12  10 18532.8 708.778   7
  -3  12  10 17747.4 658.664   9
  -3  12   9 65.4860 67.3889   5
   3  12  -9 271.172 125.728  12
   3  12  -9 191.826 113.079   4
   3 -12  -9 415.966 118.690  18
  -3  12   9 154.014 108.259   9
  -3  12   8 812.458 153.598   5
   3  12  -8 493.110 156.302  12
   3  12  -8 518.677 151.563   4
  -3  12   8 789.179 169.285   9
   3  12  -7 4007.45 367.183   4
   3  12  -7 4153.91 386.288  12
  -3  12   7 4240.17 360.685   5
  -3  12   7 4320.44 354.223   9
  -3  12   6 11293.0 625.081   5
   3  12  -6 12039.4 678.207  12
   3  12  -6 11856.6 598.225   9
  -3  12   6 10856.7 575.722  10
  -3  12   6 10897.7 575.351   9
   3  12  -6 12731.4 663.719   4
   3  12  -5 27440.3 1030.14   4
  -3  12   5 26532.3 1011.68   5
   3  12  -5 26941.2 1064.33  12
  -3  12   5 25049.0 948.915  10
  -3  12   5 25800.7 931.041   9
   3  12  -5 25429.6 963.900   9
  -3  12   4 23540.1 966.250   5
   3  12  -4 24213.2 966.722   4
   3  12  -4 25808.7 1039.92  12
  -3  12   4 23005.5 925.571  10
   3  12  -4 23247.1 947.559   9
  -3  12   4 23917.6 874.601   9
  -3  12   3 5170.29 436.764   5
   3  12  -3 4529.01 413.244   9
   3  12  -3 4660.43 412.683   4
   3  12  -3 4938.11 439.429  12
   3  12  -3 4746.34 360.119  10
  -3  12   3 4645.54 399.720  10
   3  12  -3 4803.30 388.628   5
  -3  12   3 5056.81 367.619   9
  -3  12   2 116280. 2657.63   5
  -3  12   2 115488. 2421.38   9
   3  12  -2 115347. 2581.13   5
   3  12  -2 117068. 2655.22   4
   3  12  -2 118987. 2709.31   9
  -3  12   2 117082. 2659.62  12
   3  12  -2 122555. 2749.65  12
   3  12  -2 115745. 2508.63  10
  -3  12   2 118468. 2647.25  10
  -3  12   1 49080.2 1469.66   5
  -3  12   1 50011.2 1467.79  10
   3  12  -1 50367.5 1490.66   4
   3  12  -1 46917.5 1415.75   7
  -3  12   1 48975.9 1449.86  12
   3  12  -1 48153.9 1503.49  12
   3  12  -1 49916.5 1399.41  10
   3  12  -1 50081.2 1516.06   9
   3  12  -1 47817.7 1422.25   5
   3  12   0 37367.0 1215.56   5
  -3  12   0 36946.6 1229.29   5
   3  12   0 37066.2 1230.92   4
   3  12   0 35635.0 1217.44   7
  -3  12   0 39138.8 1221.46  12
   3  12   0 35212.1 1242.84  12
   3  12   0 37236.0 1182.52  10
  -3  12   0 36931.2 1215.21  10
   3  12   0 37910.6 1270.20   9
   3  12   1 842.245 185.531   5
  -3  12  -1 1036.30 202.533   5
   3  12   1 678.152 177.640   9
   3  12   1 482.602 158.020  12
  -3  12  -1 668.872 160.230  12
   3  12   1 597.635 162.247   7
   3  12   1 818.937 182.568   4
   3  12   1 610.856 161.867  10
  -3  12  -1 748.826 180.484  10
  -3  12  -2 19749.8 818.176   5
   3  12   2 19311.3 835.228   5
  -3  12  -2 18510.5 788.293  10
   3  12   2 18713.6 832.091   7
   3  12   2 19945.2 833.303  10
   3  12   2 18553.1 870.834  12
   3  12   2 18718.5 821.048   9
  -3  12  -2 18664.6 775.250  12
   3  12   3 610.390 167.175   5
  -3  12  -3 571.517 146.340   5
  -3  12  -3 618.498 175.439  14
   3  12   3 469.184 161.001  10
  -3  12  -3 557.208 142.663  12
   3  12   3 626.383 170.487   7
  -3  12  -3 502.652 143.429  10
   3  12   3 612.296 163.738   9
   3  12   4 11630.4 616.063   7
  -3  12  -4 9873.14 518.071  12
   3  12   4 11257.5 601.819   5
  -3  12  -4 10156.7 612.240  14
   3  12   4 11034.9 605.324  10
   3  12   4 11074.9 580.568   9
  -3  12  -4 10553.6 552.531  10
  -3  12  -5 10968.0 615.821  14
   3  12   5 12300.1 621.220   7
  -3  12  -5 10850.4 541.180  10
   3  12   5 11095.2 594.122  10
   3  12   5 11534.5 590.795   5
   3  12   5 11460.6 566.363   9
   3  12   6 25578.7 906.986   7
  -3  12  -6 24159.4 805.273  10
   3  12   6 24621.7 831.481   9
  -3  12  -6 24051.7 924.740  14
   3  12   6 24311.9 853.732   5
  -3  12  -7 7880.40 387.991  10
  -3  12  -7 7916.01 483.279  14
   3  12   7 8102.95 457.218   7
   3  12   7 8031.75 405.234   9
   3  12   7 7888.00 419.356   5
   3  12   8 48005.0 1202.66   7
   3  12   8 45886.8 1059.57   9
  -3  12  -8 47614.5 1257.29  14
   3  12   9 17755.0 573.792   7
  -3  12  -9 16740.1 617.657  14
  -3  12 -10 25912.8 695.576  14
   3  12  10 23848.4 587.320   7
   3  13 -11 1721.18 148.016  12
  -3  13  11 1272.62 130.501   7
  -3  13  11 1481.66 130.542   9
   3  13 -10 8803.12 369.579   4
   3  13 -10 9067.60 413.264  12
  -3  13  10 9135.83 402.029   7
  -3  13  10 9362.51 389.766   9
   3  13  -9 784.841 150.312  12
  -3  13   9 949.639 157.330   7
   3  13  -9 991.763 152.205   4
  -3  13   9 1029.12 148.413   9
   3  13  -8 39725.5 1125.38   4
  -3  13   8 38512.1 1079.40   7
  -3  13   8 37993.5 1043.33   9
   3  13  -8 36711.4 1097.45  12
  -3  13   8 38425.9 1067.67   5
   3  13  -7 19120.9 770.391   4
   3  13  -7 18336.5 753.750  12
  -3  13   7 17761.5 692.127   7
  -3  13   7 17502.9 652.974  10
  -3  13   7 18822.6 691.519   9
  -3  13   7 19172.1 743.287   5
  -3  13   6 31500.6 968.870   9
   3  13  -6 33562.5 1094.11   4
   3  13  -6 31492.2 1074.94  12
  -3  13   6 30924.4 959.405   7
  -3  13   6 30912.6 989.121  10
  -3  13   6 32906.2 1067.87   5
  -3  13   5 3420.04 290.439   9
   3  13  -5 3678.36 354.446   4
   3  13  -5 3346.72 340.357  12
  -3  13   5 3272.94 278.533   7
  -3  13   5 3438.31 318.499  10
   3  13  -5 3376.28 307.405   9
  -3  13   5 3619.88 346.148   5
  -3  13   4 13841.3 686.353   5
   3  13  -4 11731.7 612.416   9
   3  13  -4 12760.7 668.234   4
   3  13  -4 13058.9 686.693  12
  -3  13   4 13678.5 659.448  10
  -3  13   4 13291.0 584.938   9
   3  13  -3 1194.85 193.563   5
   3  13  -3 828.718 150.570  10
  -3  13   3 911.234 194.341   5
   3  13  -3 908.462 215.017  12
   3  13  -3 1064.54 206.986   4
  -3  13   3 1138.89 207.193  10
  -3  13   3 1299.02 177.604   9
   3  13  -3 812.358 187.788   9
  -3  13   2 432.564 155.401   5
   3  13  -2 300.845 109.391  10
   3  13  -2 284.897 152.936  12
  -3  13   2 586.369 162.646  10
   3  13  -2 369.607 145.879   4
   3  13  -2 364.468 136.553   5
   3  13  -2 147.504 131.934   9
  -3  13   1 13926.7 684.715   5
   3  13  -1 15056.7 719.240   4
  -3  13   1 13740.8 676.075  12
   3  13  -1 14811.9 747.858  12
   3  13  -1 15117.6 675.066  10
  -3  13   1 14277.2 697.770  10
   3  13  -1 14615.0 723.536   9
   3  13  -1 14379.9 685.130   5
   3  13   0 24729.1 931.830   4
  -3  13   0 21930.1 860.476  12
  -3  13   0 22375.0 882.697   5
   3  13   0 22682.7 872.533   7
   3  13   0 23238.6 958.467  12
   3  13   0 23367.1 881.159  10
   3  13   0 23550.4 932.353   9
   3  13   0 23426.1 903.559   5
  -3  13   0 21430.3 865.414  10
   3  13   1 1340.95 219.467   5
  -3  13  -1 1129.76 198.969   5
   3  13   1 1049.61 220.796  12
  -3  13  -1 1160.29 191.879  12
   3  13   1 1325.01 213.275   7
   3  13   1 1386.82 228.649   4
  -3  13  -1 1091.51 192.200  10
   3  13   1 1248.61 214.057   9
   3  13   1 1336.57 217.376  10
  -3  13  -2 27905.5 936.898   5
  -3  13  -2 26793.8 938.906  10
   3  13   2 28120.4 989.920   5
   3  13   2 25902.3 958.325   7
  -3  13  -2 25617.7 891.950  12
   3  13   2 28331.8 977.309  10
   3  13   2 26651.0 964.313   9
   3  13   3 16711.7 728.582   7
  -3  13  -3 16121.9 653.550  12
   3  13   3 17206.2 731.061  10
  -3  13  -3 17029.0 701.824  10
   3  13   3 16267.0 709.356   9
   3  13   3 16725.7 732.159   5
   3  13   4 38239.1 1149.74   5
   3  13   4 37824.2 1150.94   7
   3  13   4 38289.2 1158.48  10
   3  13   4 37390.5 1107.67   9
  -3  13  -4 36921.1 1079.49  10
  -3  13  -5 2589.90 277.472  14
  -3  13  -5 2266.67 221.239  10
   3  13   5 1987.55 232.896   7
   3  13   5 1936.21 219.356   9
   3  13   5 2235.37 243.141   5
  -3  13  -6 32018.2 1007.41  14
   3  13   6 32916.2 976.859   7
  -3  13  -6 33217.1 891.081  10
   3  13   6 32845.0 912.820   9
   3  13   6 32367.1 943.840   5
   3  13   7 2067.10 209.601   7
  -3  13  -7 1958.03 219.063  14
  -3  13  -7 2004.93 156.592  10
   3  13   7 1887.65 184.661   5
   3  13   7 2145.84 183.916   9
  -3  13  -8 165.523 85.1712  14
   3  13   8 69.5350 65.3975   7
   3  13   8 141.771 46.5015   9
   3  13   9 14651.7 430.259   7
   3  14 -10 5236.77 234.042  12
  -3  14  10 5420.57 219.325   9
   3  14  -9 330.379 83.4455  12
  -3  14   9 248.476 71.2460   7
   3  14  -9 467.304 97.6087   4
  -3  14   9 323.004 76.1720   9
   3  14  -8 2326.91 216.288   4
  -3  14   8 1913.68 176.797   5
   3  14  -8 2102.92 201.075  12
  -3  14   8 1900.26 174.999   7
  -3  14   8 2126.20 178.342   9
   3  14  -7 9244.93 465.195   4
   3  14  -7 8764.87 438.954  12
  -3  14   7 7993.62 371.538   7
  -3  14   7 7935.77 375.448   9
  -3  14   7 8916.23 432.013   5
  -3  14   6 389.172 115.356   5
   3  14  -6 769.134 160.444  12
  -3  14   6 476.786 102.515   7
   3  14  -6 689.158 166.125   4
  -3  14   6 379.968 101.574   9
  -3  14   6 511.009 111.507  10
   3  14  -5 2019.26 244.029  12
   3  14  -5 2256.61 260.812   4
  -3  14   5 1899.59 190.959   9
  -3  14   5 1682.73 207.769  10
   3  14  -5 2240.55 223.888   9
  -3  14   5 1741.54 225.099   5
  -3  14   4 57.0306 95.9817   5
   3  14  -4 393.729 137.640  12
   3  14  -4 473.158 144.714   4
  -3  14   4 139.647 98.9411  10
   3  14  -4 457.503 128.563   9
  -3  14   4 137.131 74.5345   9
   3  14  -3 13706.5 660.119  12
   3  14  -3 12666.1 540.077  10
  -3  14   3 12714.7 608.659  10
   3  14  -3 13972.4 646.453   4
   3  14  -3 12903.7 595.417   9
  -3  14   3 12869.7 502.169   9
   3  14  -3 12182.7 559.573   5
  -3  14   3 13415.1 624.160   5
   3  14  -2 14252.8 665.796   4
   3  14  -2 14348.8 692.786  12
   3  14  -2 14287.1 602.534  10
  -3  14   2 14017.7 648.888  10
   3  14  -2 14725.0 659.681   9
   3  14  -2 14223.0 626.423   5
  -3  14   2 14963.7 659.197   5
   3  14  -1 4597.89 396.079  12
   3  14  -1 4860.08 379.157   4
   3  14  -1 4930.85 354.266  10
  -3  14   1 4576.80 367.039  10
   3  14  -1 4675.94 356.190   5
   3  14  -1 4744.56 375.825   9
  -3  14   1 4737.97 359.632   5
   3  14   0 11426.8 566.779   4
   3  14   0 10225.8 529.858  10
  -3  14   0 10173.9 531.246  10
   3  14   0 10427.3 541.095   5
   3  14   0 10276.8 579.927  12
   3  14   0 10561.7 561.394   9
  -3  14   0 9757.23 513.631   5
   3  14   1 1698.71 206.715   7
  -3  14  -1 1861.06 218.065  12
   3  14   1 2094.47 247.920  10
  -3  14  -1 1819.77 226.206  10
   3  14   1 2048.77 251.320   9
   3  14   1 2177.37 250.891   5
  -3  14  -1 1930.98 214.693   5
   3  14   2 1660.59 208.523   7
  -3  14  -2 1050.56 163.034  12
  -3  14  -2 1269.40 185.937  10
   3  14   2 1515.73 210.116  10
   3  14   2 1735.69 223.961   5
   3  14   2 1478.05 211.657   9
  -3  14  -2 1529.95 179.967   5
   3  14   3 3159.10 277.598   7
   3  14   3 3167.21 287.027  10
  -3  14  -3 2923.86 257.235  10
   3  14   3 3417.99 286.361   9
   3  14   3 3362.14 299.615   5
   3  14   4 5828.37 361.694   7
  -3  14  -4 6268.68 348.011  10
   3  14   4 6451.49 371.743   9
   3  14   4 6290.35 383.790   5
   3  14   5 2836.82 240.468   7
  -3  14  -5 2526.39 204.275  10
   3  14   5 2714.71 221.613   9
   3  14   5 3126.53 250.160   5
   3  14   6 899.398 125.861   5
   3  14   6 683.275 119.846   7
   3  14   6 609.861 98.6379   9
   3  14   7 8054.86 339.012   7
   3  14   7 7277.60 278.911   9
   3  15  -8 16954.4 485.006  12
   3  15  -7 15005.6 501.573  12
  -3  15   7 15225.0 436.961   9
  -3  15   7 14217.8 471.265   5
   3  15  -6 27628.7 767.988  12
  -3  15   6 27406.0 665.211   9
  -3  15   6 26126.2 751.504   5
   3  15  -5 7528.25 399.161   4
   3  15  -5 7301.10 380.190  12
  -3  15   5 6153.67 323.619  10
  -3  15   5 6627.65 290.151   9
  -3  15   5 6478.44 360.746   5
   3  15  -4 13252.7 551.324   4
  -3  15   4 10701.9 473.148  10
   3  15  -4 12369.1 530.325  12
   3  15  -4 11849.6 444.054   9
  -3  15   4 11139.2 391.641   9
  -3  15   4 12013.9 514.945   5
  -3  15   3 248.594 95.2255   5
  -3  15   3 189.015 79.1098  10
   3  15  -3 236.871 78.1085  10
   3  15  -3 262.584 108.429  12
   3  15  -3 325.189 122.384   4
   3  15  -3 372.947 111.960   9
   3  15  -2 5716.32 320.810  10
  -3  15   2 5047.99 328.288  10
   3  15  -2 6167.96 357.198   9
   3  15  -2 6193.47 397.082  12
   3  15  -2 5749.30 335.550   5
   3  15  -2 6463.24 384.817   4
  -3  15   2 5358.30 336.727   5
  -3  15   1 37.6896 76.8431   5
   3  15  -1 167.760 77.5053  10
   3  15  -1 223.110 119.559  12
   3  15  -1 118.985 82.4053   5
   3  15  -1 337.836 130.567   4
  -3  15   1 64.3651 81.9774  10
   3  15  -1 289.770 111.479   9
   3  15   0 2588.90 232.747  10
  -3  15   0 2738.34 236.688  10
   3  15   0 2870.90 255.933   9
   3  15   0 2569.20 238.899   5
  -3  15   0 2534.70 217.792   5
   3  15   1 2640.94 239.670  10
  -3  15  -1 2261.07 215.899  10
   3  15   1 2919.38 250.664   9
   3  15   1 2632.97 241.811   5
  -3  15  -1 2395.46 201.685   5
   3  15   2 14742.8 513.465   7
   3  15   2 16258.2 600.557   5
   3  15   2 15901.2 594.859  10
  -3  15  -2 14260.6 537.411  10
   3  15   2 16580.4 593.381   9
   3  15   3 9347.35 391.711   7
  -3  15  -3 9669.20 406.157  10
   3  15   3 10301.3 434.550   9
   3  15   3 9994.04 445.879   5
   3  15   4 19052.4 580.410   7
  -3  15  -4 19117.4 561.047  10
   3  15   4 20348.6 607.466   9
   3  15   4 20565.2 635.792   5
   3  15   5 2194.26 163.792   9
   3  15   5 2181.73 173.695   5
   3  15   5 2213.55 165.736   7
  -3  15  -5 2124.31 136.706  10
   3  15   6 7944.61 286.857   7
   3  16  -5 736.643 97.9373  12
  -3  16   5 852.799 101.280   5
  -3  16   4 1267.70 130.404   5
   3  16  -4 1558.66 150.858  12
  -3  16   4 1160.51 115.561  10
  -3  16   3 7540.18 321.395  10
  -3  16   3 7564.80 333.935   5
  -3  16   2 456.462 90.4217   5
  -3  16   2 426.687 87.5635  10
   3  16  -2 640.684 99.7315   9
  -3  16   1 6301.08 304.615  10
   3  16  -1 7295.61 312.050   5
  -3  16   1 6615.47 299.600   5
   3  16  -1 7637.38 322.828   9
   3  16   0 3520.03 220.273   5
  -3  16   0 2911.33 200.648  10
   3  16   0 3691.73 227.202   9
  -3  16   0 3338.19 193.358   5
   3  16   1 10938.0 408.818   5
   3  16   1 11932.3 410.327   9
   3  16   2 2870.28 186.768   9
  -3  16  -2 2380.28 163.456  10
   3  16   2 2903.04 198.146   5
   3  16   3 3198.08 181.732   9
   3  16   3 3400.37 201.267   5
  -4   0  17 232.177 71.4735   6
   4   0 -17 127.458 96.0070  12
  -4   0  17 95.9151 66.1459  11
  -4   0  16 41018.4 1131.49  11
  -4   0  16 41306.7 1123.07   6
  -4   0  15 178.449 118.648   6
  -4   0  15 33.2891 100.862  11
   4   0 -15 7.83125 82.1922  18
  -4   0  14 25117.1 961.458  11
  -4   0  14 24165.3 952.158   6
   4   0 -14 24761.0 974.659  19
   4   0 -14 24104.6 917.646  18
   4   0 -13 134.943 118.427  19
  -4   0  13 112.195 121.771   6
   4   0 -13 271.908 121.104  18
   4   0 -12 815.947 173.081  18
   4   0 -12 888.254 196.611  19
  -4   0  12 936.062 199.344   6
   4   0 -11 498.612 387.845  16
   4   0 -11 729.870 185.121  19
  -4   0  11 380.756 153.963   6
  -4   0  11 153.210 229.131   2
   4   0 -11 304.449 122.311  18
   4   0 -10 3902.72 778.566  16
  -4   0  10 3445.73 643.907   2
   4   0 -10 4168.70 357.580  19
  -4   0  10 4128.80 360.918   6
  -4   0   9 513.205 222.648   2
   4   0  -9 118.721 226.715  16
  -4   0   8 338804. 7574.24   2
   4   0  -8 337062. 7987.94  16
   4   0  -7 5.22676 202.707  16
   4   0  -7 150.230 161.651  17
  -4   0   7 161.496 171.535   2
  -4   0   6 36281.1 1727.49   2
   4   0  -6 34224.8 1595.05  17
   4   0  -6 36031.8 1807.77  16
   4   0  -5 159.816 160.922  17
  -4   0   5 98.6020 175.573   2
  -4   0   4 113571. 3221.68   2
   4   0  -4 112559. 2894.25  17
   4   0  -3 47.6616 99.4114  17
  -4   0   3 201.299 190.426   2
  -4   0   2 49153.4 1986.81   2
   4   0  -2 43641.5 1431.15  17
   4   0  -1 23.7671 93.2368  17
  -4   0   1 10.2555 221.698   2
  -4   0   0 2617.51 529.973   2
   4   0   0 2093.23 277.107  17
   4   0   1 406.047 203.516  15
  -4   0  -1 328.553 305.617   2
   4   0   1 398.922 146.392  17
   4   0   2 163645. 4224.29  15
  -4   0  -2 167543. 4786.67   2
  -4   0  -2 169992. 3955.55  16
   4   0   2 165265. 3620.46  17
   4   0   3-45.1893 154.388  15
  -4   0  -3 77.9881 219.266   2
   4   0   3-0.43734 95.3640  17
  -4   0  -3 69.6114 153.829  16
   4   0   4 36262.3 1953.19  15
  -4   0  -4 37524.2 2254.09   1
  -4   0  -4 38323.9 1631.24  16
   4   0   5 112.760 208.677  15
  -4   0  -5 51.2473 233.220   1
  -4   0  -5-102.959 125.313  16
   4   0   6 114553. 4263.21  15
  -4   0  -6 114420. 4265.02   1
   4   0   7 236.392 291.602  15
   4   0   7-19.6194 94.7900  11
  -4   0  -7 261.100 255.034   1
   4   0   7 30.0141 96.5318   6
  -4   0  -7 37.6350 100.654  18
   4   0   8 735.093 436.369  15
   4   0   8 467.171 168.032  11
   4   0   8 528.985 172.728   6
  -4   0  -8 588.571 171.084  18
   4   0   9-61.6071 365.503  15
   4   0   9 185.302 137.060  11
   4   0   9-2.93463 124.985   6
  -4   0  -9-11.2525 111.544  18
   4   0  10 1995.78 296.814   6
   4   0  10 1885.38 287.133  11
  -4   0 -10 1977.84 305.288  18
   4   0  11 135.608 126.315   6
   4   0  11 255.295 151.725  11
  -4   0 -11 131.652 132.217  18
  -4   0 -12 18127.3 800.119  18
   4   0  12 18826.3 778.543  11
  -4   0 -12 18280.2 748.270   8
  -4   0 -13-28.0022 84.1699   8
   4   0  13 13.5266 91.4291  11
  -4   0 -14 25370.2 648.604   8
   4   0  14 24490.2 666.573  11
  -4   1  17 7911.48 340.742  11
  -4  -1  17 8629.37 377.511  11
  -4   1  17 8251.66 361.853   6
   4  -1 -16 340.947 97.1244  14
   4   1 -16 600.995 133.242  14
  -4   1  16 374.878 122.104   6
  -4  -1  16 295.995 104.506   6
  -4   1  16 406.498 117.842  11
  -4  -1  16 327.970 110.419  11
   4  -1 -16 277.453 104.291  18
   4   1 -15 1133.79 210.648  14
  -4   1  15 1067.18 196.010   6
  -4   1  15 852.088 171.074  11
  -4  -1  15 1125.73 193.310  11
  -4  -1  15 1323.66 203.635   6
   4  -1 -15 1246.25 199.745  18
   4   1 -14 837.071 204.180  19
  -4   1  14 1120.43 207.495  11
  -4  -1  14 687.709 181.064  11
  -4  -1  14 664.041 169.895   6
   4  -1 -14 761.142 201.563  19
  -4   1  14 764.915 180.640   6
   4  -1 -14 800.375 181.223  18
   4   1 -13 80444.3 2046.81  19
  -4  -1  13 79350.0 2017.45   6
  -4   1  13 77629.1 2032.44   6
   4  -1 -13 82638.4 2077.90  19
   4  -1 -13 79186.1 2008.24  18
   4  -1 -12 1405.77 236.314  19
  -4  -1  12 1258.47 219.109   6
  -4   1  12 1605.59 254.950   6
   4  -1 -12 1297.09 225.357  18
   4   1 -12 1195.96 222.841  19
   4   1 -11 95943.6 2236.69  19
  -4   1  11 93717.7 2262.91   6
  -4  -1  11 95598.2 2242.11   6
   4  -1 -11 96536.9 2256.15  19
   4  -1 -11 90361.3 2194.12  18
   4  -1 -11 92462.2 4152.07  16
  -4  -1  10 6116.94 435.418   6
  -4  -1  10 5301.68 805.520   2
  -4   1  10 4610.31 727.954   2
   4  -1 -10 5732.71 426.177  19
  -4   1  10 5470.72 397.698   8
  -4   1  10 6055.64 441.877   6
   4  -1 -10 4429.52 848.444  16
   4   1 -10 6066.62 426.720  19
  -4  -1   9 116886. 3968.12   2
  -4   1   9 113788. 3796.51   2
   4  -1  -9 120049. 4224.28  16
  -4  -1   8 11204.5 1055.11   2
  -4   1   8 10779.4 995.410   2
   4  -1  -8 10587.2 1026.70  17
   4  -1  -8 10478.0 1073.68  16
  -4  -1   7 10980.9 997.078   2
  -4   1   7 10840.9 947.356   2
   4  -1  -7 12139.6 1022.45  17
   4  -1  -7 11559.2 1048.63  16
  -4  -1   6 2242.11 440.571   2
   4  -1  -6 2357.71 467.319  16
   4   1  -6 1585.63 326.105  17
   4  -1  -6 2051.05 396.389  17
  -4   1   6 1712.63 385.150   2
  -4  -1   5 8905.77 815.067   2
  -4   1   5 9041.67 810.791   2
   4   1  -5 7942.53 663.655  17
   4  -1  -5 9234.84 781.253  17
   4  -1  -5 8516.68 772.344  16
  -4  -1   4 4354.97 558.247   2
  -4   1   4 4034.16 543.538   2
   4  -1  -4 3558.44 464.758  17
   4   1  -4 4100.01 427.663  17
   4  -1  -4 3638.76 479.714  16
   4  -1  -3 145602. 3482.05  17
  -4  -1   3 150148. 3812.53   2
   4   1  -3 140745. 3165.34  17
  -4  -1   2 30335.8 1479.80   2
  -4   1   2 30635.3 1624.35   2
   4  -1  -2 28453.1 1233.44  17
   4   1  -2 28333.8 1004.62  17
   4  -1  -1 123833. 3051.76  17
  -4  -1   1 136337. 3686.26   2
  -4   1   1 132046. 3847.82   2
   4   1  -1 117430. 2520.46  17
  -4   1   0 188.702 259.039   2
   4   1   0 279.792 137.225  15
   4   1   0 338.663 100.340  17
  -4  -1   0 383.576 261.014   2
   4  -1   0 314.848 180.487  17
   4  -1   1 237988. 5470.48  15
  -4  -1  -1 234042. 5938.57   2
  -4   1  -1 247756. 6067.89   2
   4   1   1 231830. 4271.87  17
   4   1   1 243997. 4960.86  15
   4  -1   1 256983. 5096.06  17
   4   1   2 16718.4 996.285  15
  -4   1  -2 14901.5 1251.71   2
  -4   1  -2 16363.0 848.617  16
  -4  -1  -2 16520.5 1290.92   2
   4  -1   2 14821.1 1116.22  15
   4   1   2 16258.8 692.096  17
   4  -1   2 15706.8 935.919  17
  -4  -1  -2 16066.5 1096.79  16
   4   1   3 3173.91 483.470  15
  -4  -1  -3 3059.52 609.845   2
  -4   1  -3 3353.66 655.482   2
  -4   1  -3 2819.87 587.053   1
   4  -1   3 3647.79 603.537  15
   4  -1   3 2582.09 410.120  17
  -4  -1  -3 3440.64 523.901  16
  -4   1  -3 3211.35 376.132  16
   4  -1   4 302.097 258.771  15
   4   1   4 347.978 242.750  15
  -4  -1  -4 449.815 314.352   1
  -4   1  -4 288.716 271.512   1
  -4  -1  -4 192.111 189.037  16
   4  -1   5 11014.2 1186.56  15
   4   1   5 9951.48 1005.27  15
  -4   1  -5 10444.5 1280.68   1
  -4  -1  -5 10328.1 1110.33   1
  -4  -1  -5 10266.0 942.999  16
   4  -1   6 64.3300 262.354  15
   4   1   6 107.624 192.087  15
  -4  -1  -6 86.8627 166.519   1
  -4   1  -6 149.582 289.202   1
  -4  -1  -6 118.373 189.350  16
   4   1   7 30826.9 2143.43  15
   4  -1   7 29430.0 2253.25  15
   4  -1   7 27441.1 1046.46   6
   4   1   7 26715.4 1068.58   6
   4   1   7 26666.2 1055.22  11
   4  -1   7 28463.2 1071.00  11
  -4   1  -7 25156.7 2031.07   1
  -4   1  -7 28097.7 1059.26  18
  -4  -1  -7 27228.1 1032.41  18
   4  -1   8-31.2968 300.275  15
   4   1   8 545.459 357.192  15
   4   1   8 421.976 158.012   6
   4   1   8 361.643 154.409  11
   4  -1   8 162.256 131.372  11
   4  -1   8 330.017 144.986   6
  -4   1  -8 230.622 140.918  18
  -4  -1  -8 626.684 178.551  18
  -4   1  -9 48635.5 1564.35  18
   4   1   9 48012.5 1571.98   6
   4   1   9 47283.3 1530.77  11
   4  -1   9 46734.3 1506.90  11
  -4  -1  -9 48880.5 1559.85  18
   4  -1   9 46446.7 1506.81   6
   4   1  10 1520.07 265.414   6
   4  -1  10 1101.84 219.342   6
   4   1  10 1719.31 276.039  11
   4  -1  10 1192.70 235.749  11
  -4   1 -10 1471.65 276.349  18
  -4  -1 -10 1371.91 255.461  18
  -4   1 -11 71215.7 1827.66   8
  -4  -1 -11 73879.6 1961.44  18
  -4   1 -11 72920.4 1953.08  18
   4  -1  11 70983.8 1866.62   6
   4   1  11 71188.5 1935.75   6
   4   1  11 74577.7 1928.23  11
   4  -1  11 70000.6 1875.95  11
  -4  -1 -12 919.483 193.294  18
  -4   1 -12 571.627 146.415   8
  -4  -1 -12 769.434 175.904   8
  -4  -1 -12 943.285 145.467  13
   4   1  12 945.264 188.964  11
   4  -1  12 555.053 157.844  11
   4   1  12 1063.74 202.411   6
  -4   1 -13 580.779 126.298   8
  -4  -1 -13 685.951 143.589   8
   4   1  13 708.835 142.693  11
   4  -1  13 542.925 126.949  11
  -4  -1 -14 192.711 71.6517   8
  -4   1 -14 183.751 54.7584   8
   4   1  14 92.4727 63.2454  11
   4  -1  14 177.785 65.5476  11
  -4  -2  17 7534.29 339.152  11
  -4   2  17 7760.63 353.215   6
   4   2 -16 25732.1 831.933  14
   4   2 -16 28382.8 986.770  12
  -4   2  16 25616.7 805.949  11
  -4  -2  16 26912.7 841.991  11
  -4  -2  16 26212.0 774.234   6
  -4   2  16 26741.6 860.624   6
   4  -2 -16 25131.8 822.452  18
   4  -2 -15 31787.4 951.545  14
  -4   2  15 32109.2 1026.57  11
  -4  -2  15 33333.7 1052.01  11
  -4  -2  15 34534.3 1036.76   6
  -4   2  15 34599.0 1092.78   6
   4   2 -15 33627.6 1077.37  14
   4  -2 -15 32342.7 1062.56  18
  -4   2  14 9449.19 548.400  11
  -4  -2  14 9849.96 568.246  11
  -4  -2  14 10956.5 584.051   6
  -4   2  14 9465.71 573.450   6
   4  -2 -14 8857.50 552.263  18
   4  -2 -14 9856.17 588.481  19
  -4   2  13 11566.3 629.665  11
  -4  -2  13 11586.3 626.330   6
  -4   2  13 10748.0 639.260   6
   4  -2 -13 10571.7 623.592  18
   4  -2 -13 10757.7 631.720  19
   4   2 -13 11808.4 650.115  19
   4   2 -12 4377.40 389.080  19
  -4  -2  12 4304.50 383.099   6
  -4   2  12 3953.64 387.320   6
   4  -2 -12 3768.74 375.231  19
   4  -2 -12 4034.83 384.400  18
   4  -2 -11 26441.4 1009.63  19
  -4  -2  11 25951.1 1964.47   2
  -4   2  11 27848.0 1058.50   6
  -4  -2  11 26960.8 1011.40   6
   4   2 -11 28947.8 1028.97  19
   4  -2 -11 24352.2 2013.40  16
   4  -2 -10 11551.8 612.070  19
   4   2 -10 11261.1 587.211  19
   4  -2 -10 9621.16 1176.09  16
  -4  -2  10 10471.0 1181.29   2
  -4  -2  10 11465.8 605.154   6
  -4   2  10 11316.7 624.581   6
  -4   2  10 11050.7 580.337   8
  -4   2   9 4008.87 618.710   2
   4  -2  -9 4578.88 738.150  17
  -4  -2   9 3513.06 651.424   2
   4  -2  -9 4077.39 726.412  16
  -4  -2   8 107312. 3640.18   2
   4  -2  -8 99267.9 3553.12  16
  -4   2   8 96384.8 3257.16   2
   4  -2  -8 109639. 3700.15  17
  -4  -2   7 17406.6 1287.63   2
  -4   2   7 16400.3 1159.40   2
   4  -2  -7 17400.2 1280.53  17
   4  -2  -7 16719.3 1249.58  16
  -4  -2   6 164109. 4389.03   2
  -4   2   6 157381. 4183.45   2
   4  -2  -6 168562. 4413.92  17
   4  -2  -6 156900. 4230.32  16
  -4  -2   5 43294.0 1905.85   2
  -4   2   5 40213.6 1813.68   2
   4  -2  -5 41451.8 1828.95  17
   4  -2  -5 40156.9 1735.51  16
  -4  -2   4 25056.3 1366.11   2
  -4   2   4 25674.3 1427.75   2
   4  -2  -4 24030.5 1300.36  17
   4  -2  -4 24609.9 1222.48  16
   4  -2  -3 49758.2 1902.86  17
  -4  -2   3 52733.0 2002.73   2
  -4   2   3 55334.4 2217.46   2
   4   2  -3 48936.6 1446.40  17
  -4  -2   2 218.748 186.137   2
   4   2  -2 163.871 77.9744  17
   4  -2  -2 462.197 214.565  17
   4   2  -1 3594.45 269.254  15
  -4   2   1 3846.73 620.096   2
  -4  -2   1 3749.20 542.754   2
   4   2  -1 3384.00 236.040  17
   4  -2  -1 3299.67 482.951  17
   4   2   0 52332.8 1362.38  15
   4  -2   0 56443.2 2015.40  17
  -4  -2   0 54929.8 2253.80   2
  -4   2   0 57484.6 2453.16   2
   4   2   1 11720.8 638.708  15
  -4  -2  -1 12221.8 1093.83   2
   4  -2   1 13686.5 1104.22  15
   4  -2   1 11724.6 845.726  17
  -4   2  -1 13029.4 1120.53   2
   4   2   2 62865.1 1895.67  15
   4  -2   2 64086.7 2573.86  15
  -4  -2  -2 70962.5 2851.07   2
  -4   2  -2 66024.4 2729.59   2
   4  -2   2 61034.9 2168.37  17
   4  -2   3 934.470 368.911  15
   4   2   3 832.782 223.125  15
  -4  -2  -3 825.781 373.827   2
  -4   2  -3 407.790 316.559   1
  -4  -2  -3 868.178 331.713  16
   4  -2   3 425.068 241.175  17
   4  -2   4 183977. 5392.95  15
   4   2   4 169622. 4376.85  15
  -4  -2  -4 174134. 4911.27   1
  -4   2  -4 177226. 5476.45   1
   4   2   5 5832.47 731.047  15
  -4   2  -5 5962.71 963.284   1
   4  -2   5 6163.10 940.851  15
  -4  -2  -5 6870.10 862.531  16
   4  -2   6 85817.0 3855.77  15
   4   2   6 76628.0 3152.80  15
  -4   2  -6 87590.7 4043.85   1
  -4  -2  -6 91557.1 3410.90  16
   4  -2   7 16152.1 1723.63  15
   4   2   7 17012.8 1502.27  15
   4   2   7 16983.9 813.383  11
   4   2   7 16387.4 824.576   6
   4  -2   7 14927.5 746.361  11
  -4   2  -7 14866.8 1650.56   1
  -4  -2  -7 16532.1 765.909  18
  -4   2  -7 15453.6 767.973  18
  -4  -2  -7 16569.9 1399.80  16
  -4   2  -8 730.727 417.729   1
   4  -2   8 447.193 344.932  15
   4   2   8 441.258 313.960  15
  -4   2  -8 976.783 215.015  14
   4   2   8 784.697 208.669   6
   4   2   8 594.700 181.659  11
   4  -2   8 575.969 171.232  11
   4  -2   8 444.875 151.037   6
  -4   2  -8 763.865 190.672  18
  -4  -2  -8 928.243 203.738  18
  -4   2  -9 2184.56 303.759  14
   4  -2   9 2024.03 282.535   6
   4   2   9 2685.49 352.353   6
   4   2   9 3097.84 359.118  11
   4  -2   9 2191.36 300.393  11
  -4   2  -9 2110.91 313.854  18
  -4  -2  -9 2423.26 315.925  18
  -4   2 -10 10479.7 606.955  14
  -4   2 -10 10536.7 596.670   8
  -4   2 -10 10669.4 669.553  18
   4  -2  10 10344.4 607.239   6
   4   2  10 11209.7 701.053   6
   4   2  10 11038.6 663.824  11
   4  -2  10 10212.0 627.243  11
  -4  -2 -10 11305.8 677.689  18
   4   2  11 16179.1 769.245  11
   4  -2  11 15005.7 732.054  11
  -4   2 -11 15498.9 697.951   8
   4   2  11 16097.6 809.558   6
  -4  -2 -11 17054.1 812.054  18
  -4   2 -12 25069.7 839.909   8
   4   2  12 25685.7 963.384   6
   4   2  12 26305.7 919.889  11
   4  -2  12 25267.9 894.750  11
  -4  -2 -12 27294.5 981.342  18
  -4  -2 -13 510.112 122.777   8
   4   2  13 251.846 102.423  11
   4  -2  13 597.048 124.424  11
  -4   2 -13 285.195 82.0333   8
  -4  -2 -14 51516.3 1087.12   8
   4   2  14 49009.1 1059.99  11
   4  -2  14 49421.6 1039.72  11
   4   3 -17 2013.77 179.058  12
  -4  -3  17 2103.12 165.139  11
  -4   3  17 2238.87 181.051   6
   4   3 -16 421.372 122.288  14
   4   3 -16 332.272 134.309  12
  -4   3  16 368.567 100.118  11
  -4  -3  16 216.187 101.190  11
  -4   3  16 499.980 130.239   6
   4  -3 -16 203.295 100.864  18
   4   3 -15 4141.69 349.682  14
  -4   3  15 3994.78 319.781  11
  -4  -3  15 4434.79 347.795  11
  -4   3  15 3750.33 339.977   6
   4  -3 -15 4244.10 348.340  18
   4  -3 -14 7047.52 481.084  19
  -4   3  14 6652.10 444.079  11
  -4  -3  14 7598.39 490.608  11
  -4  -3  14 7479.93 451.839   6
  -4   3  14 7099.95 495.332   6
   4  -3 -14 6861.39 483.905  18
   4  -3 -13 58449.8 1672.85  19
  -4   3  13 60580.3 1629.44  11
  -4  -3  13 64681.6 1655.11   6
  -4   3  13 62758.3 1748.52   6
   4  -3 -13 60379.9 1714.80  18
   4   3 -12 30392.5 1082.33  19
  -4  -3  12 31729.0 1084.14   6
  -4   3  12 31199.8 1151.14   6
   4  -3 -12 30889.0 1122.48  19
   4  -3 -12 30142.4 1125.36  18
   4   3 -11 57472.0 1572.67  19
   4  -3 -11 56277.0 1604.00  19
  -4  -3  11 50649.4 2901.97   2
  -4   3  11 59163.8 1674.93   6
  -4  -3  11 60627.3 1600.73   6
   4  -3 -11 50736.4 2923.46  16
  -4   3  10 9117.26 1126.60   3
  -4  -3  10 8738.37 1103.56   2
   4  -3 -10 8575.42 528.002  19
  -4   3  10 8812.61 557.217   6
  -4   3  10 9027.79 530.066   8
  -4  -3  10 9097.23 526.944   6
   4   3 -10 9011.41 515.020  19
   4  -3 -10 7490.13 1039.24  16
   4  -3  -9 868.741 365.069  16
  -4  -3   9 1403.91 447.773   2
   4  -3  -9 1232.59 428.506  17
   4  -3  -8 303.271 226.735  16
  -4  -3   8 374.342 258.143   2
   4  -3  -8 266.900 230.344  17
   4  -3  -7 2803.31 517.136  16
  -4   3   7 3402.13 533.782   2
  -4  -3   7 2527.60 511.752   2
   4  -3  -7 2190.70 503.871  17
   4  -3  -6 562.120 259.913  16
  -4  -3   6 880.887 336.040   2
   4  -3  -6 472.083 246.010  17
  -4   3   6 1099.48 313.794   2
  -4  -3   5 74921.9 2661.21   2
  -4   3   5 72039.5 2611.92   2
   4  -3  -5 70638.5 2393.93  16
   4  -3  -5 71634.3 2668.33  17
  -4  -3   4 46364.4 1964.61   2
  -4   3   4 44858.1 2026.00   2
   4  -3  -4 46118.8 1999.70  17
   4  -3  -4 44520.1 1690.99  16
  -4  -3   3 141505. 3771.06   2
   4  -3  -3 136779. 3848.08  17
  -4   3   3 146414. 4092.19   2
   4  -3  -3 137304. 3241.78  16
  -4  -3   2 114537. 3252.23   2
  -4   3   2 115271. 3586.38   2
   4  -3  -2 113307. 3390.08  17
   4  -3  -1 280119. 6190.55  17
  -4   3   1 279693. 6446.05   2
  -4   3   0 37626.3 1918.92   2
  -4  -3   0 38585.2 1830.61   2
   4  -3   0 39773.8 1752.02  17
  -4   3  -1 20248.5 1398.48   2
  -4  -3  -1 19803.9 1411.17   2
   4  -3   1 20432.5 1214.76  17
   4  -3   2 1420.36 445.357  15
   4  -3   2 1475.14 341.489  17
  -4  -3  -2 1557.61 445.126   2
  -4   3  -2 1743.35 465.815   2
  -4   3  -2 1038.32 402.644   1
   4   3   3 15711.4 899.857  15
  -4  -3  -3 18444.5 1460.16   2
  -4   3  -3 18177.9 1476.32   1
   4  -3   3 18222.6 1486.07  15
   4  -3   3 17009.7 1205.72  17
  -4  -3  -3 20337.1 1542.94  16
   4   3   4 30854.6 1473.85  15
  -4   3  -4 36899.6 2263.80   1
   4  -3   4 37539.8 2269.74  15
  -4  -3  -4 38662.8 2213.41  16
   4   3   5 58719.8 2357.84  15
   4  -3   5 66645.4 3279.61  15
  -4   3  -5 62059.7 3170.07   1
  -4  -3  -5 70029.0 3098.88  16
   4  -3   6 1907.73 623.871  15
  -4   3  -6 1662.38 584.973   1
  -4  -3  -6 2736.39 639.154  16
   4  -3   7 70696.3 3811.86  15
  -4   3  -7 61878.1 1664.83   8
  -4   3  -7 66193.5 1850.23  14
   4   3   7 67902.8 1831.38  11
   4   3   7 69195.9 1919.05   6
   4  -3   7 64190.4 1744.94  11
  -4   3  -7 67179.4 3682.63   1
  -4   3  -7 67310.4 1822.16  18
  -4  -3  -7 64418.2 1737.13  18
  -4  -3  -7 75976.7 3333.68  16
   4  -3   8 56362.3 3524.16  15
  -4   3  -8 54740.0 1659.25  14
  -4   3  -8 57935.0 3528.28   1
  -4   3  -8 51637.3 1495.08   8
   4   3   8 57375.9 1662.26  11
   4   3   8 54919.0 1710.09   6
   4  -3   8 54319.9 1593.72  11
  -4   3  -8 55777.8 1657.68  18
  -4  -3  -8 55290.5 1608.39  18
  -4  -3  -8 61658.1 3020.82  16
  -4   3  -9 85406.3 2083.41   8
  -4   3  -9 89972.0 2254.65  14
   4   3   9 88405.5 2329.33   6
   4   3   9 87402.8 2241.38  11
   4  -3   9 85705.6 2192.19  11
  -4   3  -9 93949.9 2310.77  18
  -4  -3  -9 87601.2 2236.22  18
  -4   3 -10 7703.64 487.769   8
  -4   3 -10 8195.70 549.163  14
   4   3  10 8886.26 617.027   6
   4   3  10 8367.75 565.923  11
   4  -3  10 7632.10 524.594  11
  -4  -3 -10 8940.83 589.263  18
  -4   3 -11 25810.2 892.640   8
  -4   3 -11 26580.4 964.541  14
   4   3  11 27283.7 1059.04   6
   4   3  11 26020.6 974.382  11
   4  -3  11 25124.6 951.767  11
  -4  -3 -11 27000.0 1030.31  18
  -4   3 -12 3910.75 287.016   8
   4   3  12 4555.74 379.502   6
   4   3  12 4347.23 339.862  11
   4  -3  12 3675.98 307.345  11
  -4  -3 -12 4442.56 359.078  18
  -4  -3 -13 1999.94 213.289   8
  -4  -3 -13 1963.68 163.062  13
   4   3  13 1784.78 187.363  11
   4  -3  13 1668.92 169.908  11
  -4  -3 -14 8603.06 331.789   8
   4   3  14 7552.69 290.826  11
   4   4 -16 30738.2 921.143  14
  -4  -4  16 32817.7 892.243  11
  -4   4  16 31541.2 916.185   6
   4  -4 -16 30151.6 903.194  18
   4   4 -15 11494.4 583.930  14
   4   4 -15 11619.7 656.805  12
  -4  -4  15 12193.4 560.769  11
  -4   4  15 11273.3 574.234   6
   4  -4 -15 10966.7 565.209  18
   4   4 -14 514.511 180.210  14
  -4   4  14 825.356 161.845  11
  -4  -4  14 496.475 152.962  11
   4  -4 -14 560.871 167.316  19
   4  -4 -14 426.377 156.124  18
  -4   4  14 694.348 177.047   6
  -4   4  13 656.533 152.797  11
   4  -4 -13 894.545 202.186  19
  -4   4  13 754.332 190.716   6
   4  -4 -13 1015.60 210.276  18
  -4   4  12 12370.6 622.011  11
  -4   4  12 13001.7 719.397   6
   4  -4 -12 12461.7 675.660  19
   4  -4 -12 12586.7 706.450  18
   4  -4 -11 80.5975 213.810  16
   4  -4 -11 274.165 138.521  19
  -4  -4  11 572.508 345.277   2
  -4   4  11 307.001 146.232   6
   4   4 -11 129.213 101.466  19
   4  -4 -10 2468.87 621.495  16
  -4   4  10 2515.01 623.152   3
  -4   4  10 2541.22 300.833   6
  -4  -4  10 2721.01 653.562   2
   4  -4 -10 2238.34 572.939  17
  -4   4  10 2724.44 295.619   8
   4  -4 -10 2690.13 302.986  19
  -4   4   9 16909.8 1541.90   3
   4   4  -9 14845.3 1417.80   1
  -4  -4   9 18016.7 1562.17   2
   4  -4  -9 18013.2 764.314  19
   4  -4  -9 16542.8 1494.89  17
  -4   4   9 17798.3 748.991   8
  -4   4   9 17290.7 767.661   6
   4  -4  -9 16681.8 1458.01  16
   4   4  -8 6919.00 895.201   1
  -4  -4   8 7495.16 959.244   2
   4  -4  -8 6333.53 882.282  17
   4  -4  -8 7223.91 888.824  16
   4   4  -7 55181.8 2484.93   1
  -4  -4   7 55492.0 2548.35   2
   4  -4  -7 57190.2 2650.31  17
   4  -4  -7 55380.6 2391.67  16
   4   4  -6 169178. 4676.49   1
  -4  -4   6 177425. 4847.65   2
  -4   4   6 166751. 4549.25   2
   4  -4  -6 178521. 5021.48  17
   4  -4  -6 176337. 4513.11  16
  -4  -4   5 104276. 3313.17   2
  -4   4   5 94712.8 3167.74   2
   4  -4  -5 96527.8 3368.47  17
   4  -4  -5 94676.8 2878.09  16
  -4  -4   4 35655.9 1748.45   2
   4  -4  -4 35100.9 1458.23  16
  -4   4   4 33552.1 1752.98   2
   4  -4  -4 32773.0 1800.13  17
  -4  -4   3 9319.55 848.091   2
  -4   4   3 8934.49 880.316   2
   4  -4  -3 9347.15 944.248  17
   4  -4  -3 10503.6 701.718  16
  -4  -4   2 11317.8 914.871   2
  -4   4   2 11546.5 1018.91   2
   4  -4  -2 12409.2 1095.16  17
  -4   4   1 6390.67 753.029   2
  -4  -4   1 6210.15 670.899   2
   4  -4  -1 5649.54 717.519  17
  -4   4   0 3788.90 598.830   2
   4  -4   0 4668.35 615.893  17
  -4  -4   0 2717.57 476.312   2
  -4  -4  -1 33464.3 1827.70   2
  -4   4  -1 34114.9 1872.33   2
   4  -4   1 31776.1 1641.51  17
   4  -4   2 31157.9 1926.29  15
  -4   4  -2 27373.5 1773.49   1
  -4  -4  -2 34118.4 1945.58   2
   4  -4   2 26504.9 1529.08  17
  -4  -4  -2 30019.8 1940.97  16
  -4   4  -3 77001.4 3295.74   1
   4  -4   3 73769.9 2868.25  17
   4  -4   4 280146. 7786.79  15
  -4  -4  -4 301525. 7810.60  16
   4  -4   5 73883.9 3726.40  15
  -4   4  -5 70094.1 3452.06   1
   4  -4   6 24998.7 2204.45  15
  -4   4  -6 23810.3 992.084  14
   4   4   6 23196.1 978.402   6
  -4   4  -6 23083.4 2011.86   1
  -4  -4  -6 25171.8 1988.06  16
   4  -4   7 4493.14 1028.92  15
  -4   4  -7 3773.49 395.063  14
  -4   4  -7 3583.88 328.364   8
   4   4   7 4744.35 416.745  11
   4   4   7 4809.48 445.377   6
   4  -4   7 3533.41 342.426  11
  -4  -4  -7 4816.45 394.077  18
  -4   4  -7 3924.27 886.591   1
  -4  -4  -7 5749.67 995.521  16
   4  -4   8 2341.58 756.791  15
  -4   4  -8 3317.85 817.895   1
  -4   4  -8 2290.41 322.349  14
   4   4   8 1943.79 286.449  11
   4  -4   8 2535.99 294.899  11
   4   4   8 1663.65 283.143   6
  -4  -4  -8 1791.82 254.942  18
  -4   4  -8 2463.26 273.484   8
  -4  -4  -8 2528.16 670.599  16
  -4   4  -9 3005.21 295.914   8
  -4   4  -9 3239.36 367.549  14
   4   4   9 3013.51 341.758  11
   4   4   9 2526.56 343.883   6
   4  -4   9 2917.88 321.224  11
  -4  -4  -9 2931.20 336.156  18
  -4   4 -10 1140.60 189.457   8
  -4   4 -10 1347.86 242.441  14
   4   4  10 1765.42 260.389  11
   4  -4  10 1308.54 215.833  11
   4   4  10 1956.99 298.053   6
  -4  -4 -10 1619.52 258.116  18
  -4   4 -11 2484.78 241.161   8
  -4  -4 -11 2312.20 284.959  18
  -4   4 -11 2476.90 284.145  14
   4   4  11 2548.90 314.910   6
   4   4  11 2632.52 288.885  11
   4  -4  11 2297.36 251.890  11
  -4   4 -12 12370.3 559.561  14
   4   4  12 12118.8 548.814  11
   4  -4  12 11370.4 498.093  11
  -4  -4 -12 12328.1 575.075  18
  -4  -4 -13 30528.8 851.125   8
   4   4  13 30850.6 804.694  11
  -4  -4 -14 35207.6 782.114   8
   4   5 -16 367.151 110.626  14
   4   5 -16 614.778 133.082  12
  -4  -5  16 319.855 89.3068  11
  -4   5  16 556.381 115.559   6
   4  -5 -16 527.561 118.281  18
   4   5 -15 10250.5 537.754  14
   4   5 -15 10887.0 589.914  12
  -4  -5  15 10835.8 496.383  11
  -4   5  15 10279.3 511.347   6
   4  -5 -15 9608.02 513.031  18
   4   5 -14 8147.16 521.245  14
   4   5 -14 8524.53 597.504  12
  -4  -5  14 8222.58 481.504  11
  -4   5  14 7739.63 487.281   6
   4  -5 -14 7538.14 471.778  19
   4  -5 -14 7900.44 508.518  18
   4  -5 -13 4058.28 396.236  18
   4   5 -13 5279.36 508.980  12
  -4   5  13 4403.59 389.722   6
   4  -5 -13 4072.94 367.244  19
   4  -5 -12 56757.0 1609.15  19
  -4   5  12 55214.0 1610.80   6
   4  -5 -12 59161.3 1722.42  18
   4  -5 -11 76234.1 1962.45  19
  -4   5  11 77075.3 1975.69   6
  -4  -5  10 30980.6 2247.75   2
   4   5 -10 29567.7 1067.69   4
   4  -5 -10 29922.9 1071.65  19
  -4   5  10 29784.4 1071.07   6
   4  -5 -10 30120.1 2137.23  17
  -4   5  10 31592.4 1085.34   8
  -4   5  10 29049.0 2118.63   3
   4  -5 -10 28026.2 2021.68  16
   4  -5  -9 1913.16 253.927  19
   4  -5  -9 1596.81 486.166  16
  -4   5   9 2106.40 584.080   3
   4   5  -9 1410.29 446.122   1
  -4  -5   9 2171.58 586.321   2
   4   5  -9 1986.06 268.241   4
  -4   5   9 2327.42 273.847   6
  -4   5   9 2543.37 285.208   8
   4  -5  -9 2153.08 586.984  17
   4  -5  -8 347.075 223.833  16
   4   5  -8 208.801 196.892   1
  -4   5   8 505.168 354.706   3
  -4  -5   8 247.781 201.568   2
   4  -5  -8 410.912 284.139  17
   4  -5  -7 920.482 342.540  16
   4   5  -7 569.734 284.526   1
  -4  -5   7 585.823 302.587   2
   4  -5  -7 618.397 364.534  17
   4   5  -6 13221.0 1167.31   1
  -4  -5   6 14009.2 1219.77   2
   4  -5  -6 13008.6 1242.05  17
   4  -5  -6 13204.3 1048.05  16
  -4  -5   5 11877.9 1063.05   2
  -4   5   5 11053.6 937.230   2
   4  -5  -5 10880.3 1112.08  17
   4  -5  -5 11052.2 880.113  16
  -4  -5   4 26349.1 1546.26   2
  -4   5   4 25242.0 1442.09   2
   4  -5  -4 24458.6 1667.17  17
   4  -5  -4 27517.4 1282.77  16
  -4   5   3 41244.5 1895.16   2
  -4  -5   3 46486.8 2020.56   2
   4  -5  -3 43674.2 2255.04  17
   4  -5  -3 40672.0 1492.49  16
  -4  -5   2 205438. 4941.41   2
   4  -5  -2 195570. 5277.84  17
  -4  -5   1 173543. 4456.49   2
   4  -5  -1 174248. 4746.22  17
  -4   5   1 165993. 4581.00   2
  -4  -5   0 65820.8 2476.92   2
  -4   5   0 68652.3 2701.89   2
   4  -5   0 70281.8 2674.33  17
  -4  -5  -1 987.120 351.395   2
   4   5   1 987.787 329.656   3
  -4   5  -1 1594.61 356.018   3
  -4   5  -1 1044.45 389.580   1
   4  -5   1 1038.22 351.239  17
   4   5   2 509.637 255.684   3
   4  -5   2 443.684 327.766  15
  -4  -5  -2 968.271 453.139  16
  -4   5  -2 415.554 281.177   1
   4  -5   2 427.679 254.448  17
   4   5   3 162.757 180.258   3
   4  -5   3 188.994 271.572  15
  -4   5  -3 413.043 315.840   1
  -4  -5  -3 694.722 378.352  16
   4  -5   3 66.3503 176.489  17
  -4   5  -4 24759.3 1909.64   1
   4  -5   4 29976.9 2263.31  15
   4  -5   4 23927.2 1676.90  17
  -4  -5  -4 29775.7 2192.83  16
   4  -5   5 52266.2 3310.66  15
  -4   5  -5 43841.4 2689.01   1
   4  -5   5 43348.6 2426.16  17
  -4  -5  -5 55628.2 3186.99  16
   4  -5   6 21615.3 2263.82  15
  -4   5  -6 17993.6 864.457  14
   4   5   6 17822.4 742.203   7
   4   5   6 18378.2 812.640  11
   4   5   6 17770.4 841.852   6
  -4   5  -6 17238.9 1746.72   1
  -4  -5  -6 20242.4 1919.75  16
   4  -5   7 8784.74 1489.85  15
  -4   5  -7 8304.26 586.155  14
   4   5   7 7388.88 470.904   7
   4   5   7 7524.30 518.216  11
   4   5   7 7536.64 553.568   6
  -4  -5  -7 9058.03 1304.18  16
  -4   5  -7 10238.8 1396.47   1
  -4   5  -8 58062.9 1744.70  14
   4   5   8 59419.6 1661.05  11
   4   5   8 55184.4 1713.05   6
  -4  -5  -8 56422.8 1587.66  18
  -4   5  -9 70284.1 1930.74  14
   4   5   9 70984.5 1841.75  11
   4   5   9 66820.4 1897.62   6
   4  -5   9 64348.7 1686.46  11
  -4  -5  -9 66300.3 1778.31  18
  -4   5 -10 43334.4 1384.12  14
   4   5  10 41715.5 1371.64   6
   4   5  10 45451.3 1329.04  11
  -4  -5 -10 41566.3 1291.90  18
  -4   5 -11 687.878 172.484  14
   4   5  11 372.838 126.685  11
   4  -5  11 269.220 92.8081  11
   4   5  11 330.381 133.946   6
  -4  -5 -11 412.890 136.129  18
  -4  -5 -12 2661.36 255.409   8
  -4   5 -12 2726.86 257.445  14
   4   5  12 2714.15 237.671  11
   4  -5  12 2219.98 182.212  11
  -4  -5 -12 2490.75 227.472  18
  -4  -5 -13 222.605 87.9497   8
   4   5  13 142.360 60.8215  11
  -4   5 -13 106.583 66.6824  14
   4   6 -16 31398.3 841.223  14
   4   6 -16 31899.3 822.798  12
  -4   6  16 31269.3 789.887   6
   4  -6 -16 29488.8 809.307  18
   4   6 -15 5517.70 372.742  14
   4   6 -15 5515.09 392.420  12
  -4  -6  15 5588.52 324.677  11
  -4   6  15 5288.52 342.162   6
   4  -6 -15 5982.88 382.856  18
   4  -6 -14 6053.43 397.302  19
   4   6 -14 6753.99 458.490  14
   4   6 -14 6896.56 506.907  12
  -4  -6  14 6359.89 389.657  11
  -4   6  14 5495.88 390.717   6
   4  -6 -14 6369.55 448.238  18
  -4   6  13 1436.94 219.884   6
   4  -6 -13 1792.18 246.778  19
   4   6 -13 1943.56 310.292  12
   4   6 -13 2181.09 286.179  14
   4  -6 -13 2162.32 288.589  18
   4  -6 -12 22264.6 901.197  19
   4   6 -12 23226.6 1067.41  12
  -4   6  12 20703.2 870.837   6
   4  -6 -12 23255.5 978.070  18
   4  -6 -11 3741.32 360.112  19
   4   6 -11 3443.53 332.111   4
   4   6 -11 3935.80 441.343  12
  -4   6  11 3569.61 351.121   6
   4  -6 -10 2895.12 653.830  16
   4  -6 -10 2643.27 302.134  19
  -4   6  10 2068.42 600.000   3
   4   6 -10 2293.07 339.434  12
   4   6 -10 2184.54 276.653   4
  -4   6  10 1889.38 252.888   6
   4  -6 -10 2937.69 695.153  17
  -4   6   9 22716.7 891.560   8
   4   6  -9 19591.5 1724.75   1
   4  -6  -9 22632.3 1859.53  17
  -4  -6   9 23254.1 1928.04   2
   4  -6  -9 22558.1 899.161  19
   4   6  -9 22110.0 1010.88  12
   4   6  -9 21797.4 909.341   4
  -4   6   9 21020.8 846.690   6
  -4   6   9 22074.9 1883.48   3
   4  -6  -9 21281.2 1665.71  16
   4  -6  -8 1515.24 441.249  16
  -4   6   8 1213.56 471.395   3
  -4   6   8 2260.89 264.482  13
   4   6  -8 1554.54 259.752  12
   4   6  -8 1692.42 246.975   4
   4  -6  -8 1617.80 234.405  19
  -4   6   8 1564.25 213.874   6
  -4  -6   8 1726.68 538.820   2
   4  -6  -8 1411.78 471.265  17
  -4   6   8 1759.71 235.066   8
   4   6  -8 2064.81 556.290   1
  -4   6   7 97460.1 3984.18   3
   4   6  -7 92028.9 3564.52   1
  -4  -6   7 98598.5 3794.68   2
   4  -6  -7 99986.5 3946.12  17
   4  -6  -7 96124.0 3382.94  16
  -4   6   6 72536.3 3252.48   3
   4   6  -6 60985.3 2733.55   1
  -4  -6   6 72256.8 3008.73   2
   4  -6  -6 67983.8 3138.82  17
   4  -6  -6 72179.7 2645.70  16
  -4   6   5 31871.9 2036.69   3
  -4  -6   5 35812.8 1951.16   2
   4  -6  -5 30210.7 2011.48  17
   4  -6  -5 32302.6 1557.63  16
  -4  -6   4 30083.4 1724.98   2
   4  -6  -4 28586.9 1923.38  17
  -4   6   3 7813.84 754.751   2
  -4  -6   3 8377.68 870.444   2
   4  -6  -3 8355.65 993.008  17
  -4   6   2 42223.8 2156.05   3
  -4  -6   2 44315.8 2026.22   2
   4  -6  -2 44526.2 2264.06  17
  -4   6   2 43292.9 1973.07   2
  -4   6   1 12628.6 1100.21   3
  -4   6   1 11878.3 1078.21   1
  -4  -6   1 11650.8 979.025   2
   4  -6  -1 11995.4 1126.57  17
   4   6   0 1611.50 422.538   3
  -4   6   0 2272.83 475.264   3
  -4   6   0 1843.91 463.622   1
  -4  -6   0 2756.80 484.376   2
   4  -6   0 2347.36 499.619  17
  -4   6  -1 12580.5 1205.70   1
   4   6   1 13626.5 1182.17   3
   4  -6   1 13517.4 1160.04  17
  -4   6  -1 12382.5 1019.13   3
   4   6   2 368.982 244.544   3
   4  -6   2 660.436 342.764  15
   4  -6   2 268.176 225.739  17
  -4   6  -2 394.070 264.503   1
  -4  -6  -2 328.168 325.917  16
   4   6   3 121487. 4028.23   3
   4  -6   3 130117. 4685.13  15
  -4   6  -3 126605. 4499.92   1
   4  -6   3 119192. 4078.64  17
   4  -6   4 33829.1 2430.43  15
  -4   6  -4 34016.4 2271.36   1
   4   6   4 33850.7 1958.23   3
   4  -6   4 33073.6 2040.37  17
  -4  -6  -4 38018.0 2561.39  16
   4  -6   5 150256. 5754.51  15
  -4   6  -5 138795. 3082.71  14
   4   6   5 141956. 2903.92   7
   4   6   5 133865. 2990.02   6
  -4   6  -5 139394. 5128.43   1
   4   6   5 139035. 2882.97   5
   4  -6   5 136083. 4684.60  17
  -4   6  -6 11184.5 678.675  14
   4   6   6 10143.6 563.624   7
   4   6   6 10122.4 578.308  11
   4   6   6 10119.7 618.205   6
  -4   6  -6 11279.5 1399.50   1
   4  -6   6 12598.1 1659.52  15
   4   6   6 9822.07 550.908   5
   4  -6   6 10576.4 1238.23  17
  -4  -6  -6 12606.5 1582.06  16
  -4   6  -7 1156.16 492.091   1
   4  -6   7 1129.29 624.670  15
  -4   6  -7 1211.50 244.901  14
   4   6   7 753.948 166.553   7
   4   6   7 875.466 181.612  11
   4   6   7 616.395 176.040   6
   4  -6   7 1111.60 436.795  17
  -4  -6  -7 1472.54 600.871  16
  -4   6  -8 8572.91 600.316  14
   4   6   8 7649.09 477.689   7
   4   6   8 8165.85 518.070  11
   4   6   8 8172.35 570.849   6
  -4   6  -9 5005.15 453.550  14
   4   6   9 4870.57 387.394  11
   4   6   9 4140.37 403.832   6
  -4   6 -10 70.5192 140.535  14
   4   6  10 251.866 110.729  11
   4   6  10 242.738 136.509   6
  -4   6 -11 18323.7 768.043  14
   4   6  11 20492.8 710.325  11
  -4   6 -12 2760.98 251.326  14
  -4  -6 -12 3029.52 246.754   8
   4   6  12 3290.98 219.746  11
  -4  -6 -13 30188.0 728.687   8
   4   7 -15 424.020 119.556  14
   4   7 -15 566.997 130.256  12
  -4  -7  15 327.884 75.7755  11
  -4   7  15 427.527 102.699   6
   4  -7 -15 377.148 111.149  18
  -4   7  15 253.627 74.7520   9
   4   7 -14 7232.66 446.417  14
   4   7 -14 7733.32 497.029  12
  -4  -7  14 6374.44 357.176  11
  -4   7  14 7185.70 417.862   6
   4  -7 -14 6893.04 443.567  18
   4   7 -13 757.399 179.924  14
  -4   7  13 664.507 152.473   6
   4  -7 -13 494.496 124.883  19
   4   7 -13 859.253 221.106  12
  -4  -7  13 782.400 146.713  11
   4  -7 -13 696.610 179.573  18
   4   7 -12 76725.6 1926.58  14
   4   7 -12 80167.8 2162.22  12
  -4   7  12 71883.0 1840.31   6
   4  -7 -12 74627.3 1848.66  19
   4  -7 -12 77856.1 2002.84  18
   4   7 -11 16296.5 758.504  14
   4  -7 -11 15148.0 734.064  19
   4   7 -11 15474.3 713.129   4
   4   7 -11 15266.5 855.428  12
  -4   7  11 14486.2 698.400   6
   4  -7 -10 80925.6 1986.07  19
   4   7 -10 81931.8 2003.51   4
   4   7 -10 77227.5 2191.10  12
  -4  -7   9 11188.4 1360.16   2
   4  -7  -9 9857.02 573.142  19
   4   7  -9 9684.16 662.619  12
   4   7  -9 9867.66 592.645   4
  -4   7   9 9327.08 531.162   6
   4  -7  -9 10547.5 1284.81  17
  -4   7   9 10091.0 572.444   8
  -4   7   9 9349.87 1254.05   3
   4  -7  -9 9908.42 1124.67  16
   4   7  -8 17808.4 1617.18   1
  -4  -7   8 21687.7 1836.41   2
   4  -7  -8 20489.6 844.163  19
   4   7  -8 20693.6 976.096  12
   4   7  -8 20442.5 872.223   4
  -4   7   8 20797.3 827.303   8
   4  -7  -8 19820.1 1758.11  17
  -4   7   8 21279.7 1873.23   3
   4  -7  -8 18763.1 1498.41  16
   4   7  -7 5793.93 879.877   1
  -4   7   7 7356.39 477.771  13
  -4  -7   7 7363.63 1005.36   2
   4   7  -7 7187.91 549.485  12
   4   7  -7 7365.60 556.151   9
   4   7  -7 6834.53 482.286   4
   4  -7  -7 6797.16 1031.38  17
  -4   7   7 7094.39 449.027   8
   4  -7  -7 7610.44 486.231  19
   4  -7  -7 7968.62 902.638  16
  -4   7   7 7285.74 1063.69   3
   4  -7  -6 17154.3 1611.50  17
  -4   7   6 19957.0 793.739  13
  -4  -7   6 17795.5 1490.92   2
   4   7  -6 18885.1 808.198   4
  -4   7   6 18821.1 1665.76   3
   4  -7  -6 19444.9 1307.82  16
  -4   7   5 1215.25 427.158   3
  -4  -7   5 1213.39 378.008   2
   4  -7  -5 663.377 361.042  17
  -4   7   4 4807.30 785.126   3
   4  -7  -4 5090.31 823.523  17
  -4  -7   4 5674.67 751.163   2
  -4   7   3 12805.1 1222.97   3
  -4   7   3 12188.3 1022.18   1
  -4  -7   3 12531.3 1095.13   2
   4  -7  -3 13267.6 1298.87  17
  -4   7   2 90523.5 3168.24   1
  -4  -7   2 94833.7 3181.79   2
   4  -7  -2 92448.3 3551.82  17
  -4   7   2 88673.9 3397.57   3
  -4   7   1 80196.1 3089.91   1
   4  -7  -1 82026.7 3301.78  17
  -4   7   1 86792.8 3260.35   3
  -4   7   0 143969. 4564.26   1
   4   7   0 150108. 4670.35   3
   4  -7   0 152348. 4653.05  17
  -4   7   0 154460. 4491.55   3
   4   7   1 3009.85 601.522   3
   4  -7   1 3473.81 696.820  15
   4  -7   1 3641.85 637.925  17
  -4   7  -1 3483.80 653.839   1
  -4   7  -1 3915.91 595.820   3
  -4  -7  -1 3875.75 771.674  16
  -4  -7  -2 10766.0 1328.07  16
  -4   7  -2 8964.48 1073.56   1
   4  -7   2 8878.22 1117.74  15
   4  -7   2 9665.20 1047.12  17
   4   7   2 8387.43 1002.30   3
   4   7   3 3435.59 650.067   3
   4  -7   3 4196.39 825.725  15
  -4   7  -3 4026.74 761.085   1
   4  -7   3 4279.09 724.892  17
  -4  -7  -3 4796.08 929.436  16
   4  -7   4 19095.3 1816.68  15
  -4   7  -4 18667.9 864.242  14
   4   7   4 17882.4 774.329   7
  -4   7  -4 19923.8 1738.06   1
   4   7   4 16835.6 767.350  10
   4   7   4 17419.9 1468.05   3
  -4  -7  -4 21156.4 1976.95  16
   4   7   4 18568.7 773.936   5
   4  -7   4 16609.0 1474.56  17
   4  -7   5 864.685 417.827  15
   4   7   5 1114.45 206.852   5
  -4   7  -5 1545.86 270.492  14
   4   7   5 1201.46 208.218   7
  -4   7  -5 1356.27 518.608   1
   4  -7   5 1660.04 513.809  17
  -4  -7  -5 1149.29 525.231  16
   4  -7   6 2545.45 739.127  15
  -4   7  -6 2470.43 334.005  14
   4   7   6 2809.77 308.497   7
   4   7   6 2676.96 318.755   6
   4   7   6 2719.66 302.905   5
   4  -7   6 2342.42 574.875  17
  -4   7  -6 2287.29 649.545   1
  -4  -7  -6 2136.82 686.637  16
  -4   7  -7 325.013 170.472  14
   4   7   7 111.245 99.6826   7
   4   7   7 250.825 108.810  11
   4   7   7 125.061 126.792   6
  -4   7  -8 13817.7 774.592  14
   4   7   8 13430.8 645.422   7
   4   7   8 13822.9 640.468  11
   4   7   8 12961.3 693.907   6
  -4   7  -9 16674.1 816.543  14
   4   7   9 14584.3 635.047   7
   4   7   9 15068.4 649.338  11
  -4   7 -10 61527.4 1649.36  14
   4   7  10 55962.0 1369.02  11
  -4   7 -11 272.789 133.866  14
  -4  -7 -11 201.608 87.1296   8
  -4  -7 -12 929.162 119.042   8
  -4   7 -12 955.737 146.762  14
   4   8 -15 15624.8 522.236  14
   4   8 -15 16075.0 528.945  12
   4  -8 -15 14474.1 514.128  18
   4   8 -14 80.0849 87.7616  14
   4   8 -14-28.7946 108.486  12
  -4   8  14 178.100 84.6788   6
   4  -8 -14 57.3542 87.3643  18
  -4   8  14 124.399 76.7819   9
   4   8 -13 3753.24 329.922  14
   4  -8 -13 4051.41 352.704  18
   4   8 -13 3834.73 364.636  12
  -4   8  13 3556.32 292.991   6
   4  -8 -13 3562.29 272.162  19
   4   8 -12 4866.97 388.931  14
   4  -8 -12 4514.66 335.963  19
  -4  -8  12 4803.34 325.979  11
  -4   8  12 5348.07 379.705   6
   4   8 -12 5347.30 474.152  12
   4  -8 -12 5683.93 457.043  18
   4   8 -11 2276.99 276.271  14
   4   8 -11 2040.46 257.756   4
   4   8 -11 2027.32 316.436  12
  -4   8  11 1718.48 221.057   6
   4  -8 -11 1779.51 228.634  19
   4   8 -10 724.802 171.028  14
   4   8 -10 669.837 220.611  12
   4   8 -10 837.598 187.009   4
   4  -8 -10 886.642 173.515  19
  -4   8  10 943.021 176.175   6
   4   8  -9 13900.7 663.263  14
   4   8  -9 14012.4 715.787   4
   4   8  -9 13344.5 797.887  12
   4  -8  -9 13253.3 649.250  19
   4   8  -8 9835.95 529.928  14
  -4  -8   8 8997.90 1204.14   2
   4  -8  -8 8891.76 1217.44  17
   4   8  -8 9406.50 580.127   4
   4   8  -8 9149.86 637.959  12
   4  -8  -8 8431.73 506.260  19
  -4   8   8 8506.42 506.682   8
  -4   8   8 9450.14 1264.54   3
  -4   8   7 105865. 2337.00   8
   4   8  -7 104510. 2602.60   9
  -4   8   7 111492. 2442.68  13
  -4  -8   7 102789. 4147.58   2
   4   8  -7 102758. 2618.79  12
   4   8  -7 109415. 2493.15   4
  -4   8   7 109903. 2450.60   5
   4  -8  -7 113798. 4570.35  17
  -4   8   7 106758. 4469.74   3
   4   8  -6 16054.4 819.003   9
  -4   8   6 15709.3 708.911  13
  -4  -8   6 15585.9 1437.18   2
   4  -8  -6 15110.5 1537.50  17
   4   8  -6 15838.1 809.705  12
   4   8  -6 15998.9 749.511   4
  -4   8   6 14915.9 652.558   8
  -4   8   6 15144.0 1531.26   3
  -4   8   5 64264.5 1623.77  13
  -4  -8   5 63814.7 2869.27   2
   4   8  -5 57485.0 1680.83  12
   4   8  -5 62741.3 1667.80   4
   4   8  -5 62874.4 1769.61   9
   4  -8  -5 56869.4 2997.10  17
  -4   8   5 66089.4 3205.34   3
  -4  -8   4 6478.91 829.403   2
   4   8  -4 5635.66 429.275   4
   4  -8  -4 4855.83 838.758  17
  -4   8   4 6675.43 949.109   3
   4  -8  -3 3874.83 734.825  17
  -4   8   3 3886.56 714.768   3
   4  -8  -2 10391.2 1162.31  17
  -4   8   2 10358.8 1141.70   3
  -4   8   1 1594.42 455.052   3
  -4   8   1 1371.27 395.948   1
   4  -8  -1 1700.77 490.453  17
  -4   8   0 6953.33 886.245   3
  -4   8   0 6986.70 897.551   1
  -4  -8   0 8018.79 1096.48  16
   4   8   0 6723.36 936.336   3
   4  -8   0 6352.58 887.834  17
   4  -8   1 11402.1 1304.37  15
   4   8   1 12842.5 1306.26   3
  -4   8  -1 9676.07 1116.05   1
   4  -8   1 11680.7 1194.80  17
  -4  -8  -1 11838.1 1381.35  16
   4  -8   2 5526.67 931.494  15
  -4  -8  -2 6922.21 1097.48  16
  -4   8  -2 6329.01 494.883  14
   4   8   2 6074.73 439.527   7
  -4   8  -2 5745.83 888.585   1
   4   8   2 6377.40 434.438  10
   4   8   2 6018.40 405.760   9
   4   8   2 6162.00 427.479   5
   4  -8   2 5910.01 860.730  17
   4   8   2 5936.47 884.698   3
  -4   8  -3 81331.4 2109.58  14
   4   8   3 78764.1 1961.91   7
  -4   8  -3 76981.2 3517.38   1
   4   8   3 78980.0 1952.70  10
   4   8   3 79675.7 3469.31   3
   4  -8   3 79266.5 3753.14  15
   4   8   3 77894.7 1859.35   9
   4   8   3 80355.5 1943.87   5
   4  -8   3 81147.6 3391.59  17
   4   8   4 3469.29 331.748   5
   4   8   4 2899.74 652.334   3
  -4   8  -4 3643.76 395.693  14
   4  -8   4 3211.87 672.715  17
   4   8   4 3197.64 332.546   7
   4   8   4 3169.94 336.344  10
   4   8   4 3228.68 296.077   9
  -4   8  -4 3071.50 727.998   1
   4  -8   4 3301.69 791.811  15
  -4  -8  -4 4882.41 1014.02  16
   4  -8   5 64926.9 3626.72  15
  -4   8  -5 71298.9 1954.01  14
   4  -8   5 67832.2 3187.19  17
   4   8   5 69361.8 1805.37   7
  -4   8  -5 69828.3 3512.89   1
   4   8   5 65440.1 3107.16   3
   4   8   5 67078.2 1643.99   9
   4   8   5 66572.9 1763.10   5
  -4   8  -6 264.168 158.392  14
   4   8   6 633.960 161.752   7
   4   8   6 341.434 132.873   5
  -4   8  -7 11175.8 689.903  14
   4   8   7 10466.0 585.009   7
   4   8   7 10704.3 578.688   5
  -4   8  -8 4649.31 436.385  14
   4   8   8 3934.55 344.173   7
  -4   8  -9 424.145 174.457  14
   4   8   9 353.785 116.542   7
  -4  -8 -10 288.916 99.3831   8
  -4   8 -10 45.8114 111.370  14
  -4   8 -11 7893.52 437.630  14
  -4  -8 -11 7308.74 341.721   8
  -4   8 -12 1542.77 164.667  14
   4   9 -14 8966.52 393.123  14
   4   9 -14 8803.96 410.787  12
  -4   9  14 8046.56 355.507   7
  -4   9  14 9038.90 378.928   9
   4  -9 -14 8377.11 399.282  18
   4  -9 -13 689.782 150.919  18
   4   9 -13 914.230 156.020  14
   4   9 -13 928.641 174.620  12
  -4   9  13 933.959 161.217   9
   4   9 -12 62018.2 1574.61  14
   4   9 -12 63104.0 1690.04  12
   4  -9 -12 62861.4 1637.85  18
   4   9 -11 82.3995 91.7392  14
   4   9 -11 25.1925 127.693  12
   4   9 -11 266.850 116.490   4
   4   9 -10 51316.7 1423.49  14
   4   9 -10 51250.6 1448.80   4
   4   9 -10 48151.2 1559.24  12
   4   9  -9 318.045 116.910  14
   4   9  -9 279.087 161.071  12
   4   9  -9 491.678 157.223   4
  -4   9   8 12136.5 629.014   5
   4   9  -8 11998.7 665.121   4
   4   9  -8 12837.0 748.770  12
  -4   9   7 8493.78 529.544   5
  -4  -9   7 7514.19 1087.42   2
   4   9  -7 7234.31 513.296   4
   4   9  -7 8002.38 586.678  12
   4   9  -7 8018.04 616.546   9
   4  -9  -7 6663.01 1059.63  17
  -4   9   7 8996.53 1243.43   3
  -4   9   7 8152.82 476.691   8
  -4   9   6 2348.55 635.543   3
   4   9  -6 2152.43 328.547   9
  -4   9   6 1954.20 259.615  13
   4   9  -6 1729.80 261.376   4
   4   9  -6 1393.02 247.478  12
  -4   9   6 1847.30 259.597   5
  -4  -9   6 1606.99 488.832   2
   4  -9  -6 2071.35 583.725  17
  -4   9   6 1695.87 213.930   8
  -4   9   5 17177.9 797.974   5
  -4   9   5 17001.7 744.514  13
   4   9  -5 16602.0 808.221  12
   4   9  -5 17217.4 787.159   4
   4  -9  -5 17448.4 1641.19  17
  -4   9   5 15553.2 699.192  10
   4   9  -5 17161.8 855.359   9
  -4   9   5 16925.2 1631.39   3
  -4   9   4 22834.0 873.253  13
   4   9  -4 21205.8 899.937  12
   4   9  -4 22879.9 912.631   4
   4   9  -4 23144.3 978.495   9
   4  -9  -4 23786.0 1875.80  17
  -4   9   4 21249.5 1787.21   3
  -4   9   4 22590.8 856.752  10
  -4   9   3 6180.73 424.186  13
   4   9  -3 6111.50 485.556   7
   4   9  -3 5966.10 447.613  12
   4   9  -3 6785.89 468.405   4
   4   9  -3 6497.57 486.015   9
   4   9  -3 6148.99 423.852   5
   4  -9  -3 6096.24 952.236  17
  -4   9   3 6707.79 979.709   3
  -4   9   3 5882.74 431.139  10
  -4   9   2 50158.7 1362.02  13
   4   9  -2 48890.6 1490.62   7
   4   9  -2 49567.2 1434.85  12
   4   9  -2 49759.5 1428.73   4
  -4   9   2 49035.9 1413.34  10
   4   9  -2 51450.2 1350.31  10
   4  -9  -2 53381.5 2807.85  17
   4   9  -2 51345.4 1474.98   9
   4   9  -2 51752.0 1422.09   5
  -4   9   2 45588.1 2587.24   3
  -4   9   1 6149.19 398.267  13
   4   9  -1 6826.77 486.793   7
   4   9  -1 6590.25 449.192  12
   4   9  -1 6095.30 432.815   4
   4   9  -1 6801.39 454.042   5
   4   9  -1 6923.41 430.872  10
  -4   9   1 5847.71 576.198  14
  -4   9   1 6545.46 455.773  10
   4   9  -1 6640.77 458.220   9
   4  -9  -1 6476.18 943.191  17
  -4   9   1 7744.60 990.198   3
  -4  -9   1 6924.07 1018.62  16
   4  -9   0 144844. 4807.85  17
  -4   9   0 135305. 3285.07  14
  -4   9   0 142498. 2965.19  10
   4   9   0 137179. 2991.97   7
   4   9   0 136886. 2921.08  12
  -4  -9   0 150023. 5184.13  16
  -4   9   0 132652. 4347.40   1
   4   9   0 146350. 2922.09  10
   4   9   0 145818. 5019.56   3
  -4   9   0 151361. 4677.48   3
   4   9   0 141272. 2943.13   9
   4   9   0 145828. 2986.98   5
   4   9   1 2942.83 674.610   3
  -4   9  -1 3110.37 371.422  14
   4  -9   1 3629.12 791.474  15
  -4   9  -1 3328.96 657.014   1
   4   9   1 2867.71 313.814   7
   4   9   1 3038.45 306.476  12
   4   9   1 3077.43 310.982  10
   4   9   1 3141.62 308.977   9
   4   9   1 3738.72 343.395   5
   4  -9   1 4443.32 770.263  17
  -4  -9  -1 3444.90 792.170  16
   4  -9   2 13158.2 1477.08  15
  -4   9  -2 12738.0 735.895  14
   4   9   2 12583.5 660.966  12
   4   9   2 12932.9 673.814   7
  -4   9  -2 13289.7 1348.61   1
   4   9   2 13288.6 660.382  10
   4   9   2 13511.5 1424.52   3
   4   9   2 13688.1 647.949   9
   4   9   2 14330.8 688.900   5
   4  -9   2 14101.4 1360.09  17
  -4  -9  -2 13531.8 1546.81  16
   4   9   3 1473.17 500.154   3
   4  -9   3 1210.90 518.261  15
   4   9   3 1154.31 216.219   5
  -4   9  -3 1561.17 286.130  14
   4   9   3 1008.46 201.001  10
   4   9   3 1247.56 226.409   7
  -4   9  -3 1073.38 438.795   1
   4   9   3 1296.62 201.530   9
   4  -9   3 1457.11 490.929  17
  -4  -9  -3 1386.17 545.606  16
  -4  -9  -4 421.425 457.635  16
   4   9   4 288.996 268.992   3
   4  -9   4 499.916 328.105  15
   4   9   4 661.160 159.988   5
  -4   9  -4 687.378 191.299  14
   4   9   4 485.352 150.194   7
   4   9   4 543.047 141.045   9
   4  -9   4 423.782 286.290  17
  -4   9  -4 473.280 349.635   1
   4   9   4 529.721 170.867  10
  -4   9  -5 11574.6 702.719  14
   4   9   5 11185.6 628.200   7
   4   9   5 10808.6 550.845   9
   4   9   5 10206.7 594.903   5
  -4   9  -6 6033.47 502.409  14
   4   9   6 6179.31 392.405   9
   4   9   6 6669.61 473.255   7
   4   9   6 6722.84 471.119   5
  -4   9  -7 1797.26 282.552  14
   4   9   7 1426.36 220.087   7
   4   9   7 1750.55 235.791   5
  -4   9  -8 25931.4 855.785  10
  -4   9  -8 27352.3 1049.15  14
   4   9   8 25355.9 895.178   7
  -4   9  -9 1.67045 125.993  14
   4   9   9 124.514 84.5307   7
   4  -9  10 58265.6 1268.40  19
   4   9  10 58308.0 1294.16   7
  -4   9 -11 5519.93 344.375  14
   4  10 -13 3282.77 220.149  14
   4  10 -13 3440.60 267.333  12
  -4  10  13 3903.23 275.096   7
   4 -10 -13 3957.10 274.574  18
  -4  10  13 3988.29 265.270   9
   4  10 -12 18260.2 663.273  14
   4  10 -12 19489.7 749.359  12
  -4  10  12 20299.4 719.718   9
   4 -10 -12 17541.3 697.595  18
   4  10 -11 3370.55 288.051  14
   4  10 -11 3157.24 277.636   4
   4  10 -11 3410.04 333.180  12
   4 -10 -11 3187.80 317.995  18
  -4  10  11 3122.48 300.177   9
   4  10 -10 969.394 216.576  12
   4  10 -10 979.596 186.602   4
   4  10  -9 16482.0 750.040   4
   4  10  -9 14868.3 771.585  12
  -4  10   8 106.333 85.7860   5
   4  10  -8 129.998 126.328  12
   4  10  -8 24.6402 124.401   4
  -4  10   7 89898.7 2158.37   5
   4  10  -7 90177.5 2198.86   4
   4  10  -7 89256.6 2275.44  12
   4  10  -7 86725.0 2252.48   9
  -4  10   6 9073.46 572.908   5
   4  10  -6 9688.46 589.005   4
   4  10  -6 9325.73 613.027  12
   4  10  -6 10342.8 673.818   9
  -4  10   5 50386.0 1491.79   5
  -4  10   5 46673.5 1372.67  13
   4  10  -5 46716.6 1430.61   4
   4  10  -5 46077.4 1474.30  12
  -4  10   5 44372.2 1334.39  10
   4 -10  -5 46115.9 2764.89  17
  -4  10   5 48158.4 2826.97   3
   4  10  -5 46757.2 1536.26   9
  -4  10   4 181.925 250.180   3
  -4  10   4-6.17824 99.3903   5
  -4  10   4 114.141 104.256  13
   4  10  -4 164.659 119.707  12
   4  10  -4 175.311 118.560   4
  -4  10   4 181.378 91.9648  10
   4  10  -4 298.067 166.595   9
  -4  10   4 109.064 79.9529   9
  -4  10   3 3893.81 378.067   5
  -4  10   3 3942.20 340.438  13
   4  10  -3 3749.74 377.809   7
   4  10  -3 3746.19 361.209   4
   4  10  -3 3888.78 366.312  12
   4  10  -3 4085.94 398.758   9
   4  10  -3 3771.97 344.641   5
  -4  10   3 4604.66 844.865   3
   4 -10  -3 4650.16 846.598  17
  -4  10   3 4267.94 368.351  10
  -4  10   2 79253.1 1890.24  13
  -4  10   2 81466.6 1989.93  10
  -4 -10   2 81746.9 3613.52  16
   4  10  -2 77988.8 2065.58   7
   4  10  -2 78247.2 1976.71   4
   4  10  -2 79183.2 1989.74  12
  -4  10   2 83176.5 3593.78   3
   4  10  -2 79672.4 1889.67  10
   4  10  -2 81367.8 2048.86   9
   4 -10  -2 82751.7 3655.60  17
   4  10  -2 80337.0 1967.86   5
  -4  10   1 5859.81 441.453  10
  -4  10   1 5703.64 389.453  13
   4  10  -1 6473.25 485.776   7
   4  10  -1 6153.58 444.673   4
   4  10  -1 6464.82 468.017  12
   4  10  -1 6406.45 439.343  10
  -4 -10   1 6733.29 1008.32  16
   4  10  -1 6241.04 466.659   9
   4 -10  -1 5628.76 909.575  17
  -4  10   1 5175.63 829.210   3
   4  10  -1 6792.52 470.551   5
   4 -10   0-46.4530 226.117  15
   4  10   0 32.8917 102.330   5
  -4  10   0 191.166 154.886  14
  -4  10   0 35.8188 89.5641  10
   4  10   0 89.0683 93.4574  10
   4  10   0 19.8794 97.0026  12
   4  10   0 83.3404 111.907   7
   4  10   0 179.857 98.9463   4
   4  10   0 145.312 114.532   9
   4 -10   0 124.932 229.970  17
  -4 -10   0-35.6456 236.995  16
   4 -10   1 12815.8 1486.76  15
  -4  10  -1 11878.5 753.907  14
  -4  10  -1 12149.1 639.743  10
   4  10   1 12403.1 667.032   7
   4  10   1 11491.7 644.439  12
   4  10   1 12200.1 636.913  10
   4  10   1 13863.9 1482.80   3
   4  10   1 13219.1 677.766   5
   4  10   1 11940.4 626.969   9
   4 -10   1 12699.5 1309.51  17
  -4 -10  -1 12713.9 1446.61  16
   4  10   2 2442.96 636.587   3
   4 -10   2 1474.49 540.385  15
  -4  10  -2 2104.29 262.166   5
  -4  10  -2 2011.87 318.936  14
  -4 -10  -2 1790.55 574.479  16
   4  10   2 1653.55 255.150  12
   4  10   2 2147.88 280.453   7
   4  10   2 1706.49 256.906  10
   4  10   2 2595.61 286.582   9
   4  10   2 1856.13 259.215   5
   4 -10   2 2114.94 552.208  17
  -4  10  -2 2164.95 265.714  10
  -4  10  -3 66892.6 1695.90   5
   4  10   3 62212.7 1735.36   7
   4  10   3 63559.7 1721.35  10
  -4  10  -3 65137.2 1894.38  14
  -4  10  -3 65696.1 1697.39  10
   4  10   3 61992.6 1636.27   9
   4  10   3 64831.9 1734.56   5
   4  10   4 899.905 180.495   5
  -4  10  -4 418.528 177.287  14
   4  10   4 754.151 182.619   7
   4  10   4 669.573 187.079  10
  -4  10  -4 454.648 142.693  10
   4  10   4 755.007 163.562   9
  -4  10  -5 64188.4 1805.52  14
   4  10   5 60478.3 1651.97   7
   4  10   5 57906.9 1502.59   9
   4  10   5 59791.1 1626.88   5
  -4  10  -5 60759.8 1587.37  10
  -4  10  -6 3394.81 375.480  14
  -4  10  -6 3289.81 307.077  10
   4  10   6 3647.87 349.496   7
   4  10   6 3480.09 287.361   9
   4  10   6 3921.47 348.849   5
  -4  10  -7 4077.87 394.107  14
  -4  10  -7 3855.28 305.722  10
   4  10   7 3553.44 325.085   7
   4  10   7 3512.06 316.370   5
  -4  10  -8 10067.3 575.419  14
   4  10   8 9900.22 498.646   7
  -4  10  -8 9129.04 429.208  10
  -4  10  -9 561.173 163.022  14
   4  10   9 648.651 126.901   7
  -4  10 -10 178.638 105.099  14
   4  10  10 137.886 64.4412   7
  -4  10 -11 6149.19 323.610  14
   4  11 -13 1084.35 121.698  12
  -4  11  13 1107.64 124.320   7
   4  11 -12 37761.1 1014.96  12
  -4  11  12 38770.0 1015.11   7
   4 -11 -12 37687.2 986.583  18
  -4  11  12 39101.4 981.564   9
   4  11 -11 6091.29 348.811   4
   4  11 -11 6309.97 406.010  12
   4 -11 -11 6674.07 399.415  18
  -4  11  11 6954.57 392.338   9
   4  11 -10 15286.4 646.031   4
   4  11 -10 14345.5 669.704  12
  -4  11  10 16324.6 663.835   9
  -4  11   9 186.244 94.3142   5
   4  11  -9 79.5667 111.707  12
   4  11  -9 153.846 110.077   4
  -4  11   9 168.618 121.507   9
   4  11  -8 3601.65 349.810   4
   4  11  -8 3420.97 353.986  12
  -4  11   8 3966.76 338.037   9
  -4  11   8 4113.92 343.937   5
  -4  11   7 3047.98 317.629   5
   4  11  -7 2655.03 316.147   4
   4  11  -7 2682.77 325.522  12
  -4  11   7 3381.22 316.916   9
  -4  11   6 15762.2 755.322   5
   4  11  -6 14647.3 729.465   4
   4  11  -6 14734.9 768.289  12
  -4  11   6 14810.5 678.234   9
  -4  11   6 14032.8 659.482  10
   4  11  -6 14709.6 766.189   9
  -4  11   5 9085.79 575.297   5
   4  11  -5 9329.97 623.946   9
   4  11  -5 9054.21 567.895   4
   4  11  -5 8725.87 576.114  12
  -4  11   5 8680.42 525.855  10
  -4  11   5 8780.15 507.612   9
  -4  11   4 21838.4 927.272   5
  -4  11   4 20504.4 823.693  13
   4  11  -4 21211.3 892.861   4
   4  11  -4 21615.1 913.501  12
   4  11  -4 22094.9 977.255   9
  -4  11   4 20786.3 805.580   9
  -4  11   4 20459.8 858.419  10
  -4  11   3 4717.02 366.704  13
  -4  11   3 5260.51 434.618   5
   4  11  -3 4688.79 401.735   4
   4  11  -3 4319.44 390.493  12
   4  11  -3 3973.41 329.186  10
  -4  11   3 4902.11 403.843  10
   4  11  -3 4820.06 444.831   9
   4  11  -3 4606.94 381.868   5
  -4  11   2 142356. 3003.01   5
  -4  11   2 131040. 2735.08  13
  -4  11   2 138950. 2918.05  10
   4  11  -2 135422. 2906.06   4
   4  11  -2 132785. 2890.25  12
   4  11  -2 125725. 2908.99   7
   4  11  -2 132040. 2786.51  10
   4  11  -2 138600. 3014.76   9
   4  11  -2 134901. 2870.11   5
  -4  11   1 26535.7 1016.14   5
  -4  11   1 24775.3 860.099  13
  -4  11   1 26261.4 985.751  10
   4  11  -1 27279.3 1009.93   4
   4  11  -1 26290.4 1034.59   7
   4  11  -1 27544.8 1015.56  12
   4  11  -1 27003.8 967.321  10
   4  11  -1 28018.9 1055.31   9
   4  11  -1 27744.3 1014.57   5
  -4  11   0 26853.7 1011.47   5
   4  11   0 27041.5 1000.94   4
   4  11   0 26676.3 1045.75   7
   4  11   0 26507.8 1008.40  12
   4  11   0 26586.7 1005.21   5
   4  11   0 26530.4 966.984  10
  -4  11   0 27300.3 999.684  10
   4  11   0 26382.0 1007.14   9
  -4  11  -1 390.907 135.305   5
  -4  11  -1 192.176 148.404  14
   4  11   1 405.165 153.897  10
   4  11   1 325.968 140.946  12
   4  11   1 191.588 119.829   5
   4  11   1 430.502 149.021   7
  -4  11  -1 294.424 125.410  10
   4  11   1 444.505 146.177   9
  -4  11  -2 523.262 151.580  10
  -4  11  -2 414.414 127.686   5
  -4  11  -2 286.955 157.865  14
   4  11   2 115.918 101.080   5
   4  11   2 177.307 123.886   7
   4  11   2 140.597 112.801  10
   4  11   2 252.282 131.357   9
  -4  11  -3 647.568 157.311  10
   4  11   3 460.721 139.872   5
  -4  11  -3 537.583 137.535   5
  -4  11  -3 635.274 207.580  14
   4  11   3 476.728 156.484   7
   4  11   3 402.232 158.261  10
   4  11   3 645.835 164.261   9
   4  11   4 12453.0 646.719   7
  -4  11  -4 12329.5 710.251  14
   4  11   4 11744.8 640.332  10
  -4  11  -4 11597.7 595.359  10
   4  11   4 12134.2 588.435   9
   4  11   4 12256.7 637.115   5
  -4  11  -5 10216.6 636.338  14
   4  11   5 10115.6 569.910   7
  -4  11  -5 9735.98 523.116  10
   4  11   5 9859.75 503.417   9
   4  11   5 9813.71 556.045   5
  -4  11  -6 25602.6 993.652  14
  -4  11  -6 24898.4 837.571  10
   4  11   6 25084.6 906.033   7
   4  11   6 24666.6 798.952   9
   4  11   6 25960.2 902.330   5
  -4  11  -7 3958.37 355.893  14
   4  11   7 3834.59 314.980   7
  -4  11  -7 3563.63 270.427  10
   4  11   7 3523.41 247.054   9
  -4  11  -8 65648.6 1363.59  10
  -4  11  -8 67170.4 1648.74  14
   4  11   8 63992.0 1482.31   7
  -4  11  -9 8485.31 449.885  14
   4  11   9 8322.66 360.561   7
  -4  11 -10 29350.5 819.570  14
   4  12 -12 230.793 69.4108  12
  -4  12  12 244.177 72.0304   7
  -4  12  12 322.294 68.4288   9
   4  12 -11 2851.52 197.844   4
   4  12 -11 3116.05 240.454  12
  -4  12  11 3026.26 236.744   7
   4 -12 -11 3633.16 237.619  18
  -4  12  11 3303.84 229.565   9
   4  12 -10 17751.4 638.802   4
   4  12 -10 17316.8 667.695  12
   4 -12 -10 19464.3 669.022  18
  -4  12  10 17799.4 629.670   9
   4  12  -9 4959.04 353.789   4
   4  12  -9 4907.57 360.752  12
  -4  12   9 4685.26 325.496   9
  -4  12   9 4693.62 305.934   5
   4  12  -8 5768.87 408.273   4
   4  12  -8 5034.32 392.963  12
  -4  12   8 5648.35 374.644   9
  -4  12   8 5393.16 377.525   5
   4  12  -7 43434.8 1299.33   4
   4  12  -7 43181.4 1311.67  12
  -4  12   7 42757.7 1200.13   9
  -4  12   7 42149.4 1262.10   5
  -4  12   6 18878.1 812.694   5
   4  12  -6 18783.6 808.969   4
   4  12  -6 19379.8 835.507  12
  -4  12   6 18678.6 730.389   9
  -4  12   6 16964.3 712.910  10
   4  12  -6 18571.4 801.417   9
  -4  12   5 44599.6 1360.56   5
   4  12  -5 43328.8 1328.50   4
   4  12  -5 42626.0 1346.81  12
  -4  12   5 42670.0 1272.84  10
   4  12  -5 41098.3 1328.78   9
  -4  12   5 43628.7 1212.36   9
  -4  12   4 2236.73 285.909   5
   4  12  -4 2269.86 309.093   9
   4  12  -4 2025.73 276.385   4
   4  12  -4 2305.71 296.288  12
  -4  12   4 2410.60 280.708  10
  -4  12   4 2020.73 229.189   9
  -4  12   3 6056.07 456.542   5
   4  12  -3 4649.26 402.672   4
   4  12  -3 4954.71 418.710  12
   4  12  -3 4951.19 357.239  10
  -4  12   3 5629.19 431.650  10
   4  12  -3 5033.73 437.351   9
   4  12  -3 5308.34 400.603   5
  -4  12   2 6072.28 459.556   5
   4  12  -2 6182.19 443.145   7
   4  12  -2 5793.12 444.322   4
   4  12  -2 6505.68 466.340  12
   4  12  -2 6577.63 425.726  10
   4  12  -2 6288.52 485.482   9
   4  12  -2 6224.85 445.578   5
  -4  12   2 6455.89 458.442  10
  -4  12   1 146.076 123.194   5
  -4  12   1 279.977 122.730  10
   4  12  -1 182.313 130.146   9
   4  12  -1 359.519 134.080  10
   4  12  -1 356.835 145.567  12
   4  12  -1 324.464 146.870   7
   4  12  -1 336.655 141.918   4
   4  12  -1 325.935 140.009   5
  -4  12   0 10750.5 593.057   5
   4  12   0 10014.4 575.579   4
   4  12   0 9921.28 587.539   7
   4  12   0 9933.81 591.379  12
   4  12   0 10301.2 568.523  10
   4  12   0 10374.2 597.631   9
   4  12   0 10447.3 588.413   5
  -4  12   0 10232.1 574.378  10
  -4  12  -1 1900.69 243.976   5
   4  12   1 1993.90 266.651   7
   4  12   1 1835.98 272.863  12
   4  12   1 1778.15 249.788  10
  -4  12  -1 1809.69 239.799  10
   4  12   1 2077.80 268.803   9
   4  12   1 2122.29 276.911   5
  -4  12  -2 9109.35 508.764   5
  -4  12  -2 9216.91 519.470  10
   4  12   2 8498.09 534.073   7
  -4  12  -2 8448.74 611.171  14
   4  12   2 8611.76 523.613  10
   4  12   2 8878.80 517.984   9
   4  12   2 9549.60 562.942   5
   4  12   3 41655.3 1282.60   7
  -4  12  -3 41263.7 1209.07  10
  -4  12  -3 42767.2 1444.85  14
   4  12   3 42520.9 1277.64  10
   4  12   3 42059.9 1219.02   9
   4  12   3 42988.2 1286.25   5
  -4  12  -4 29688.6 1121.82  14
  -4  12  -4 29642.7 958.711  10
   4  12   4 31659.6 1045.32   7
   4  12   4 29612.1 952.984   9
   4  12   4 30625.9 1021.46   5
  -4  12  -5 31385.3 1116.96  14
   4  12   5 30279.4 993.072   7
  -4  12  -5 30546.4 924.695  10
   4  12   5 29712.1 903.841   9
   4  12   5 28919.4 962.300   5
  -4  12  -6 1005.48 194.258  14
   4  12   6 1393.15 197.299   7
   4  12   6 1471.06 166.720   9
   4  12   6 1410.62 192.898   5
  -4  12  -6 1162.93 156.679  10
  -4  12  -7 5971.59 408.110  14
   4  12   7 5459.71 342.883   7
  -4  12  -7 6260.21 305.662  10
   4  12   7 5315.41 271.450   9
  -4  12  -8 277.280 110.142  14
   4  12   8 372.709 94.6856   7
  -4  12  -9 285.649 89.0315  14
   4  12   9 313.092 65.1253   7
  -4  13  11 12176.1 396.937   7
  -4  13  11 16307.5 423.774   9
   4  13 -10 12514.7 442.314   4
   4  13 -10 13077.2 473.649  12
  -4  13  10 11385.3 432.261   7
  -4  13  10 12842.9 437.577   9
   4  13  -9 2725.41 234.813   4
   4  13  -9 2566.34 228.525  12
  -4  13   9 2687.81 218.654   7
   4 -13  -9 2773.35 209.953  18
  -4  13   9 2839.33 214.826   9
  -4  13   8 1366.14 175.082   7
   4  13  -8 1000.57 166.811  12
   4  13  -8 1380.75 190.904   4
  -4  13   8 1705.54 183.795   9
  -4  13   8 1634.44 186.002   5
  -4  13   7 110.756 94.2529   5
   4  13  -7 56.5588 99.6304  12
  -4  13   7 91.8891 72.1784   7
   4  13  -7 61.7111 114.265   4
  -4  13   7 219.163 97.3899   9
  -4  13   6 1327.95 201.706   5
   4  13  -6 1682.56 243.766   4
   4  13  -6 1762.68 229.822  12
  -4  13   6 1345.40 168.220   7
  -4  13   6 1360.62 184.072  10
  -4  13   6 1493.26 181.491   9
  -4  13   5 606.860 157.854   5
   4  13  -5 150.015 113.218  12
   4  13  -5 179.837 130.134   4
  -4  13   5 348.584 118.401  10
   4  13  -5 358.429 161.268   9
  -4  13   5 514.215 114.037   9
  -4  13   4 8216.78 506.942   5
   4  13  -4 8120.70 500.889   4
   4  13  -4 7861.56 494.563  12
  -4  13   4 7596.75 465.561  10
   4  13  -4 7836.90 503.072   9
  -4  13   4 8079.34 408.769   9
  -4  13   3 28946.9 1000.73   5
   4  13  -3 27828.3 999.005   4
   4  13  -3 28506.9 1022.00   9
   4  13  -3 28954.5 1006.91  12
   4  13  -3 27138.0 869.154  10
  -4  13   3 28026.4 971.016  10
   4  13  -3 27981.6 953.359   5
  -4  13   2 25313.0 920.207   5
   4  13  -2 24408.1 946.168   9
   4  13  -2 24476.1 916.902   4
   4  13  -2 24018.6 880.953   5
   4  13  -2 23783.2 905.329  12
   4  13  -2 24940.6 840.037  10
  -4  13   2 24394.8 900.153  10
  -4  13   1 18652.1 762.444   5
   4  13  -1 18629.9 777.142   4
  -4  13   1 18753.4 763.403  10
   4  13  -1 17710.5 729.874   7
   4  13  -1 17589.6 757.346  12
   4  13  -1 17274.9 708.356  10
   4  13  -1 17880.8 792.075   9
   4  13  -1 16933.4 735.117   5
  -4  13   0 25287.0 901.406   5
   4  13   0 27575.0 936.623   4
   4  13   0 25113.8 916.429   7
   4  13   0 24014.0 911.030  12
   4  13   0 24562.3 885.896  10
  -4  13   0 25741.6 907.740  10
   4  13   0 25274.3 937.430   9
   4  13   0 25652.8 921.939   5
  -4  13  -1 7029.81 427.854   5
   4  13   1 6443.17 439.974   7
   4  13   1 6588.33 436.797  10
  -4  13  -1 6588.64 422.118  10
   4  13   1 6673.57 444.680   9
   4  13   1 6884.69 451.775   5
  -4  13  -2 1498.19 186.078   5
   4  13   2 941.846 182.406   5
  -4  13  -2 1721.78 221.132  10
   4  13   2 876.100 173.863  10
   4  13   2 854.353 176.056   7
   4  13   2 724.148 163.289   9
  -4  13  -3 240.291 99.8193  10
   4  13   3 242.775 118.075   7
   4  13   3 230.152 125.641   5
   4  13   3 217.970 107.541   9
  -4  13  -4 5563.53 423.835  14
   4  13   4 5793.92 381.491   7
  -4  13  -4 5982.67 356.806  10
   4  13   4 6013.93 362.152   9
   4  13   4 5964.92 391.903   5
   4  13   5 2308.56 231.954   7
  -4  13  -5 1949.55 250.913  14
   4  13   5 1974.33 191.956   9
   4  13   5 2240.81 226.801   5
  -4  13  -5 2093.76 199.833  10
  -4  13  -6 885.353 165.380  14
   4  13   6 1166.61 158.897   7
  -4  13  -6 1057.57 126.618  10
   4  13   6 1198.69 133.869   9
  -4  13  -7 3554.40 266.692  14
   4  13   7 3528.76 231.206   7
   4  13   8 14817.4 433.975   7
   4  14  -9 798.639 108.767   4
   4  14  -9 766.863 106.208  12
  -4  14   9 442.558 67.5354   7
  -4  14   9 530.131 76.8170   9
   4  14  -8 27808.3 759.393   4
   4  14  -8 26177.1 722.684  12
  -4  14   8 27333.6 661.583   9
   4  14  -7 11583.0 495.331   4
   4  14  -7 11105.2 467.395  12
  -4  14   7 11079.9 404.385   9
  -4  14   7 10715.5 454.260   5
   4  14  -6 22523.7 763.891   4
   4  14  -6 21351.8 725.635  12
  -4  14   6 22061.4 630.975   9
  -4  14   6 22645.2 745.702   5
   4  14  -5 30128.7 925.185   4
   4  14  -5 29028.9 899.862  12
  -4  14   5 27674.7 745.230   9
  -4  14   5 28098.7 891.884   5
   4  14  -5 28944.0 850.288   9
  -4  14   4 1398.79 192.009   5
   4  14  -4 1466.42 211.005   4
   4  14  -4 1485.38 200.439  12
  -4  14   4 1313.12 178.419  10
   4  14  -4 1489.11 217.199   9
   4  14  -3 4503.34 347.180   9
   4  14  -3 4605.14 344.830   4
   4  14  -3 4885.50 357.750  12
  -4  14   3 4200.77 319.084  10
   4  14  -3 5024.55 331.952   5
  -4  14   3 4688.63 344.506   5
  -4  14   2 7588.30 434.921   5
   4  14  -2 8613.92 469.680   4
   4  14  -2 7758.40 470.731  12
   4  14  -2 8553.11 425.909  10
  -4  14   2 7768.53 442.422  10
   4  14  -2 9567.22 510.061   9
   4  14  -2 8309.04 449.324   5
  -4  14   1 3368.19 282.878   5
   4  14  -1 3485.87 313.249   9
   4  14  -1 3499.54 299.316   4
   4  14  -1 3057.51 298.411  12
   4  14  -1 3478.67 281.603  10
  -4  14   1 3283.17 284.974  10
   4  14  -1 3005.59 276.655   5
   4  14   0 388.502 130.134   5
  -4  14   0 538.438 122.274   5
   4  14   0 382.864 104.462   7
   4  14   0 431.947 122.833  10
  -4  14   0 457.397 128.349  10
   4  14   0 290.366 123.757   9
  -4  14  -1 771.828 133.204   5
   4  14   1 933.197 155.935   7
   4  14   1 1239.99 190.066   5
  -4  14  -1 962.896 162.044  10
   4  14   1 952.007 165.782  10
   4  14   1 982.548 174.436   9
   4  14   2 23807.1 792.005   7
  -4  14  -2 25056.5 781.875  10
   4  14   2 24898.7 799.417   9
   4  14   2 25486.4 839.955   5
  -4  14  -2 25694.5 724.289   5
   4  14   3 11212.1 495.425   7
  -4  14  -3 12396.5 494.219  10
   4  14   3 11835.8 493.453   9
   4  14   3 12523.3 538.056   5
   4  14   4 24200.7 745.689   7
  -4  14  -4 25393.7 716.579  10
   4  14   4 25190.3 722.809   9
   4  14   4 26312.3 794.060   5
   4  14   5 10015.5 415.902   7
  -4  14  -5 9755.85 368.257  10
   4  14   5 10581.5 385.491   9
   4  14   6 4968.29 256.737   7
  -4  15   7 214.253 56.4369   5
   4  15  -7 188.410 57.8513  12
   4  15  -6 2476.28 201.653   4
   4  15  -6 1917.55 166.535  12
  -4  15   6 2009.49 167.353   5
   4  15  -5 1354.72 166.621   4
   4  15  -5 1491.08 162.335  12
  -4  15   5 1378.64 130.576  10
  -4  15   5 1587.60 162.539   5
  -4  15   4 229.914 85.1168   5
   4  15  -4 403.946 100.672  12
   4  15  -4 543.104 123.930   4
  -4  15   4 143.068 64.7091  10
   4  15  -3 8254.57 399.466   4
   4  15  -3 7477.01 383.285  12
   4  15  -3 8182.54 391.116   9
  -4  15   3 7708.91 378.096   5
   4  15  -2 9852.14 431.115   4
  -4  15   2 8388.12 395.236  10
   4  15  -2 9581.54 437.816   9
   4  15  -2 8551.67 388.539   5
  -4  15   2 8802.89 403.391   5
  -4  15   1 30040.9 847.550  10
   4  15  -1 31892.4 872.131   5
  -4  15   1 30380.1 839.273   5
   4  15   0 7083.05 369.171   9
  -4  15   0 6027.63 330.589  10
   4  15   0 6711.34 354.570   5
  -4  15   0 6497.08 319.490   5
   4  15   1 11413.6 406.660   7
   4  15   1 13615.8 502.621   9
  -4  15  -1 11416.1 454.352  10
   4  15   1 13402.7 512.553   5
  -4  15  -1 12337.1 418.718   5
   4  15   2 4575.28 247.627   7
  -4  15  -2 5346.22 281.393  10
   4  15   2 4932.10 279.712   9
   4  15   2 5834.16 321.113   5
   4  15   3 88.9363 55.9786   7
  -4  15  -3 3.22611 43.7731  10
   4  15   3 108.019 61.8093   9
   4  15   4 702.659 92.3705   9
   4  15   4 623.352 85.8398   7
  -4  15  -4 691.613 83.7046  10
  -4  16   4 11469.1 367.478   5
  -4  16   3 362.521 69.8604   5
  -4  16   3 277.404 55.1497  10
  -4  16   2 186.862 56.2848   5
  -4  16   2 147.201 52.4433  10
   4  16  -1 3336.82 195.796   9
  -4  16   1 2858.71 176.668  10
  -4  16   1 2819.93 162.840   5
  -4  16   0 357.028 68.8473  10
   4  16   0 485.237 88.8075   9
   4  16   1 5803.37 244.208   9
  -4  16  -1 4409.30 211.409  10
  -5   0  17 2450.78 184.874  11
   5   0 -16 154.752 90.2937  14
  -5   0  16 222.034 103.198  11
  -5   0  16 250.540 105.925   6
  -5   0  15 3308.93 310.465  11
  -5   0  15 3227.42 307.890   6
   5   0 -15 3238.74 313.383  19
  -5   0  14 187.680 126.759   6
   5   0 -14 213.777 137.169  19
   5   0 -13 117546. 2678.66  19
  -5   0  13 118889. 2694.58   6
   5   0 -12 237.201 135.828  19
  -5   0  12 411.294 154.041   6
  -5   0  11 218126. 4240.25   6
   5   0 -11 217551. 4193.55  19
  -5   0  10 33.5390 102.527   8
   5   0 -10 126.343 106.772  19
  -5   0  10 49.0201 97.0401   6
  -5   0  10 136.417 211.808   2
  -5   0   9 79926.9 3353.07   2
  -5   0   9 90865.7 2134.00   6
  -5   0   8 367.632 231.956   2
  -5   0   7 19988.5 1440.07   2
   5   0  -7 18368.1 1286.14  17
   5   0  -6 95.6947 148.389  17
  -5   0   6 485.223 269.345   2
   5   0  -5 5505.71 619.353  17
  -5   0   5 4859.89 684.596   2
   5   0  -4 198.898 156.773  17
  -5   0   4 483.518 284.767   2
   5   0  -3 211539. 4669.51  17
  -5   0   3 217729. 5568.99   2
   5   0  -2-4.86298 102.985  17
  -5   0   2-57.9484 245.159   2
  -5   0   1 413030. 9050.01   2
   5   0  -1 390463. 7342.67  17
  -5   0   0 67.4626 320.376   2
   5   0   0 57.9464 131.052  15
   5   0   0 108.199 112.556  17
   5   0   1 196102. 4761.37  15
  -5   0  -1 191600. 5524.78   2
   5   0   1 188809. 4039.04  17
   5   0   2 207.192 166.575  15
  -5   0  -2 459.013 294.329   2
  -5   0  -2 328.215 189.468  16
   5   0   3 24863.2 1596.34  15
  -5   0  -3 25270.4 1760.88   1
  -5   0  -3 24313.7 1784.70   2
  -5   0  -3 22943.4 1274.94  16
   5   0   4 84.2010 149.799  15
  -5   0  -4 237.790 233.512   1
   5   0   5 44182.7 2474.93  15
  -5   0  -5 44141.2 2718.13   1
   5   0   6 81.4041 197.320  15
   5   0   6 433.025 160.866   6
   5   0   6 398.580 153.207  11
  -5   0  -6 376.608 343.884   1
  -5   0  -6 130.864 115.572  18
   5   0   7 70116.2 3559.75  15
   5   0   7 65636.4 1843.11   6
   5   0   7 69141.2 1848.64  11
  -5   0  -7 66148.2 1829.52  18
   5   0   8 30.5612 116.284   6
   5   0   8 189.528 136.738  11
  -5   0  -8 274.089 134.243  18
  -5   0  -9 85417.6 2132.93   8
   5   0   9 84596.0 2132.08  11
  -5   0  -9 84393.4 2179.98  18
  -5   0 -10 183.530 128.111   8
  -5   0 -10 67.2381 97.2547  13
   5   0  10 4.85518 112.387  11
  -5   0 -11 93779.7 2109.68   8
  -5   0 -11 92481.8 1944.73  13
   5   0  11 95267.3 2110.74  11
  -5   0 -12 145.623 89.1529   8
   5   0  12 85.9264 87.5611  11
  -5   0 -13 6881.66 309.211   8
   5   0  13 7341.80 326.990  11
  -5  -1  17 6367.16 312.967  11
  -5   1  17 6332.03 305.589   6
   5   1 -16 25911.6 814.705  14
   5  -1 -16 25519.1 772.859  14
  -5   1  16 25509.7 796.037  11
  -5  -1  16 27113.9 809.325   6
  -5   1  16 27065.5 854.199   6
  -5   1  15 10752.9 537.960  11
  -5  -1  15 11672.8 575.568  11
  -5  -1  15 10857.4 549.048   6
  -5   1  15 11107.0 576.669   6
   5  -1 -15 11140.6 578.484  19
   5  -1 -15 10385.7 521.429  18
  -5   1  14 29853.0 1030.33  11
  -5  -1  14 31597.5 1083.46   6
  -5   1  14 29793.3 1069.95   6
   5   1 -14 29736.3 1052.93  19
   5  -1 -14 30709.9 1080.10  19
   5  -1 -14 27603.4 985.932  18
  -5  -1  13 3555.07 357.537   6
  -5   1  13 3405.11 357.499   6
   5   1 -13 3309.51 348.287  19
   5  -1 -13 3112.52 349.495  19
   5  -1 -13 3289.63 327.428  18
   5   1 -12 18886.0 840.470  19
  -5   1  12 19005.2 872.177   6
  -5  -1  12 18589.4 849.151   6
   5  -1 -12 18596.2 851.984  19
   5  -1 -12 18235.9 799.891  18
  -5   1  11 9561.75 597.897   6
  -5  -1  11 7607.03 1069.85   2
  -5  -1  11 9914.05 601.438   6
   5   1 -11 9789.62 578.327  19
   5  -1 -11 8886.54 566.553  19
   5  -1 -11 8598.19 538.426  18
   5   1 -10 12866.9 648.752  19
  -5   1  10 13104.6 693.751   6
  -5  -1  10 10736.1 1219.14   2
  -5   1  10 12183.8 1266.12   2
   5  -1 -10 13973.3 690.264  19
  -5  -1  10 13509.2 688.007   6
  -5   1  10 14209.9 684.765   8
   5  -1  -9 12319.3 622.301  19
  -5  -1   9 10013.6 1121.90   2
  -5   1   9 11195.1 1145.27   2
   5  -1  -9 10262.1 1144.05  16
  -5   1   9 11470.5 623.321   6
  -5  -1   8 85543.4 3335.87   2
  -5   1   8 85644.8 3270.48   2
   5  -1  -8 81921.3 3255.25  16
   5  -1  -8 86889.5 3281.16  17
  -5  -1   7 20953.8 1506.52   2
  -5   1   7 22154.7 1513.17   2
   5  -1  -7 22747.9 1506.54  17
  -5  -1   6 108738. 3621.59   2
  -5   1   6 101383. 3474.11   2
   5   1  -6 107595. 3151.01  17
   5  -1  -6 106790. 3399.19  17
  -5  -1   5 72087.8 2774.75   2
  -5   1   5 76260.2 2882.00   2
   5   1  -5 71051.6 2325.89  17
   5  -1  -5 74354.0 2607.66  17
  -5  -1   4 123396. 3774.82   2
  -5   1   4 127687. 3952.37   2
   5   1  -4 121997. 3093.03  17
   5  -1  -4 120140. 3414.90  17
  -5  -1   3 17312.8 1258.15   2
  -5   1   3 18133.9 1400.74   2
   5   1  -3 16370.3 869.826  17
   5  -1  -3 15031.1 1000.84  17
  -5  -1   2 11268.8 1057.13   2
  -5   1   2 13707.9 1250.05   2
   5   1  -2 11158.8 663.364  17
   5  -1  -2 11425.4 834.519  17
   5   1  -1 39758.2 1492.56  15
  -5  -1   1 39013.7 2103.01   2
  -5   1   1 40333.4 2240.38   2
   5   1  -1 36483.1 1196.10  17
   5  -1  -1 36167.4 1535.23  17
   5  -1   0 36023.7 1773.92  15
   5   1   0 32843.7 1400.71  15
  -5  -1   0 31585.9 1946.62   2
  -5   1   0 31826.9 2005.10   2
   5  -1   0 33314.5 1445.73  17
   5  -1   1 20525.4 1350.95  15
   5   1   1 19612.0 1123.15  15
  -5   1  -1 22870.1 1639.64   2
  -5  -1  -1 20078.6 1563.55   2
   5  -1   1 21922.4 1147.62  17
   5  -1   2 76495.5 2924.73  15
   5   1   2 75499.9 2554.12  15
  -5  -1  -2 78116.4 3204.23   2
  -5   1  -2 77486.0 3215.27   2
   5  -1   2 75117.2 2331.80  17
  -5  -1  -2 78391.4 2678.54  16
   5  -1   3 23777.1 1639.52  15
   5   1   3 22517.2 1409.13  15
  -5   1  -3 22015.6 1674.53   1
  -5  -1  -3 22923.5 1724.73   2
  -5   1  -3 23406.8 1760.71   2
   5  -1   3 23337.3 1196.77  17
  -5  -1  -3 23149.0 1401.03  16
   5  -1   4 76649.1 3284.80  15
   5   1   4 75807.6 2943.71  15
  -5  -1  -4 79868.0 3525.39   1
  -5   1  -4 73858.8 3387.03   1
  -5  -1  -4 76990.2 2807.78  16
   5  -1   5 7673.76 1054.22  15
   5   1   5 8205.44 982.034  15
  -5   1  -5 7976.31 1133.05   1
  -5  -1  -5 8009.27 1060.92   1
   5  -1   6 88537.2 3920.05  15
   5   1   6 83819.6 3566.22  15
  -5   1  -6 77297.5 1943.95   8
   5   1   6 80674.3 2065.57   6
  -5   1  -6 88767.5 4080.29   1
   5   1   6 81637.2 2029.78  11
   5  -1   6 76526.0 1970.25  11
  -5   1  -6 77272.7 1995.32  18
  -5  -1  -6 77534.7 1980.61  18
   5  -1   7 31740.0 2407.62  15
  -5   1  -7 29040.3 1067.76   8
   5   1   7 32596.0 1193.17   6
   5   1   7 32305.2 1154.23  11
   5  -1   7 29190.8 1091.77  11
  -5   1  -7 32253.8 2446.71   1
  -5   1  -7 29726.4 1127.20  18
  -5  -1  -7 30901.2 1127.18  18
  -5   1  -8 2273.42 291.550   8
  -5   1  -8 1618.60 272.699  18
   5   1   8 1333.55 241.395  11
   5  -1   8 1350.21 237.973  11
   5   1   8 1332.83 249.496   6
  -5  -1  -8 1424.12 246.873  18
  -5   1  -9 1774.55 269.634   8
  -5   1  -9 1515.38 216.840  13
   5   1   9 2214.81 310.329   6
   5   1   9 2209.15 295.719  11
   5  -1   9 1551.43 251.994  11
  -5  -1  -9 2125.98 289.664  18
  -5   1 -10 15879.7 731.245   8
  -5  -1 -10 16765.1 774.963   8
  -5   1 -10 15980.7 653.294  13
   5   1  10 16777.2 760.384  11
   5  -1  10 15837.0 735.007  11
  -5  -1 -10 16500.5 786.725  18
  -5   1 -11 711.676 158.778   8
  -5  -1 -11 1083.76 194.148   8
  -5  -1 -11 994.822 161.145  13
   5   1  11 926.368 186.791  11
   5  -1  11 579.083 147.803  11
  -5   1 -12 11024.4 479.985   8
  -5  -1 -12 11052.1 506.619   8
  -5  -1 -12 10347.5 403.710  13
   5   1  12 10806.5 488.861  11
   5  -1  12 10648.8 476.730  11
  -5   1 -13 218.360 61.3548   8
  -5  -1 -13 200.179 73.3922   8
   5   1  13 223.807 70.7019  11
   5  -1  13 194.302 68.5946  11
  -5  -2  17 5106.26 269.836  11
  -5   2  17 6043.85 299.642   6
   5   2 -16 10061.8 471.724  14
   5   2 -16 9363.86 500.950  12
  -5   2  16 10277.8 446.879  11
  -5  -2  16 10663.5 482.660  11
  -5  -2  16 9817.85 418.094   6
  -5   2  16 10595.7 500.324   6
   5  -2 -16 8816.09 418.155  18
  -5   2  15 429.416 150.380   6
  -5   2  15 374.146 120.733  11
  -5  -2  15 487.366 147.157  11
   5  -2 -15 434.704 146.099  19
  -5  -2  15 395.235 120.482   6
   5  -2 -15 273.268 112.019  18
  -5   2  14 3661.79 326.240  11
  -5  -2  14 4226.16 352.810   6
  -5   2  14 4118.47 380.024   6
   5   2 -14 3574.05 333.439  19
   5  -2 -14 4134.12 377.967  19
   5  -2 -14 3747.00 346.783  18
   5  -2 -13 52827.8 1574.06  19
  -5  -2  13 55249.8 1532.12   6
  -5   2  13 50964.4 1544.59   6
   5  -2 -13 49529.2 1485.73  18
   5   2 -13 52137.2 1491.04  19
   5   2 -12 1068.02 201.723  19
   5  -2 -12 1020.04 226.754  19
  -5   2  12 995.655 219.278   6
  -5  -2  12 699.267 185.802   6
   5  -2 -12 1642.61 249.256  18
   5  -2 -11 50310.5 1530.42  19
  -5  -2  11 47130.1 2773.20   2
  -5   2  11 50288.9 1552.58   6
  -5  -2  11 54737.8 1558.45   6
   5   2 -11 50968.6 1461.66  19
  -5   2  11 50684.8 1487.32   8
  -5  -2  10 41552.0 1320.21   6
  -5  -2  10 35752.6 2313.32   2
   5  -2 -10 41802.3 1330.34  19
  -5   2  10 44712.1 1393.42   6
  -5   2  10 41753.8 1286.33   8
   5  -2 -10 37182.3 2351.38  16
   5   2 -10 40035.1 1240.58  19
  -5   2   9 31282.2 1118.06   6
  -5  -2   9 29401.4 1983.36   2
  -5   2   9 28739.4 1861.72   2
   5  -2  -9 30877.2 1073.92  19
  -5  -2   9 31440.8 1074.02   6
   5  -2  -9 29519.9 1999.06  17
  -5   2   9 31742.6 1056.33   8
   5  -2  -9 28621.8 1937.47  16
   5  -2  -8 471.321 278.238  16
   5  -2  -8 742.394 371.175  17
  -5  -2   8 571.203 312.047   2
  -5   2   8 639.931 278.711   2
  -5  -2   7 12063.1 1154.07   2
  -5   2   7 12939.9 1158.99   2
   5  -2  -7 12797.0 1181.04  17
   5  -2  -7 12509.3 1119.56  16
  -5  -2   6 33592.5 1889.47   2
  -5   2   6 32652.0 1847.84   2
   5  -2  -6 33576.7 1845.16  17
   5  -2  -6 29360.9 1647.74  16
   5  -2  -5 1114.85 354.152  17
  -5  -2   5 613.692 305.493   2
  -5   2   5 869.555 352.588   2
  -5  -2   4 5390.02 706.331   2
  -5   2   4 5531.36 777.055   2
   5  -2  -4 5584.64 681.017  17
   5  -2  -3 103461. 3171.48  17
  -5  -2   3 102862. 3354.48   2
   5   2  -3 96067.2 2381.63  17
  -5  -2   2 10404.8 991.622   2
  -5   2   2 10023.7 1100.54   2
   5  -2  -2 9506.92 849.592  17
   5  -2  -1 120590. 3416.02  17
  -5  -2   1 116572. 3841.79   2
  -5   2   1 118963. 4146.92   2
  -5  -2   0 32395.1 1940.38   2
  -5   2   0 33148.4 2021.06   2
   5  -2   0 34368.7 1594.09  17
   5  -2   1 102233. 3482.97  15
  -5  -2  -1 92198.1 3588.10   2
  -5   2  -1 98063.8 3617.75   2
   5  -2   1 90788.0 2782.98  17
   5  -2   2 2887.28 563.556  15
  -5   2  -2 2558.34 603.767   2
  -5  -2  -2 2214.39 466.108  16
  -5  -2  -2 2374.86 560.339   2
   5  -2   2 2578.99 422.409  17
   5  -2   3 20704.7 1587.96  15
  -5   2  -3 20356.7 1647.58   1
  -5  -2  -3 21112.7 1673.60   2
   5  -2   3 20429.2 1229.09  17
  -5  -2  -3 20934.6 1449.78  16
   5  -2   4 5308.41 850.289  15
  -5  -2  -4 6303.48 906.199   1
  -5   2  -4 4852.06 828.861   1
   5  -2   4 4533.37 608.898  17
  -5  -2  -4 7175.74 869.297  16
  -5  -2  -5 596.062 295.870  16
   5  -2   5 239.019 234.408  15
  -5   2  -5 793.242 401.354   1
   5  -2   6 7339.77 1140.08  15
  -5   2  -6 6681.84 461.664   8
  -5   2  -6 7011.72 507.232  14
  -5   2  -6 6733.65 428.165  13
   5   2   6 7545.68 536.479   6
   5   2   6 7721.07 519.262  11
  -5   2  -6 6658.80 1079.56   1
   5  -2   6 6460.23 458.836  11
  -5  -2  -6 7155.26 488.077  18
   5  -2   7 35663.0 2619.69  15
  -5   2  -7 33907.7 1151.70   8
  -5   2  -7 36195.6 1257.01  14
  -5   2  -7 33353.8 1065.76  13
   5   2   7 35401.2 1273.74   6
   5   2   7 37006.9 1246.15  11
   5  -2   7 33363.3 1165.88  11
  -5   2  -7 37627.2 2671.09   1
  -5  -2  -7 36195.4 1224.67  18
  -5   2  -8 4177.63 377.403   8
  -5   2  -8 4218.18 386.499  14
  -5   2  -8 4264.46 342.074  13
   5   2   8 4332.58 421.703   6
   5   2   8 4027.17 392.393  11
   5  -2   8 3696.75 361.907  11
  -5  -2  -8 4273.03 400.334  18
  -5   2  -9 74279.7 1883.06   8
  -5   2  -9 75368.9 1751.77  13
   5   2   9 74451.8 2018.53   6
   5   2   9 75625.1 1959.88  11
   5  -2   9 72508.4 1895.54  11
  -5  -2  -9 74928.3 1966.21  18
  -5   2 -10 775.679 172.508   8
  -5  -2 -10 945.022 208.616   8
   5   2  10 1052.39 198.510  11
   5  -2  10 1385.23 220.906  11
  -5  -2 -10 904.134 195.849  18
  -5   2 -11 38543.9 1092.74   8
  -5  -2 -11 38245.8 1163.31   8
   5   2  11 37782.6 1121.35  11
   5  -2  11 35846.4 1075.59  11
  -5   2 -12 636.412 115.435   8
  -5  -2 -12 990.301 162.779   8
  -5  -2 -12 1008.96 127.685  13
   5   2  12 801.317 139.531  11
   5  -2  12 735.026 129.500  11
  -5   2 -13 786.691 83.9873   8
  -5  -2 -13 987.768 125.139   8
   5  -2  13 803.022 100.514  11
   5   2  13 576.471 95.1727  11
   5   3 -16 16932.1 625.954  14
   5   3 -16 16390.2 650.208  12
  -5  -3  16 17513.9 613.781  11
  -5   3  16 17823.1 647.215   6
   5  -3 -16 16005.9 588.674  18
   5   3 -15 20639.3 791.162  14
   5   3 -15 19388.7 843.835  12
  -5   3  15 20838.1 726.162  11
  -5  -3  15 20447.5 760.442  11
  -5  -3  15 19940.7 683.603   6
  -5   3  15 21256.4 808.122   6
   5  -3 -15 19584.3 760.243  18
   5  -3 -15 19894.8 786.726  19
  -5   3  14 9470.75 509.233  11
  -5  -3  14 9441.92 502.388   6
  -5   3  14 10384.7 596.540   6
   5  -3 -14 9616.70 568.969  19
   5  -3 -14 9384.77 552.684  18
   5  -3 -13 1704.25 274.336  19
   5   3 -13 1919.13 250.190  19
  -5   3  13 1593.47 222.162  11
  -5  -3  13 1821.89 238.565   6
  -5   3  13 1822.30 280.044   6
   5  -3 -13 1601.83 248.502  18
   5  -3 -12 4154.11 397.485  19
  -5   3  12 3999.07 403.984   6
  -5  -3  12 3736.69 348.993   6
   5   3 -12 3494.86 326.790  19
   5  -3 -12 3423.28 356.496  18
   5   3 -11 20226.7 824.222  19
  -5   3  11 21233.5 950.889   6
  -5  -3  11 21128.7 881.102   6
   5  -3 -11 21242.4 920.893  19
  -5   3  11 21836.6 901.809   8
   5  -3 -10 344.644 268.347  16
   5   3 -10 336.710 120.197  19
  -5   3  10 609.629 164.497   8
   5   3 -10 342.178 142.823   4
   5  -3 -10 613.784 179.245  19
  -5   3  10 484.433 160.014   6
  -5  -3  10 703.839 173.973   6
   5  -3 -10 271.890 286.887  17
  -5  -3  10 586.464 346.682   2
  -5  -3   9 25180.0 940.486   6
  -5  -3   9 22498.1 1771.71   2
   5  -3  -9 24909.7 962.938  19
  -5   3   9 24603.9 964.760   6
   5  -3  -9 25669.9 1928.19  17
  -5   3   9 24445.6 924.771   8
   5  -3  -9 22601.6 1717.95  16
  -5  -3   8 72383.8 3149.17   2
  -5   3   8 69847.4 2978.34   2
   5  -3  -8 73442.0 3255.04  17
   5  -3  -8 72610.4 2998.80  16
  -5  -3   7 109268. 3844.17   2
  -5   3   7 105779. 3712.31   2
   5  -3  -7 106717. 3894.11  17
   5  -3  -7 104814. 3520.81  16
  -5  -3   6 71913.8 2933.65   2
  -5   3   6 70294.9 2961.03   2
   5  -3  -6 73744.9 3036.69  17
   5  -3  -6 71436.2 2654.69  16
  -5  -3   5 80142.9 3014.63   2
  -5   3   5 78016.8 3134.30   2
   5  -3  -5 75363.3 2964.96  17
   5  -3  -5 72889.9 2541.35  16
   5  -3  -4 20250.2 1420.12  17
  -5  -3   4 20968.3 1429.08   2
  -5   3   4 21582.7 1591.89   2
  -5  -3   3 19882.9 1376.56   2
  -5   3   3 20163.1 1531.72   2
   5  -3  -3 17241.5 1280.86  17
  -5   3   2 2234.26 557.625   2
   5  -3  -2 1123.40 365.777  17
  -5  -3   2 1131.34 382.673   2
  -5  -3   1 13656.2 1171.80   2
  -5   3   1 14109.7 1283.10   2
   5  -3  -1 14530.7 1102.79  17
  -5  -3   0 1997.00 484.325   2
  -5   3   0 2264.43 528.312   2
   5  -3   0 1761.02 389.235  17
   5  -3   1 40814.2 2097.22  15
  -5  -3  -1 37337.3 2162.64   2
  -5   3  -1 36598.3 2101.61   2
   5  -3   1 35948.8 1701.37  17
   5  -3   2 91244.8 3495.30  15
  -5   3  -2 83350.8 3398.05   1
  -5  -3  -2 81627.4 3408.41   2
  -5   3  -2 86519.6 3469.79   2
   5  -3   2 75656.9 2689.30  17
  -5  -3  -2 93553.0 3484.47  16
   5  -3   3 66855.0 3136.00  15
  -5   3  -3 56499.0 2877.53   1
  -5  -3  -3 66869.9 3093.14   2
   5  -3   3 57320.2 2337.73  17
  -5  -3  -3 66273.8 2907.98  16
   5  -3   4 92218.8 3931.78  15
  -5   3  -4 85425.1 3753.89   1
   5  -3   4 83067.5 3030.95  17
   5  -3   5 76935.0 3721.55  15
  -5   3  -5 72029.2 3557.61   1
   5   3   5 70596.0 1919.03   6
   5   3   5 74554.9 1865.47  11
   5  -3   5 71163.3 2849.52  17
  -5  -3  -5 80320.0 3344.24  16
   5  -3   6 18027.8 1834.86  15
  -5   3  -6 18051.2 853.412  14
  -5   3  -6 17497.2 756.812   8
  -5   3  -6 17151.3 691.380  13
   5   3   6 16890.6 835.433   6
   5   3   6 17011.8 783.469  11
   5  -3   6 16503.5 730.541  11
  -5   3  -6 19175.2 1843.28   1
  -5  -3  -6 18589.8 1553.17  16
   5  -3   7 1428.47 588.655  15
  -5   3  -7 1084.76 206.348   8
  -5   3  -7 1375.33 239.457  14
  -5   3  -7 1139.45 179.563  13
   5   3   7 1800.78 266.944  11
   5  -3   7 1444.97 220.425  11
   5   3   7 1207.63 243.915   6
  -5  -3  -7 1531.82 243.050  18
  -5   3  -7 1248.69 569.441   1
  -5   3  -8 2303.61 273.576   8
  -5   3  -8 2384.12 305.930  14
  -5   3  -8 2115.53 231.245  13
   5   3   8 2079.76 304.330   6
   5   3   8 2012.29 282.338  11
   5  -3   8 2258.44 276.118  11
  -5  -3  -8 1771.39 254.385  18
  -5   3  -9 10055.2 560.263   8
  -5   3  -9 9741.43 591.133  14
   5   3   9 11208.6 669.123   6
   5   3   9 11419.5 631.324  11
   5  -3   9 10233.1 575.257  11
  -5  -3  -9 11392.8 629.400  18
  -5  -3 -10 3004.06 326.302   8
  -5   3 -10 2650.00 272.891   8
  -5   3 -10 2404.29 275.373  14
   5   3  10 2551.61 288.013  11
   5  -3  10 2401.13 264.692  11
  -5  -3 -10 2615.01 295.296  18
  -5   3 -11 674.619 128.743   8
  -5  -3 -11 435.100 144.121   8
   5   3  11 675.381 150.034  11
   5  -3  11 653.016 135.949  11
  -5   3 -12 13846.0 467.382   8
  -5  -3 -12 14198.2 497.850  13
   5   3  12 14320.2 541.995  11
   5  -3  12 13831.1 500.138  11
  -5  -3 -12 15189.0 583.270   8
  -5  -3 -13 12407.0 427.866   8
   5   3  13 11504.1 384.527  11
   5   4 -16 9603.21 449.204  14
   5   4 -16 9874.43 460.577  12
  -5  -4  16 10013.7 423.841  11
  -5   4  16 10072.2 444.994   6
   5  -4 -16 9070.79 424.168  18
[truncated: 289,502 more chars]
