# Supplementary material for: Secondary bonding in di­methyl­bis­(morpholine-4-carbodi­thio­ato-κ2 S,S′)tin(IV): crystal structure and Hirshfeld surface analysis
Source: Acta Crystallogr E Crystallogr Commun. 2017 May 12;73(Pt 6):842–8. doi: 10.1107/S2056989017006855 (PMC5458306; doi:10.1107/S2056989017006855)
Supplement: Supplementary file 2 [file e-73-00842-Isup2.hkl]

data_I                                                                          
_shelx_title '  yan4'                                                           
_shelx_refln_list_code          4                                               
_shelx_F_calc_maximum      341.88                                               
_exptl_crystal_F_000       952.00                                               
_reflns_d_resolution_high  0.7919                                               
                                                                                
loop_                                                                           
 _space_group_symop_operation_xyz                                               
 'x, y, z'                                                                      
 '-x+1/2, y+1/2, -z+1/2'                                                        
 '-x, -y, -z'                                                                   
 'x-1/2, -y-1/2, z-1/2'                                                         
                                                                                
_cell_length_a    10.1472                                                       
_cell_length_b    13.6653                                                       
_cell_length_c    13.8122                                                       
_cell_angle_alpha  90.000                                                       
_cell_angle_beta  104.959                                                       
_cell_angle_gamma  90.000                                                       
                                                                                
_shelx_F_squared_multiplier     1.000                                           
                                                                                
loop_                                                                           
 _refln_index_h                                                                 
 _refln_index_k                                                                 
 _refln_index_l                                                                 
 _refln_F_squared_calc                                                          
 _refln_F_squared_meas                                                          
 _refln_F_squared_sigma                                                         
 _refln_observed_status                                                         
   2   0   0      16852.34      15067.06       226.64 o                         
   4   0   0        252.77        262.24        30.87 o                         
   6   0   0       9134.34       9121.28       251.04 o                         
   8   0   0        176.23        168.12        10.85 o                         
  10   0   0        951.96       1021.11        31.61 o                         
  12   0   0       4091.98       3603.25        57.31 o                         
   1   1   0      42959.38      42216.74       422.00 o                         
   2   1   0        233.79        307.69        12.03 o                         
   3   1   0        903.82        930.95        27.31 o                         
   4   1   0         18.32         36.29         8.07 o                         
   5   1   0       3818.13       3917.30        87.33 o                         
   6   1   0       2697.84       2650.29        88.59 o                         
   7   1   0       1516.18       1516.67       119.30 o                         
   8   1   0        131.38        117.66         7.23 o                         
   9   1   0       1813.21       1791.21        32.45 o                         
  10   1   0        385.44        383.12        13.52 o                         
  11   1   0       2148.62       2186.95        32.38 o                         
  12   1   0          2.72         45.57         8.86 o                         
   0   2   0      27838.11      29354.76       512.33 o                         
   1   2   0      23910.08      25026.54       243.83 o                         
   2   2   0       6861.51       6940.42       125.86 o                         
   3   2   0       7011.98       7122.81       165.69 o                         
   4   2   0       6245.11       6416.36       128.42 o                         
   5   2   0       3739.75       3942.72       123.86 o                         
   6   2   0       3037.64       3109.68        99.79 o                         
   7   2   0       7241.03       6808.18       197.24 o                         
   8   2   0       2113.79       2010.26        29.05 o                         
   9   2   0        397.09        417.48        14.93 o                         
  10   2   0       2879.69       2940.49        40.24 o                         
  11   2   0         59.55         80.90         6.50 o                         
  12   2   0       1245.37       1111.86        51.91 o                         
   1   3   0      54705.94      53705.33       402.70 o                         
   2   3   0       2608.12       2637.78        61.23 o                         
   3   3   0      20841.65      20855.28       245.95 o                         
   4   3   0       4634.31       4562.97       124.43 o                         
   5   3   0        241.03        232.78        30.98 o                         
   6   3   0       9828.06       9840.73       225.37 o                         
   7   3   0       3632.62       3507.90        75.17 o                         
   8   3   0        265.59        259.08        10.88 o                         
   9   3   0       2333.19       2416.50        37.32 o                         
  10   3   0         85.61         79.17         8.10 o                         
  11   3   0        880.92        968.34        29.38 o                         
  12   3   0        149.84        161.40         9.34 o                         
   0   4   0        183.42        216.30        18.00 o                         
   1   4   0        311.76        360.44        14.25 o                         
   2   4   0      19539.92      19145.40       164.64 o                         
   3   4   0      14688.87      15572.62       206.55 o                         
   4   4   0        367.15        439.41        55.75 o                         
   5   4   0        795.00        769.95        54.98 o                         
   6   4   0        440.54        474.25        40.13 o                         
   7   4   0       3707.83       3588.46        43.96 o                         
   8   4   0       4749.44       4777.92        69.35 o                         
   9   4   0         21.43         40.66         6.70 o                         
  10   4   0       1049.43       1158.08        50.03 o                         
  11   4   0          6.52         11.06         3.93 o                         
  12   4   0        507.63        435.18        14.05 o                         
   1   5   0       2153.99       2150.72        39.04 o                         
   2   5   0      20647.60      20559.26       257.58 o                         
   3   5   0       6938.88       7398.29       193.96 o                         
   4   5   0       8507.26       8028.31       177.58 o                         
   5   5   0       2351.75       2370.47        99.78 o                         
   6   5   0       1934.41       1938.39        75.92 o                         
   7   5   0       1449.04       1452.37        29.61 o                         
   8   5   0       1545.79       1576.56        36.93 o                         
   9   5   0       1514.07       1630.02        47.28 o                         
  10   5   0        704.59        761.69        22.84 o                         
  11   5   0       1843.00       2038.20        37.13 o                         
   0   6   0       3775.01       3499.64        73.51 o                         
   1   6   0       5131.10       5074.46        62.65 o                         
   2   6   0      14097.57      14388.50       213.93 o                         
   3   6   0      16131.95      16280.82       262.38 o                         
   4   6   0        180.40        259.79        24.58 o                         
   5   6   0      11789.78      11904.71       241.75 o                         
   6   6   0        540.41        542.69        16.11 o                         
   7   6   0       1089.54       1098.12        27.47 o                         
   8   6   0       1071.29       1118.91        30.78 o                         
   9   6   0       1933.83       1963.74        39.56 o                         
  10   6   0        660.23        800.20        25.97 o                         
  11   6   0         62.04         64.56         6.34 o                         
   1   7   0       3993.23       3964.32        66.40 o                         
   2   7   0       8042.05       8275.25       154.59 o                         
   3   7   0        930.43        999.52        54.20 o                         
   4   7   0      17161.99      17704.85       270.45 o                         
   5   7   0        130.32        195.03        39.93 o                         
   6   7   0       1224.79       1243.03        24.45 o                         
   7   7   0        355.44        386.52        15.49 o                         
   8   7   0       1429.34       1385.75        33.57 o                         
   9   7   0        200.66        251.25        13.84 o                         
  10   7   0         11.78         21.35         9.00 o                         
  11   7   0        199.66        216.80         8.56 o                         
   0   8   0        807.05        708.87        45.96 o                         
   1   8   0       3250.99       3286.17        71.98 o                         
   2   8   0        796.91        842.84        43.13 o                         
   3   8   0       5169.25       5118.63       119.10 o                         
   4   8   0        741.99        821.18        49.09 o                         
   5   8   0      14628.18      14160.84       224.41 o                         
   6   8   0        112.02        117.51         8.90 o                         
   7   8   0       2388.50       2261.08        38.95 o                         
   8   8   0         68.85         89.97         9.26 o                         
   9   8   0       1015.87       1009.65        24.77 o                         
  10   8   0         71.42         79.08         6.93 o                         
   1   9   0          3.10         22.43        12.25 o                         
   2   9   0       7466.47       7233.29       164.58 o                         
   3   9   0        245.70        277.88        33.28 o                         
   4   9   0      16750.93      16703.62       176.79 o                         
   5   9   0        618.43        591.95        17.03 o                         
   6   9   0       2391.66       2397.92        41.44 o                         
   7   9   0         24.73         39.56         7.17 o                         
   8   9   0       1124.74       1141.84        22.47 o                         
   9   9   0          9.94         25.48         4.40 o                         
  10   9   0        380.90        358.75        12.67 o                         
   0  10   0         71.35         68.89        12.36 o                         
   1  10   0       4638.49       4677.24        49.22 o                         
   2  10   0       1740.79       1713.19        26.12 o                         
   3  10   0      11827.28      11548.77       107.54 o                         
   4  10   0          0.02          9.42         4.17 o                         
   5  10   0       4074.12       4099.70        52.22 o                         
   6  10   0        579.64        650.23        18.81 o                         
   7  10   0       1120.30       1105.70        25.27 o                         
   8  10   0         18.20         29.54         5.90 o                         
   9  10   0        270.98        269.51         9.90 o                         
  10  10   0        210.38        185.53        13.65 o                         
   1  11   0        108.40        133.13         7.49 o                         
   2  11   0       7637.45       7358.90        70.81 o                         
   3  11   0        146.75        166.74         8.63 o                         
   4  11   0       3185.35       3148.75        41.85 o                         
   5  11   0        485.51        474.26        16.74 o                         
   6  11   0       4979.59       4859.17        55.78 o                         
   7  11   0        498.26        516.44        16.24 o                         
   8  11   0        989.19       1051.53        22.17 o                         
   9  11   0        345.52        274.55        11.01 o                         
   0  12   0       1171.24       1195.27        31.41 o                         
   1  12   0        283.51        311.45        11.61 o                         
   2  12   0       1577.22       1661.41        28.17 o                         
   3  12   0       4350.13       4366.85        48.07 o                         
   4  12   0       1216.17       1207.27        24.33 o                         
   5  12   0       2491.15       2473.64        37.98 o                         
   6  12   0         46.30         49.25         6.57 o                         
   7  12   0       2397.99       2507.74        41.49 o                         
   8  12   0        505.16        514.08        16.80 o                         
   1  13   0       2032.90       2189.73        32.12 o                         
   2  13   0       1425.65       1445.53        27.47 o                         
   3  13   0       2629.87       2703.73        35.21 o                         
   4  13   0       2960.63       2993.47        38.07 o                         
   5  13   0         30.44         37.33         6.39 o                         
   6  13   0       3652.76       3713.45        53.10 o                         
   7  13   0        523.32        538.22        16.56 o                         
   0  14   0       8070.81       8090.52       134.03 o                         
   1  14   0         35.19         70.53         6.27 o                         
   2  14   0        977.96       1107.76        24.29 o                         
   3  14   0       1183.14       1225.17        24.26 o                         
   4  14   0         51.24         49.78         5.82 o                         
   5  14   0       3460.49       3409.21        54.90 o                         
   6  14   0       1304.07       1359.51        32.25 o                         
   7  14   0        750.27        752.55        28.78 o                         
   1  15   0       7590.68       7539.17        74.77 o                         
   2  15   0         10.61         19.38         7.61 o                         
   3  15   0        279.01        312.71        12.40 o                         
   4  15   0        762.30        773.53        21.58 o                         
   5  15   0        517.62        530.08        17.29 o                         
   0  16   0       9246.30       8824.75       166.35 o                         
   1  16   0        622.51        607.80        15.44 o                         
   2  16   0       2324.92       2128.44        56.71 o                         
   3  16   0        394.96        396.05        16.36 o                         
   4  16   0         56.71         48.83         7.55 o                         
   1  17   0       3051.70       2411.95       174.09 o                         
 -11   0   1       1947.87       2016.74        50.82 o                         
  -9   0   1        574.32        561.09        21.58 o                         
  -7   0   1       3818.38       3645.11       271.38 o                         
  -5   0   1      46446.19      47073.41      1328.79 o                         
  -3   0   1        929.25        937.55        45.00 o                         
  -1   0   1      12984.90      13705.99       216.21 o                         
   1   0   1         55.17         68.71        11.58 o                         
   3   0   1        483.85        537.64        33.21 o                         
   5   0   1      22549.41      22593.10       316.82 o                         
   7   0   1       5649.75       5122.98        84.88 o                         
   9   0   1       1090.19       1075.83        34.70 o                         
  11   0   1        260.18        239.85        15.95 o                         
 -12   1   1        755.74        702.23        53.94 o                         
 -11   1   1        265.99        250.65         9.43 o                         
 -10   1   1        130.96        151.02         9.00 o                         
  -9   1   1         10.57         15.54         4.41 o                         
  -8   1   1       1355.76       1227.06        23.74 o                         
  -7   1   1        300.13        338.31        59.39 o                         
  -6   1   1      17592.41      17949.72       422.63 o                         
  -5   1   1       4304.26       4462.98       100.77 o                         
  -4   1   1      15475.42      14769.57       460.98 o                         
  -3   1   1       1192.29       1044.88        33.38 o                         
  -2   1   1      32734.81      31131.68       285.71 o                         
  -1   1   1        616.21        849.65        18.23 o                         
   0   1   1        606.34        657.58        15.41 o                         
   1   1   1        435.73        488.03        13.57 o                         
   2   1   1        726.09        721.53        22.20 o                         
   3   1   1       3414.69       3676.26        58.99 o                         
   4   1   1      28370.29      28483.32       393.90 o                         
   5   1   1       2172.22       2466.74        69.38 o                         
   6   1   1       8252.56       8306.96       210.13 o                         
   7   1   1        175.73        170.69        10.45 o                         
   8   1   1       5515.52       5193.03        52.95 o                         
   9   1   1        175.09        173.87        11.63 o                         
  10   1   1        938.64        956.49        23.51 o                         
  11   1   1       1025.43       1117.37        30.24 o                         
  12   1   1        684.16        608.08        17.45 o                         
 -12   2   1        562.42        513.35        21.26 o                         
 -11   2   1        281.71        304.84        15.02 o                         
 -10   2   1        328.65        331.85        12.96 o                         
  -9   2   1        230.07        251.65        12.15 o                         
  -8   2   1       1808.07       1686.98        30.56 o                         
  -7   2   1       2686.48       2642.42       120.97 o                         
  -6   2   1         12.02         65.97        19.57 o                         
  -5   2   1      13210.05      13999.87       256.01 o                         
  -4   2   1        328.80        413.33        18.17 o                         
  -3   2   1      16707.81      15344.33       204.31 o                         
  -2   2   1      34161.71      33564.95       581.93 o                         
  -1   2   1      38766.14      37574.52       576.30 o                         
   0   2   1      15048.43      14102.20       159.26 o                         
   1   2   1         49.07         29.87         4.03 o                         
   2   2   1         35.14         28.41         7.60 o                         
   3   2   1      11502.47      11569.43       155.42 o                         
   4   2   1       1505.27       1442.77        46.91 o                         
   5   2   1      10962.02      11236.55       294.24 o                         
   6   2   1       5319.91       5586.16       149.48 o                         
   7   2   1       4653.83       4381.70        58.02 o                         
   8   2   1        108.24        124.38         8.91 o                         
   9   2   1       2740.92       2720.47        45.09 o                         
  10   2   1        978.14        984.41        38.78 o                         
  11   2   1        510.05        545.37        31.18 o                         
  12   2   1       2367.35       2064.93        36.71 o                         
 -12   3   1        348.66        313.71        18.73 o                         
 -11   3   1        279.15        266.43        12.04 o                         
 -10   3   1          0.34         23.70         4.76 o                         
  -9   3   1        502.33        538.46        17.13 o                         
  -8   3   1        171.17        202.89        13.21 o                         
  -7   3   1       4748.09       4479.45        69.37 o                         
  -6   3   1       4065.51       3941.72       156.80 o                         
  -5   3   1       1564.07       1663.63        80.17 o                         
  -4   3   1      32128.21      32963.90       525.81 o                         
  -3   3   1       8243.28       7946.71       184.96 o                         
  -2   3   1      48268.26      47431.77       462.38 o                         
  -1   3   1        474.66        522.70        16.00 o                         
   0   3   1       8438.58       8463.50        98.79 o                         
   1   3   1      16873.71      17039.74       156.29 o                         
   2   3   1      13448.68      12914.76       141.51 o                         
   3   3   1       2590.74       2642.96        54.35 o                         
   4   3   1       2431.73       2378.08        90.56 o                         
   5   3   1       4304.17       4424.58       117.00 o                         
   6   3   1       1627.37       1818.34        78.01 o                         
   7   3   1         25.23         38.19         5.32 o                         
   8   3   1       2989.94       2879.88        35.76 o                         
   9   3   1        375.98        388.32        25.50 o                         
  10   3   1       3987.15       4168.45        55.00 o                         
  11   3   1       2240.87       2246.22        30.44 o                         
 -12   4   1        174.75        141.48         9.86 o                         
 -11   4   1        137.54        165.94         9.63 o                         
 -10   4   1        657.97        653.82        22.53 o                         
  -9   4   1        899.00        946.16        28.34 o                         
  -8   4   1       4709.59       4537.77        85.33 o                         
  -7   4   1       5238.54       5080.94        63.81 o                         
  -6   4   1       3366.67       3319.72       125.29 o                         
  -5   4   1      11099.92      10771.85       222.32 o                         
  -4   4   1        617.63        717.88        48.37 o                         
  -3   4   1      61436.82      58967.51       688.94 o                         
  -2   4   1      12861.11      13528.31       306.32 o                         
  -1   4   1       4082.34       4301.95        54.67 o                         
   0   4   1       4508.84       4380.91        75.02 o                         
   1   4   1       9354.05       9785.21        91.93 o                         
   2   4   1       9564.14       9184.21       181.82 o                         
   3   4   1       8328.70       8294.62       130.88 o                         
   4   4   1       3843.02       3890.20       120.46 o                         
   5   4   1        571.03        617.97        44.18 o                         
   6   4   1        470.55        425.62        35.38 o                         
   7   4   1       4874.67       4873.46        58.16 o                         
   8   4   1        445.43        456.14        21.69 o                         
   9   4   1       5778.54       5788.71        71.68 o                         
  10   4   1        469.64        475.96        17.93 o                         
  11   4   1       1079.33       1079.51        25.25 o                         
 -11   5   1        340.55        308.25        12.30 o                         
 -10   5   1        570.36        701.47        27.62 o                         
  -9   5   1       4891.03       4951.86        79.67 o                         
  -8   5   1        184.35        181.90        13.18 o                         
  -7   5   1       4663.10       4403.07        59.93 o                         
  -6   5   1       6290.77       6108.78       176.64 o                         
  -5   5   1         69.61         91.35        21.31 o                         
  -4   5   1      20224.48      20175.04       312.08 o                         
  -3   5   1      22108.89      22909.61       323.69 o                         
  -2   5   1       3031.83       2963.23        52.01 o                         
  -1   5   1       4001.81       3924.78        56.09 o                         
   0   5   1       1767.00       1780.22        36.49 o                         
   1   5   1      14034.35      14315.91       155.84 o                         
   2   5   1       5483.99       5686.63       123.19 o                         
   3   5   1       9568.87       9557.89       144.31 o                         
   4   5   1        105.09        137.86        18.65 o                         
   5   5   1       1975.41       1768.51        76.47 o                         
   6   5   1       1824.38       1810.59        50.45 o                         
   7   5   1         88.34         83.98         7.47 o                         
   8   5   1       1465.72       1466.29        31.32 o                         
   9   5   1       1288.97       1377.53        28.97 o                         
  10   5   1        972.07       1060.40        26.49 o                         
  11   5   1        668.12        641.09        18.36 o                         
 -11   6   1        113.85        193.64        10.64 o                         
 -10   6   1       3199.64       3499.37        53.55 o                         
  -9   6   1        912.79        998.78        32.29 o                         
  -8   6   1       3098.40       3192.10        67.35 o                         
  -7   6   1       1814.72       1800.82        33.23 o                         
  -6   6   1       7993.86       7520.60        85.38 o                         
  -5   6   1       4680.50       4626.00       145.40 o                         
  -4   6   1       1463.54       1416.03        62.79 o                         
  -3   6   1      12446.76      13038.37       402.34 o                         
  -2   6   1       4335.47       4261.46        65.73 o                         
  -1   6   1       1016.14       1038.57        29.23 o                         
   0   6   1      22385.43      22329.22       181.54 o                         
   1   6   1        455.58        532.59        21.80 o                         
   2   6   1       6879.95       6960.10       122.76 o                         
   3   6   1       1774.30       1812.78        69.71 o                         
   4   6   1       1637.63       1531.85        66.78 o                         
   5   6   1       1338.89       1461.15        73.84 o                         
   6   6   1        136.63        133.34         8.14 o                         
   7   6   1       1685.40       1757.66        40.67 o                         
   8   6   1         90.47        103.07         8.82 o                         
   9   6   1         95.89        118.68        10.03 o                         
  10   6   1       1978.30       2049.07        35.83 o                         
  11   6   1         45.59         28.74         4.67 o                         
 -11   7   1       1429.16       1485.99        33.43 o                         
 -10   7   1        555.55        638.00        54.92 o                         
  -9   7   1       4918.52       5028.35        71.48 o                         
  -8   7   1          1.62          4.03         5.56 o                         
  -7   7   1        687.81        674.89        20.24 o                         
  -6   7   1       2253.67       2179.16        33.88 o                         
  -5   7   1       2693.82       2648.21       110.68 o                         
  -4   7   1       9469.86       9774.87       218.48 o                         
  -3   7   1        338.90        306.92        30.12 o                         
  -2   7   1        319.48        440.12        24.09 o                         
  -1   7   1      28474.73      28023.55       284.44 o                         
   0   7   1        335.58        386.35        20.34 o                         
   1   7   1      22213.79      21820.55       218.55 o                         
   2   7   1       1709.38       1816.59        62.57 o                         
   3   7   1      14216.43      14481.16       252.84 o                         
   4   7   1        384.08        421.35        31.34 o                         
   5   7   1         82.48         99.83        10.68 o                         
   6   7   1       1644.44       1655.35        26.53 o                         
   7   7   1         24.24         23.93         6.20 o                         
   8   7   1        652.87        736.42        23.68 o                         
   9   7   1        726.56        799.53        22.66 o                         
  10   7   1        170.86        171.40         9.54 o                         
  11   7   1        946.70        919.50        32.40 o                         
 -11   8   1        107.49        162.80         8.92 o                         
 -10   8   1       4151.68       4346.43        62.83 o                         
  -9   8   1         22.60         44.03         6.35 o                         
  -8   8   1        990.04        923.48        30.31 o                         
  -7   8   1         81.83         90.42         8.69 o                         
  -6   8   1       4080.01       3877.61        48.45 o                         
  -5   8   1       1119.08       1097.07        21.62 o                         
  -4   8   1        193.86        181.76        30.04 o                         
  -3   8   1         13.76         21.23        10.83 o                         
  -2   8   1       4557.78       4497.83       141.95 o                         
  -1   8   1       2212.17       2144.24        66.42 o                         
   0   8   1      39868.38      39520.64       664.16 o                         
   1   8   1        227.60        240.63        22.91 o                         
   2   8   1       7860.99       7585.71       141.17 o                         
   3   8   1         91.63         83.32        16.50 o                         
   4   8   1       1328.19       1350.58        65.82 o                         
   5   8   1         25.17         28.41         5.15 o                         
   6   8   1        227.82        220.63        11.56 o                         
   7   8   1         49.88         61.91         6.73 o                         
   8   8   1        145.46        151.77        14.81 o                         
   9   8   1         79.98        104.07         8.14 o                         
  10   8   1        946.80        881.25        36.81 o                         
 -10   9   1         93.60         93.96        10.89 o                         
  -9   9   1       4640.33       4760.39        62.00 o                         
  -8   9   1        596.80        616.32        16.91 o                         
  -7   9   1       3966.35       4166.10        56.61 o                         
  -6   9   1       1186.06       1131.62        25.72 o                         
  -5   9   1        391.83        327.01        12.31 o                         
  -4   9   1        758.75        772.48        17.22 o                         
  -3   9   1        667.76        666.54        50.09 o                         
  -2   9   1        481.38        450.93        39.18 o                         
  -1   9   1      14400.36      14231.84       229.58 o                         
   0   9   1        897.85        970.22        46.31 o                         
   1   9   1      10644.46      10633.92       196.93 o                         
   2   9   1         77.84        112.52        16.82 o                         
   3   9   1       4786.09       4767.36        79.22 o                         
   4   9   1        373.31        380.60        14.42 o                         
   5   9   1         56.32         66.74         6.45 o                         
   6   9   1         10.69          8.21         4.75 o                         
   7   9   1          4.78         21.08         6.45 o                         
   8   9   1          0.13         14.06         5.89 o                         
   9   9   1        810.78        859.12        20.40 o                         
  10   9   1        156.14        118.35        12.37 o                         
 -10  10   1       1212.14       1013.36       210.03 o                         
  -9  10   1        809.65        843.88        28.64 o                         
  -8  10   1       5435.39       5645.36        68.53 o                         
  -7  10   1       1210.19       1202.20        26.86 o                         
  -6  10   1       1821.15       1798.85        32.49 o                         
  -5  10   1        502.74        500.47        15.94 o                         
  -4  10   1        650.26        731.50        17.85 o                         
  -3  10   1       1129.86       1165.01        21.49 o                         
  -2  10   1       9313.09       9026.60        87.25 o                         
  -1  10   1       1685.21       1636.47        38.71 o                         
   0  10   1      11253.80      11401.36        99.94 o                         
   1  10   1       1662.86       1787.54        29.61 o                         
   2  10   1      11254.06      11093.54       112.55 o                         
   3  10   1        150.23        185.52         8.89 o                         
   4  10   1       1395.79       1447.47        27.75 o                         
   5  10   1         25.89         34.34         6.29 o                         
   6  10   1        350.80        350.45        13.63 o                         
   7  10   1        578.81        536.36        16.94 o                         
   8  10   1        699.66        789.53        22.46 o                         
   9  10   1         14.48         15.23         3.18 o                         
  -9  11   1       1597.96       1522.85        24.53 o                         
  -8  11   1        355.23        351.95        18.21 o                         
  -7  11   1       6753.75       6853.16        72.89 o                         
  -6  11   1        695.94        641.08        18.57 o                         
  -5  11   1        216.88        195.51        10.40 o                         
  -4  11   1       3179.09       3152.73        38.89 o                         
  -3  11   1       2376.48       2591.60        42.28 o                         
  -2  11   1       1172.50       1172.60        22.16 o                         
  -1  11   1       6111.33       6192.69        55.72 o                         
   0  11   1        202.18        205.95         9.13 o                         
   1  11   1       5310.53       5340.08        50.56 o                         
   2  11   1       1224.77       1275.19        22.63 o                         
   3  11   1       2595.54       2697.97        34.83 o                         
   4  11   1         37.14         38.88         5.76 o                         
   5  11   1       1025.31        974.29        23.60 o                         
   6  11   1        305.81        328.74        14.62 o                         
   7  11   1        268.15        299.25        13.88 o                         
   8  11   1        615.76        643.83        20.74 o                         
   9  11   1        102.61        109.03        29.08 o                         
  -8  12   1       4964.88       5538.62        86.89 o                         
  -7  12   1         58.11         80.96         7.96 o                         
  -6  12   1       1154.16       1206.74        25.61 o                         
  -5  12   1       1655.48       1651.79        25.43 o                         
  -4  12   1          1.02         33.60         5.61 o                         
  -3  12   1       5734.06       5774.94        57.23 o                         
  -2  12   1       6427.89       6614.93        62.58 o                         
  -1  12   1        573.87        612.97        16.15 o                         
   0  12   1       2478.53       2411.72        32.59 o                         
   1  12   1       2159.70       2166.30        31.34 o                         
   2  12   1       4485.94       4730.80        55.06 o                         
   3  12   1         64.06         85.87         6.79 o                         
   4  12   1        236.77        227.28        11.51 o                         
   5  12   1        176.56        178.26        10.97 o                         
   6  12   1        680.15        658.17        20.34 o                         
   7  12   1        243.00        225.98        13.59 o                         
   8  12   1        338.20        262.97        13.24 o                         
  -8  13   1        176.29        148.83        12.65 o                         
  -7  13   1       3128.67       3235.41        49.95 o                         
  -6  13   1        473.39        467.16        17.31 o                         
  -5  13   1         92.48        114.85         8.50 o                         
  -4  13   1       2082.34       2110.73        31.31 o                         
  -3  13   1       1609.62       1706.63        29.14 o                         
  -2  13   1       4003.58       4043.22        55.57 o                         
  -1  13   1       6947.93       7130.13        67.75 o                         
   0  13   1        100.97        130.35         7.87 o                         
   1  13   1       3603.52       3798.75        45.14 o                         
   2  13   1       1598.41       1627.84        27.30 o                         
   3  13   1        120.80        145.09         8.23 o                         
   4  13   1        779.70        789.85        21.00 o                         
   5  13   1        629.97        673.53        19.63 o                         
   6  13   1        379.11        369.33        15.89 o                         
   7  13   1        166.65        169.24         9.30 o                         
  -7  14   1        201.17        174.07         9.61 o                         
  -6  14   1        752.96        805.88        23.55 o                         
  -5  14   1       2961.99       3011.60        46.62 o                         
  -4  14   1        393.07        390.57        12.92 o                         
  -3  14   1        509.75        557.99        16.42 o                         
  -2  14   1       3223.03       3325.65        41.36 o                         
  -1  14   1       3754.47       3850.12        61.84 o                         
   0  14   1       3133.15       3219.34        53.65 o                         
   1  14   1        217.19        230.82        11.59 o                         
   2  14   1         49.10         64.43         7.40 o                         
   3  14   1        236.50        228.31        10.19 o                         
   4  14   1        120.31        113.56         7.72 o                         
   5  14   1       2716.65       2896.05        74.91 o                         
   6  14   1         74.56         89.09         6.83 o                         
  -6  15   1       1480.82       1145.60        36.53 o                         
  -5  15   1        356.74        366.61        14.24 o                         
  -4  15   1       3861.42       3623.37        62.16 o                         
  -3  15   1          5.38         18.68         4.39 o                         
  -2  15   1       1152.16       1223.84        27.88 o                         
  -1  15   1       2339.48       2214.46        31.83 o                         
   0  15   1        242.00        248.79         9.93 o                         
   1  15   1        920.28        945.84        21.34 o                         
   2  15   1         43.53         33.51         4.88 o                         
   3  15   1        320.57        301.24        11.99 o                         
   4  15   1       1479.82       1456.25        49.67 o                         
   5  15   1          6.41         36.31        13.50 o                         
  -4  16   1        363.95        352.15        18.00 o                         
  -3  16   1        901.21        821.53        34.27 o                         
  -2  16   1         23.61         40.86         6.19 o                         
  -1  16   1        982.77        891.70        18.02 o                         
   0  16   1        817.74        753.16        17.14 o                         
   1  16   1         88.61         79.74         6.43 o                         
   2  16   1        272.26        232.81         8.95 o                         
   3  16   1       1379.16       1348.98        58.55 o                         
   4  16   1        643.30        600.78        82.09 o                         
  -2  17   1       1155.56        737.40        28.41 o                         
  -1  17   1          1.56          7.10         4.76 o                         
   0  17   1        714.29        536.71        59.96 o                         
   1  17   1          4.91          4.40         2.87 o                         
 -12   0   2        160.58        147.89         9.89 o                         
 -10   0   2       9158.41       8839.64       103.35 o                         
  -8   0   2       9563.93       8651.18       132.56 o                         
  -6   0   2      14256.96      14143.33       383.26 o                         
  -4   0   2       5569.27       5378.82       324.55 o                         
  -2   0   2      17634.96      18176.65       210.96 o                         
   0   0   2       3536.20       3825.28        73.73 o                         
   2   0   2       2564.88       2549.81        82.25 o                         
   4   0   2      18912.51      19618.95       240.44 o                         
   6   0   2       9072.40       9026.97       261.80 o                         
   8   0   2        399.51        404.08        17.88 o                         
  10   0   2       8329.89       8254.46       114.79 o                         
 -12   1   2         97.95        105.40         7.68 o                         
 -11   1   2       1366.66       1398.53        23.61 o                         
 -10   1   2          3.94         30.72         5.06 o                         
  -9   1   2      10690.92      10118.42        89.88 o                         
  -8   1   2         25.87         53.48         5.76 o                         
  -7   1   2      15732.22      16037.68       729.96 o                         
  -6   1   2       1626.32       1494.52        79.31 o                         
  -5   1   2       1407.66       1368.20        52.54 o                         
  -4   1   2       3620.82       3429.11        74.72 o                         
  -3   1   2       2624.99       2573.77        69.83 o                         
  -2   1   2       3904.94       3969.58        56.87 o                         
  -1   1   2      29558.83      31042.62       248.24 o                         
   0   1   2       2085.27       2353.36        27.08 o                         
   1   1   2      12145.03      11565.46       103.88 o                         
   2   1   2       4122.96       3989.20        73.03 o                         
   3   1   2      12561.90      12786.95       153.65 o                         
   4   1   2       1781.66       1888.94        40.40 o                         
   5   1   2       8735.29       9027.75       132.69 o                         
   6   1   2       1620.91       1628.73        73.80 o                         
   7   1   2       2572.42       2402.89        36.59 o                         
   8   1   2         75.96         88.06         6.66 o                         
   9   1   2       1914.78       1915.60        36.72 o                         
  10   1   2        595.34        618.67        40.46 o                         
  11   1   2       2074.08       2324.55       115.48 o                         
 -12   2   2         67.75         59.84         7.63 o                         
 -11   2   2         19.72         48.52         9.79 o                         
 -10   2   2       3281.57       3228.53        43.94 o                         
  -9   2   2       1355.97       1271.04        48.05 o                         
  -8   2   2      14877.20      14112.98       255.92 o                         
  -7   2   2       1359.17       1351.19        83.03 o                         
  -6   2   2      11333.04      11297.36       352.12 o                         
  -5   2   2       1175.93       1170.23        65.55 o                         
  -4   2   2         29.62         27.98         8.80 o                         
  -3   2   2       3776.63       3955.97        77.74 o                         
  -2   2   2      20938.36      21231.99       217.77 o                         
  -1   2   2      17653.03      16576.03       132.63 o                         
   0   2   2      34260.28      33165.35       380.28 o                         
   1   2   2       3689.08       3315.22        31.61 o                         
   2   2   2      11209.75      10757.38       295.20 o                         
   3   2   2        676.85        827.97        30.82 o                         
   4   2   2       7613.14       7580.17       157.42 o                         
   5   2   2        237.55        297.37        26.82 o                         
   6   2   2       3508.85       3708.03       118.34 o                         
   7   2   2        316.63        307.42        12.93 o                         
   8   2   2         71.09         88.55         8.46 o                         
   9   2   2        764.97        759.96        19.85 o                         
  10   2   2       1114.74       1248.69        44.50 o                         
  11   2   2       1105.10       1080.89        39.29 o                         
 -12   3   2        404.57        319.96        12.81 o                         
 -11   3   2       1116.77       1126.49        26.08 o                         
 -10   3   2         30.24         39.10         7.39 o                         
  -9   3   2       8856.58       8669.43       109.12 o                         
  -8   3   2          1.63         45.28         9.18 o                         
  -7   3   2      11796.63      11839.03       269.28 o                         
  -6   3   2        903.00        813.91        62.21 o                         
  -5   3   2        155.17        172.74        40.15 o                         
  -4   3   2      13150.14      13466.30       231.26 o                         
  -3   3   2       7147.00       7566.79       159.75 o                         
  -2   3   2       3354.57       3386.10        48.18 o                         
  -1   3   2        375.34        428.50        17.34 o                         
   0   3   2         41.59         64.67         7.69 o                         
   1   3   2       5660.78       5706.48        56.95 o                         
   2   3   2      14978.62      15404.50       142.71 o                         
   3   3   2      19900.34      19867.94       338.41 o                         
   4   3   2        159.80        171.42        21.70 o                         
   5   3   2       9713.85       9985.23       269.32 o                         
   6   3   2       1445.72       1375.35        57.12 o                         
   7   3   2         46.05         84.29         6.69 o                         
   8   3   2        666.72        652.83        16.20 o                         
   9   3   2        274.60        362.28        18.81 o                         
  10   3   2       2557.55       2617.77        38.86 o                         
  11   3   2       1778.30       1699.99       114.99 o                         
 -12   4   2        614.09        557.98        17.74 o                         
 -11   4   2        213.16        215.71        11.28 o                         
 -10   4   2        505.69        567.47        21.42 o                         
  -9   4   2         23.96         58.94        11.93 o                         
  -8   4   2       9076.59       9072.04       118.80 o                         
  -7   4   2        177.63        194.70        12.32 o                         
  -6   4   2       1322.87       1357.60        80.43 o                         
  -5   4   2       8363.17       8356.77       193.81 o                         
  -4   4   2       1335.89       1379.40        68.08 o                         
  -3   4   2      21578.79      21517.62       246.32 o                         
  -2   4   2       5662.55       5616.29        70.57 o                         
  -1   4   2       3424.23       3417.04        57.10 o                         
   0   4   2       2314.49       2357.09        45.25 o                         
   1   4   2       1804.31       1712.02        59.68 o                         
   2   4   2      16947.46      16654.53       173.82 o                         
   3   4   2       1822.05       1846.58        53.78 o                         
   4   4   2       3096.13       3492.79       138.47 o                         
   5   4   2         69.85        110.88        18.89 o                         
   6   4   2       1434.14       1504.39        73.42 o                         
   7   4   2       2825.36       2740.56        42.81 o                         
   8   4   2         35.15         79.62         9.82 o                         
   9   4   2       5082.33       5142.09        58.47 o                         
  10   4   2        369.43        430.13        38.25 o                         
  11   4   2       1545.61       1613.40        29.68 o                         
 -12   5   2        997.84        851.71        21.70 o                         
 -11   5   2        679.89        698.39        22.27 o                         
 -10   5   2        318.51        325.50        16.17 o                         
  -9   5   2        977.37       1094.60        32.21 o                         
  -8   5   2          4.22         51.98         8.54 o                         
  -7   5   2       1070.98       1057.03        23.43 o                         
  -6   5   2       1091.80       1078.52        72.13 o                         
  -5   5   2       8546.98       8625.45       264.23 o                         
  -4   5   2      22416.32      23664.59       581.05 o                         
  -3   5   2         65.88         87.41        12.40 o                         
  -2   5   2      33533.61      33276.67       334.20 o                         
  -1   5   2      17352.96      16758.39       155.03 o                         
   0   5   2       1636.01       1567.45        40.22 o                         
   1   5   2      24782.78      23957.29       307.61 o                         
   2   5   2         43.35         51.16        12.63 o                         
   3   5   2       1414.68       1420.20        50.07 o                         
   4   5   2         35.57         61.11        15.52 o                         
   5   5   2        981.89       1051.35        61.76 o                         
   6   5   2        123.25        148.16        16.06 o                         
   7   5   2        266.89        309.09        13.65 o                         
   8   5   2       5113.92       5073.91        84.04 o                         
   9   5   2        487.52        526.04        41.40 o                         
  10   5   2       2610.54       2708.31        43.02 o                         
  11   5   2       2151.80       2165.86        34.23 o                         
 -11   6   2       3111.88       3164.44        53.10 o                         
 -10   6   2        400.36        405.79        19.78 o                         
  -9   6   2        378.64        389.59        18.99 o                         
  -8   6   2       1285.18       1279.21        34.02 o                         
  -7   6   2       1850.54       1842.55        31.74 o                         
  -6   6   2       1716.73       1722.67        39.74 o                         
  -5   6   2      10934.49      10534.66       227.20 o                         
  -4   6   2       5514.28       5134.09       123.41 o                         
  -3   6   2       2763.08       2857.36        75.77 o                         
  -2   6   2       4416.45       4294.58        73.71 o                         
  -1   6   2       5000.52       5038.02        75.08 o                         
   0   6   2       7023.49       6580.53        96.30 o                         
   1   6   2        168.73        223.42        16.91 o                         
   2   6   2       1215.94       1047.78        46.59 o                         
   3   6   2         75.00         96.12        15.24 o                         
   4   6   2         24.29         45.86        14.22 o                         
   5   6   2       8355.64       8115.41       210.67 o                         
   6   6   2       2391.87       2343.94        36.76 o                         
   7   6   2       7945.41       7800.08        84.27 o                         
   8   6   2       1048.76       1061.66        48.65 o                         
   9   6   2       4690.54       4827.01        56.50 o                         
  10   6   2        406.00        537.57        18.60 o                         
  11   6   2        295.81        274.34        11.67 o                         
 -11   7   2        360.02        345.87        13.31 o                         
 -10   7   2       3038.61       3339.05        50.58 o                         
  -9   7   2         64.46        104.01        10.56 o                         
  -8   7   2        234.39        255.61        15.07 o                         
  -7   7   2        136.03        168.64        10.50 o                         
  -6   7   2      16653.41      15931.27       130.45 o                         
  -5   7   2       1261.10       1400.60        80.32 o                         
  -4   7   2      11093.61      10802.43       195.11 o                         
  -3   7   2        398.48        397.41        28.99 o                         
  -2   7   2       3580.16       3335.13        68.56 o                         
  -1   7   2       1437.34       1409.16        42.79 o                         
   0   7   2        474.67        430.29        21.57 o                         
   1   7   2        566.76        569.99        34.18 o                         
   2   7   2       6137.48       6065.72       113.65 o                         
   3   7   2        162.66        183.54        23.70 o                         
   4   7   2       1058.14       1091.94        57.86 o                         
   5   7   2         27.77         49.61         6.08 o                         
   6   7   2       5264.83       4975.83        66.08 o                         
   7   7   2        952.61        951.75        26.89 o                         
   8   7   2      10363.54      10406.61        98.76 o                         
   9   7   2        103.01        146.89        11.21 o                         
  10   7   2       1070.49       1030.76        20.50 o                         
 -11   8   2       4225.70       4301.05        54.08 o                         
 -10   8   2        858.86        909.67        25.79 o                         
  -9   8   2        258.33        288.98        12.98 o                         
  -8   8   2         26.31         25.96         5.75 o                         
  -7   8   2       2511.13       2637.81        40.79 o                         
  -6   8   2        364.73        424.81        26.52 o                         
  -5   8   2      26197.55      25195.28       280.61 o                         
  -4   8   2       1258.03       1221.77        95.92 o                         
  -3   8   2       4386.91       4529.64       149.15 o                         
  -2   8   2        607.06        657.98        42.04 o                         
  -1   8   2       5820.26       5783.56       100.35 o                         
   0   8   2       3472.54       3478.12        72.44 o                         
   1   8   2       6432.96       6257.08       115.94 o                         
   2   8   2         72.50         75.53        14.96 o                         
   3   8   2        593.44        531.77        40.59 o                         
   4   8   2        728.95        723.97        20.82 o                         
   5   8   2       6184.94       5811.74       129.15 o                         
   6   8   2          3.46         38.95         6.72 o                         
   7   8   2       5463.55       5330.65        80.69 o                         
   8   8   2        150.24        165.68        10.86 o                         
   9   8   2       3172.87       3184.92        62.34 o                         
  10   8   2          3.08         16.55         3.39 o                         
 -10   9   2       1345.86       1443.57        29.81 o                         
  -9   9   2        582.76        645.71        17.44 o                         
  -8   9   2        326.96        305.73        13.47 o                         
  -7   9   2       1247.31       1213.21        24.08 o                         
  -6   9   2       8935.45       8780.14       106.27 o                         
  -5   9   2        971.63        977.14        21.52 o                         
  -4   9   2       6089.34       5916.00        60.46 o                         
  -3   9   2          4.90         32.12        21.64 o                         
  -2   9   2       4612.96       4590.84       126.77 o                         
  -1   9   2       1014.95        951.95        54.84 o                         
   0   9   2       1013.85       1014.98        47.87 o                         
   1   9   2        811.42        801.83        41.44 o                         
   2   9   2        152.59        145.32        21.19 o                         
   3   9   2        384.71        362.48        13.22 o                         
   4   9   2       1585.46       1570.25        29.84 o                         
   5   9   2         81.98         81.43         7.58 o                         
   6   9   2       9019.95       8593.03        88.69 o                         
   7   9   2         23.96         46.97         8.34 o                         
   8   9   2       5702.14       5889.66        78.70 o                         
   9   9   2        164.71        213.68        16.22 o                         
 -10  10   2        185.82        179.05         8.55 o                         
  -9  10   2        353.60        390.73        13.76 o                         
  -8  10   2        125.10        120.10        11.29 o                         
  -7  10   2       2560.53       2506.01        37.62 o                         
  -6  10   2         72.44         65.70         6.71 o                         
  -5  10   2       5900.72       5906.30        62.03 o                         
  -4  10   2       9760.49       9421.14        77.98 o                         
  -3  10   2      11884.17      11685.11        79.88 o                         
  -2  10   2       1533.65       1568.67        25.30 o                         
  -1  10   2       1220.83       1255.30        23.94 o                         
   0  10   2       2036.24       2051.65        32.88 o                         
   1  10   2       1008.69        964.11        19.13 o                         
   2  10   2        643.70        630.59        15.72 o                         
   3  10   2         94.19         90.92         6.89 o                         
   4  10   2        229.55        240.57        10.70 o                         
   5  10   2        602.06        523.16        19.01 o                         
   6  10   2        373.36        378.22        15.62 o                         
   7  10   2       4553.46       4741.42        65.28 o                         
   8  10   2        364.43        402.97        14.94 o                         
   9  10   2       3616.20       3407.33        68.75 o                         
  -9  11   2        223.28        189.80         8.40 o                         
  -8  11   2         38.20         96.05         8.43 o                         
  -7  11   2        118.91        134.16         9.32 o                         
  -6  11   2       1720.14       1723.86        29.26 o                         
  -5  11   2        660.96        655.92        16.51 o                         
  -4  11   2      16324.06      15855.85       157.28 o                         
  -3  11   2          3.38         76.25         7.06 o                         
  -2  11   2       9415.73       9587.56        76.24 o                         
  -1  11   2        254.25        277.32        10.16 o                         
   0  11   2        815.36        823.47        17.20 o                         
   1  11   2       1521.67       1594.54        25.49 o                         
   2  11   2       1662.04       1616.32        26.53 o                         
   3  11   2        735.45        730.02        18.19 o                         
   4  11   2         27.45         31.17         5.59 o                         
   5  11   2        281.94        279.19        13.61 o                         
   6  11   2        773.03        806.96        22.42 o                         
   7  11   2         71.89         61.51         6.87 o                         
   8  11   2       2472.08       2522.32        92.32 o                         
   9  11   2          4.23          8.34         4.53 o                         
  -9  12   2        536.19        482.74        23.27 o                         
  -8  12   2        918.51        878.30        23.35 o                         
  -7  12   2       1253.22       1263.86        25.22 o                         
  -6  12   2        692.81        714.82        18.95 o                         
  -5  12   2       1123.67       1101.16        20.53 o                         
  -4  12   2        734.94        738.65        18.85 o                         
  -3  12   2      13774.14      13821.29       102.67 o                         
  -2  12   2        324.12        359.75        12.96 o                         
  -1  12   2       1016.85       1060.40        22.23 o                         
   0  12   2       1488.13       1542.71        24.53 o                         
   1  12   2         84.43         85.08         7.04 o                         
   2  12   2       1209.32       1280.88        24.69 o                         
   3  12   2       2234.74       2240.85        34.16 o                         
   4  12   2       1041.54       1051.27        23.90 o                         
   5  12   2        131.23        160.92        17.50 o                         
   6  12   2        122.73        118.51         8.75 o                         
   7  12   2       1824.09       1837.19        50.13 o                         
   8  12   2         37.93         38.86         6.01 o                         
  -8  13   2        174.91        216.11        16.71 o                         
  -7  13   2       2695.29       2725.94        76.39 o                         
  -6  13   2       1296.35       1387.79        39.98 o                         
  -5  13   2         41.66         63.88         6.28 o                         
  -4  13   2       2798.76       2884.00        40.05 o                         
  -3  13   2         16.78         41.47         6.18 o                         
  -2  13   2       1669.02       1694.73        27.62 o                         
  -1  13   2        209.84        226.28        10.27 o                         
   0  13   2       1346.16       1368.27        23.42 o                         
   1  13   2       1038.90       1091.99        22.49 o                         
   2  13   2         64.04         72.59         7.04 o                         
   3  13   2       3163.94       3184.52        44.19 o                         
   4  13   2        127.04        136.45        18.79 o                         
   5  13   2        976.26        951.60        21.29 o                         
   6  13   2       1172.17       1136.31        31.26 o                         
   7  13   2        171.74        186.88        15.45 o                         
  -7  14   2        645.90        683.83        30.13 o                         
  -6  14   2       2713.80       2906.55        59.21 o                         
  -5  14   2       2321.83       2432.34        41.40 o                         
  -4  14   2        965.50        978.52        24.86 o                         
  -3  14   2       1684.09       1696.08        28.89 o                         
  -2  14   2         79.86         94.64         6.96 o                         
  -1  14   2        704.34        714.26        16.72 o                         
   0  14   2       3312.82       3466.11        42.85 o                         
   1  14   2        101.01        113.33         7.93 o                         
   2  14   2        659.01        700.69        17.99 o                         
   3  14   2        160.46        171.86         8.65 o                         
   4  14   2       2851.13       2946.82        41.33 o                         
   5  14   2        442.93        423.35        21.21 o                         
   6  14   2        720.38        727.97        22.27 o                         
  -6  15   2        711.40        757.47        29.87 o                         
  -5  15   2        184.02        177.48        12.05 o                         
  -4  15   2       1031.92       1062.22        31.92 o                         
  -3  15   2        688.11        682.63        18.88 o                         
  -2  15   2        531.40        496.84        12.57 o                         
  -1  15   2       2350.43       2337.26        32.90 o                         
   0  15   2         17.17         31.82        10.15 o                         
   1  15   2        908.20        904.10        20.32 o                         
   2  15   2         18.27         22.92         3.82 o                         
   3  15   2       1843.02       1825.12        49.91 o                         
   4  15   2        641.24        604.39        28.44 o                         
   5  15   2        814.15        777.09        22.81 o                         
  -4  16   2         14.60         19.71         4.52 o                         
  -3  16   2         66.31         60.59         7.55 o                         
  -2  16   2       1014.67        923.78        18.33 o                         
  -1  16   2        340.86        315.67        10.84 o                         
   0  16   2       1562.30       1471.37        27.61 o                         
   1  16   2        193.67        181.17         8.42 o                         
   2  16   2        636.15        607.51        19.16 o                         
   3  16   2        327.35        318.22        19.18 o                         
  -1  17   2       1764.13       1364.08        42.85 o                         
   0  17   2         94.62        101.35        15.72 o                         
 -11   0   3       7108.26       7173.38       117.05 o                         
  -9   0   3       2045.02       2027.88        44.52 o                         
  -7   0   3       1108.85       1374.40       164.73 o                         
  -5   0   3      25622.88      25217.73       421.38 o                         
  -3   0   3       3439.78       3334.77       160.22 o                         
  -1   0   3      50370.70      48028.91       659.40 o                         
   1   0   3      16427.11      15893.56       243.75 o                         
   3   0   3      11532.32      12513.24       187.94 o                         
   5   0   3       2800.97       2844.92        91.84 o                         
   7   0   3       7477.54       7463.65       106.91 o                         
   9   0   3       5543.04       5594.65        76.24 o                         
  11   0   3       1500.97       1412.27        34.67 o                         
 -12   1   3       2108.62       1932.48        81.73 o                         
 -11   1   3        188.59        206.01        21.12 o                         
 -10   1   3       3495.27       3581.04        59.16 o                         
  -9   1   3        142.58        164.60        10.61 o                         
  -8   1   3        442.18        406.36        14.51 o                         
  -7   1   3        209.20        201.31        33.07 o                         
  -6   1   3      10733.54      10818.54       221.31 o                         
  -5   1   3       2123.28       1941.33        68.76 o                         
  -4   1   3      17932.57      17077.85       277.23 o                         
  -3   1   3        579.65        579.44        24.20 o                         
  -2   1   3      10111.82      10277.37       102.64 o                         
  -1   1   3         59.01         69.58         8.62 o                         
   0   1   3       4345.81       4573.35        47.41 o                         
   1   1   3       4705.04       4851.70        70.06 o                         
   2   1   3       7062.83       7328.62        84.39 o                         
   3   1   3        346.35        388.77        20.60 o                         
   4   1   3        375.42        370.68        20.95 o                         
   5   1   3       2580.55       2714.19        66.90 o                         
   6   1   3       3974.61       3956.57       115.20 o                         
   7   1   3        508.38        509.17        17.18 o                         
   8   1   3      18611.04      17902.58       129.12 o                         
   9   1   3          4.54         57.95         6.42 o                         
  10   1   3       2177.69       2262.79        35.12 o                         
  11   1   3        387.56        422.39        19.46 o                         
 -12   2   3       1317.71       1308.83        36.86 o                         
 -11   2   3       3360.55       3494.16        58.08 o                         
 -10   2   3        196.05        201.15        11.85 o                         
  -9   2   3        230.43        299.98        25.01 o                         
  -8   2   3         32.44         48.19         8.09 o                         
  -7   2   3        681.41        731.75        63.10 o                         
  -6   2   3         63.91         86.47        23.61 o                         
  -5   2   3      12784.51      11760.71       288.37 o                         
  -4   2   3       6516.14       6017.89       159.31 o                         
  -3   2   3      21955.43      21873.62       240.04 o                         
  -2   2   3         40.80         54.42         8.13 o                         
  -1   2   3       9075.35       8985.16        97.30 o                         
   0   2   3         42.94         60.55         5.69 o                         
   1   2   3       7309.78       7072.34        72.81 o                         
   2   2   3      15872.63      15315.84       329.99 o                         
   3   2   3       3616.76       3715.02       123.22 o                         
   4   2   3         36.72         83.30        13.99 o                         
   5   2   3       2285.93       2435.82        78.34 o                         
   6   2   3       1327.14       1419.25        66.10 o                         
   7   2   3       9345.92       9037.60        99.93 o                         
   8   2   3        270.71        303.21        25.11 o                         
   9   2   3      10000.90      10150.58        86.63 o                         
  10   2   3        354.41        368.11        26.18 o                         
  11   2   3       1037.20       1005.61        19.13 o                         
 -12   3   3       2484.72       2430.75        55.37 o                         
 -11   3   3       1759.53       1765.17        34.09 o                         
 -10   3   3       1591.87       1628.36        66.74 o                         
  -9   3   3       2153.80       2090.05        46.44 o                         
  -8   3   3         89.14        189.94        18.72 o                         
  -7   3   3         85.28        101.98        27.97 o                         
  -6   3   3       1532.54       1547.56        86.57 o                         
  -5   3   3       2345.32       2240.62       104.87 o                         
  -4   3   3      17433.46      16504.43       235.18 o                         
  -3   3   3       3041.71       2989.27        63.14 o                         
  -2   3   3      15073.63      14772.06       149.85 o                         
  -1   3   3       8420.40       8315.27        96.26 o                         
   0   3   3       8119.40       7889.02        82.69 o                         
   1   3   3      12342.59      12060.20       110.20 o                         
   2   3   3       3379.52       3188.94        50.23 o                         
   3   3   3      10473.08      10241.20       155.07 o                         
   4   3   3       2086.85       2067.37        64.52 o                         
   5   3   3       6746.94       7343.46       280.54 o                         
   6   3   3       2173.79       2274.87        74.19 o                         
   7   3   3        646.78        638.89        18.40 o                         
   8   3   3       8795.65       8475.06        75.34 o                         
   9   3   3        300.16        353.02        18.94 o                         
  10   3   3       3239.41       3489.09        44.42 o                         
  11   3   3        454.63        403.50        16.68 o                         
 -12   4   3         59.40         57.56         5.48 o                         
 -11   4   3        668.29        730.91        28.23 o                         
 -10   4   3       1665.78       1780.54        39.27 o                         
  -9   4   3        231.84        340.12        48.60 o                         
  -8   4   3      10039.65       9865.45       109.71 o                         
  -7   4   3       1730.89       1589.48        42.83 o                         
  -6   4   3        714.17        745.54        61.38 o                         
  -5   4   3        145.33        186.19        32.54 o                         
  -4   4   3       1041.81       1141.66        48.76 o                         
  -3   4   3      10848.84      11288.10       269.66 o                         
  -2   4   3        516.68        684.85        25.28 o                         
  -1   4   3       3830.17       4026.30        66.55 o                         
   0   4   3         80.26         81.24         9.64 o                         
   1   4   3       6679.62       6469.08        84.85 o                         
   2   4   3      12427.08      12494.00       145.55 o                         
   3   4   3        548.01        510.82        27.40 o                         
   4   4   3       9491.93       8855.46       254.80 o                         
   5   4   3       1292.94       1296.76        78.39 o                         
   6   4   3       4907.42       4741.92        68.92 o                         
   7   4   3       5610.37       5457.19        62.20 o                         
   8   4   3        250.10        271.19        15.43 o                         
   9   4   3       2989.05       3174.21        73.56 o                         
  10   4   3        127.16        160.24        20.71 o                         
  11   4   3        514.74        526.40        14.13 o                         
 -12   5   3       2233.09       2070.03        38.48 o                         
 -11   5   3        832.44        862.12        21.95 o                         
 -10   5   3       1312.11       1464.43        39.41 o                         
  -9   5   3       6044.41       6238.26        78.99 o                         
  -8   5   3       1548.60       1520.23        44.19 o                         
  -7   5   3       7504.84       7298.99        82.44 o                         
  -6   5   3       1824.30       1741.06        93.42 o                         
  -5   5   3         71.22         93.00        21.74 o                         
  -4   5   3       5117.05       5023.18       140.14 o                         
  -3   5   3        388.66        431.99        25.15 o                         
  -2   5   3       4278.30       4165.89        60.62 o                         
  -1   5   3        188.59        189.08        11.08 o                         
   0   5   3       7697.03       7422.35        99.26 o                         
   1   5   3       5657.04       5680.65        85.03 o                         
   2   5   3       3255.15       3300.75        80.04 o                         
   3   5   3      17031.82      16773.13       263.07 o                         
   4   5   3          6.72         29.11        12.18 o                         
   5   5   3       6916.58       7016.68       194.48 o                         
   6   5   3       6519.91       6374.00        97.57 o                         
   7   5   3         37.11         37.11         6.63 o                         
   8   5   3        144.84        196.83        20.47 o                         
   9   5   3         19.06         54.37         8.23 o                         
  10   5   3       3075.28       3220.44        44.82 o                         
  11   5   3        606.29        529.77        22.50 o                         
 -11   6   3       1241.65       1482.20        37.98 o                         
 -10   6   3       2884.22       2973.47        50.10 o                         
  -9   6   3        450.85        516.97        41.13 o                         
  -8   6   3       5700.26       5631.06       105.49 o                         
  -7   6   3       6145.01       5874.25        67.80 o                         
  -6   6   3      10740.00      10448.74       147.70 o                         
  -5   6   3       1240.95       1365.64        76.46 o                         
  -4   6   3        940.62        958.53        58.23 o                         
  -3   6   3         47.72         66.54        11.72 o                         
  -2   6   3        113.34        147.56        13.71 o                         
  -1   6   3       2709.00       2688.58        58.86 o                         
   0   6   3       3604.15       3645.64        72.79 o                         
   1   6   3      10483.40      10488.13       165.95 o                         
   2   6   3       2625.90       2693.21        91.96 o                         
   3   6   3         17.43         28.38        12.69 o                         
   4   6   3      14709.69      14599.60       272.70 o                         
   5   6   3       1677.99       1604.05        50.23 o                         
   6   6   3       3954.65       3819.88        57.33 o                         
   7   6   3       2083.03       2054.97        43.30 o                         
   8   6   3       1213.03       1257.19        35.62 o                         
   9   6   3        133.90        132.46         8.26 o                         
  10   6   3        244.01        228.23        11.24 o                         
 -11   7   3        673.09        675.35        16.66 o                         
 -10   7   3        311.01        436.12        22.51 o                         
  -9   7   3       3729.87       3870.42        55.46 o                         
  -8   7   3        135.71        155.66        11.30 o                         
  -7   7   3      11519.28      11174.71        96.36 o                         
  -6   7   3       1428.31       1413.92        25.68 o                         
  -5   7   3       1668.42       1742.26        78.11 o                         
  -4   7   3       1565.48       1488.37        67.41 o                         
  -3   7   3        107.08         85.60        16.65 o                         
  -2   7   3        103.46         80.74        13.38 o                         
  -1   7   3       7439.69       7332.34       109.82 o                         
   0   7   3       4270.77       4142.79        81.40 o                         
   1   7   3        367.10        382.94        29.80 o                         
   2   7   3        578.39        574.89        44.31 o                         
   3   7   3       6314.66       6302.80       174.36 o                         
   4   7   3        463.40        482.85        40.11 o                         
   5   7   3       7344.91       6926.84       121.17 o                         
   6   7   3       2444.64       2365.40        47.10 o                         
   7   7   3       8389.74       8266.54       111.84 o                         
   8   7   3         14.27         45.11         5.91 o                         
   9   7   3       1009.96       1021.38        22.15 o                         
  10   7   3        146.04        100.64        17.27 o                         
 -11   8   3        204.68        264.00         9.99 o                         
 -10   8   3       3277.24       3447.08        48.88 o                         
  -9   8   3          2.53         17.29         8.30 o                         
  -8   8   3       6035.29       6170.70        69.08 o                         
  -7   8   3        576.11        581.39        17.41 o                         
  -6   8   3      13097.64      12451.00       142.98 o                         
  -5   8   3       1939.64       1899.67        30.70 o                         
  -4   8   3        447.25        457.03        60.34 o                         
  -3   8   3        816.48        726.63        54.79 o                         
  -2   8   3       4656.93       4767.83       105.79 o                         
  -1   8   3        864.76        849.75        41.48 o                         
   0   8   3       7006.36       6824.76       114.58 o                         
   1   8   3         77.89         83.82        14.96 o                         
   2   8   3        336.12        365.25        33.23 o                         
   3   8   3        452.97        470.70        39.32 o                         
   4   8   3       9486.47       9348.95        92.45 o                         
   5   8   3        136.73        159.86        10.79 o                         
   6   8   3      10729.21      10252.54       143.40 o                         
   7   8   3         14.28        101.47        17.29 o                         
   8   8   3       1244.69       1326.32        28.17 o                         
   9   8   3        248.21        270.23        12.28 o                         
  10   8   3       3495.15       2906.39       620.25 o                         
 -10   9   3        280.76        244.02        13.28 o                         
  -9   9   3       2955.50       3053.63        49.19 o                         
  -8   9   3        607.48        639.21        23.47 o                         
  -7   9   3       6782.20       6602.29        65.50 o                         
  -6   9   3         13.50         33.06         5.08 o                         
  -5   9   3       6372.54       6085.43        97.51 o                         
  -4   9   3        803.65        733.98        19.45 o                         
  -3   9   3          6.81          9.66         8.10 o                         
  -2   9   3        356.76        262.93        36.16 o                         
  -1   9   3       2986.45       3065.91        77.88 o                         
   0   9   3       3509.90       3563.56        95.95 o                         
   1   9   3       2524.20       2397.38        82.36 o                         
   2   9   3        231.20        253.02        13.23 o                         
   3   9   3       6414.98       6193.48       106.37 o                         
   4   9   3        141.10        147.88        10.62 o                         
   5   9   3       6844.34       6708.13        83.52 o                         
   6   9   3       1019.69       1015.52        28.20 o                         
   7   9   3       4671.17       4551.87        78.94 o                         
   8   9   3       1549.37       1580.64        33.10 o                         
   9   9   3         64.64         66.95         6.34 o                         
 -10  10   3       1572.03       1528.28        33.21 o                         
  -9  10   3        176.52        175.91        18.88 o                         
  -8  10   3       6682.21       6769.44        79.80 o                         
  -7  10   3       1874.34       1850.45        33.17 o                         
  -6  10   3       2260.33       2183.02        34.31 o                         
  -5  10   3          1.16          6.99         4.51 o                         
  -4  10   3        500.33        466.08        14.88 o                         
  -3  10   3        460.35        455.09        12.98 o                         
  -2  10   3        226.92        211.10         9.37 o                         
  -1  10   3         48.65         76.41         6.60 o                         
   0  10   3        466.91        439.03        14.86 o                         
   1  10   3       2340.57       2280.88        32.90 o                         
   2  10   3       5081.82       5021.16        48.75 o                         
   3  10   3        315.31        351.19        13.42 o                         
   4  10   3       7542.56       7577.19        76.84 o                         
   5  10   3       1034.21       1038.92        25.94 o                         
   6  10   3       3498.54       3554.77        48.40 o                         
   7  10   3          4.75          8.33         6.25 o                         
   8  10   3         31.72         50.56         6.84 o                         
   9  10   3        122.99        129.07        11.52 o                         
  -9  11   3       6255.43       6293.53       173.32 o                         
  -8  11   3        238.33        219.82        10.13 o                         
  -7  11   3       3749.26       3752.11        48.18 o                         
  -6  11   3        435.83        399.87        15.62 o                         
  -5  11   3        176.48        170.76         9.44 o                         
  -4  11   3        546.06        545.99        16.21 o                         
  -3  11   3         18.04         23.25         4.91 o                         
  -2  11   3        293.79        303.52        11.57 o                         
  -1  11   3       1344.01       1333.25        24.61 o                         
   0  11   3        369.49        428.96        13.38 o                         
   1  11   3       5816.42       5728.02        56.20 o                         
   2  11   3         59.70         93.63         7.12 o                         
   3  11   3       7991.05       8046.70        74.57 o                         
   4  11   3         38.81         64.33         6.97 o                         
   5  11   3       9554.66       9528.97       136.82 o                         
   6  11   3        693.73        714.11        24.18 o                         
   7  11   3         66.92         86.30        10.72 o                         
   8  11   3        241.38        189.35        11.87 o                         
  -9  12   3          6.04         18.86         6.36 o                         
  -8  12   3       3698.27       3302.68        91.59 o                         
  -7  12   3          1.58          7.02         3.77 o                         
  -6  12   3        306.55        319.62        16.29 o                         
  -5  12   3        400.93        377.72        12.89 o                         
  -4  12   3        645.74        614.94        18.32 o                         
  -3  12   3        545.16        568.11        16.63 o                         
  -2  12   3          6.55         16.60         4.32 o                         
  -1  12   3       2945.40       2924.44        36.41 o                         
   0  12   3         62.85         84.82         7.06 o                         
   1  12   3       1471.34       1507.88        26.98 o                         
   2  12   3       8374.50       8234.40        76.02 o                         
   3  12   3         49.13         67.26         6.55 o                         
   4  12   3       5005.67       4966.80        61.55 o                         
   5  12   3         14.18         21.00         6.04 o                         
   6  12   3       1690.51       1739.18        35.61 o                         
   7  12   3        873.03        847.06        25.76 o                         
   8  12   3         10.45         43.93         7.65 o                         
  -8  13   3         81.66         85.25        11.60 o                         
  -7  13   3        494.50        550.85        34.30 o                         
  -6  13   3        478.24        499.98        18.21 o                         
  -5  13   3       1890.17       1924.77        36.97 o                         
  -4  13   3       3276.70       3315.94        43.21 o                         
  -3  13   3         93.73        122.57         7.84 o                         
  -2  13   3       3290.03       3388.80        42.38 o                         
  -1  13   3         24.41         29.10         4.78 o                         
   0  13   3         40.34         46.41         5.94 o                         
   1  13   3       1714.89       1759.39        29.90 o                         
   2  13   3        520.40        547.29        18.33 o                         
   3  13   3       2032.95       1962.54        34.03 o                         
   4  13   3         22.79         27.42         6.56 o                         
   5  13   3       1630.25       1710.30        31.54 o                         
   6  13   3        106.47        110.92         8.71 o                         
   7  13   3        173.21        193.64        10.94 o                         
  -7  14   3          5.40         20.41         7.33 o                         
  -6  14   3        524.33        635.30        21.72 o                         
  -5  14   3       4218.88       4284.75        59.65 o                         
  -4  14   3        526.92        548.50        16.36 o                         
  -3  14   3       1509.83       1532.01        24.36 o                         
  -2  14   3         31.07         45.26         5.16 o                         
  -1  14   3       1898.18       1872.53        28.44 o                         
   0  14   3        438.80        460.86        15.14 o                         
   1  14   3        117.73        132.38         9.09 o                         
   2  14   3       1906.03       1912.73        32.49 o                         
   3  14   3        395.64        376.86        14.77 o                         
   4  14   3       1368.71       1412.41        31.82 o                         
   5  14   3        195.55        181.71        10.61 o                         
   6  14   3       1348.47       1333.63       179.52 o                         
  -6  15   3       1828.55       1848.93        52.24 o                         
  -5  15   3         98.24        102.62         9.34 o                         
  -4  15   3        931.93        931.25        22.83 o                         
  -3  15   3         23.32         31.29         4.56 o                         
  -2  15   3       1774.76       1776.62        40.53 o                         
  -1  15   3        612.72        652.46        22.18 o                         
   0  15   3       1733.41       1742.23        31.82 o                         
   1  15   3         15.68         15.04         5.07 o                         
   2  15   3       1552.73       1593.65        27.97 o                         
   3  15   3       1240.36       1155.06        24.61 o                         
   4  15   3          5.54          7.06         3.71 o                         
   5  15   3        354.12        350.20        18.82 o                         
  -4  16   3         23.35         37.17         5.10 o                         
  -3  16   3       1108.73        889.36        27.27 o                         
  -2  16   3         62.69         55.24         6.78 o                         
  -1  16   3       1569.51       1396.89        26.51 o                         
   0  16   3         72.08         67.81         5.41 o                         
   1  16   3       1026.50        957.26        18.67 o                         
   2  16   3          8.04          5.76         4.75 o                         
   3  16   3        415.39        387.68        15.88 o                         
 -12   0   4         22.00         43.31         9.42 o                         
 -10   0   4       2348.91       2211.46        58.23 o                         
  -8   0   4        402.76        435.48        26.04 o                         
  -6   0   4      17571.88      17955.23       404.46 o                         
  -4   0   4      13752.73      13308.89       253.55 o                         
  -2   0   4       1660.85       1791.30        47.39 o                         
   0   0   4       3872.04       4020.20        64.72 o                         
   2   0   4       1794.38       1928.04        67.55 o                         
   4   0   4       4261.96       4417.21       128.89 o                         
   6   0   4      14284.87      13819.51       232.16 o                         
   8   0   4        513.48        569.07        22.22 o                         
  10   0   4        131.55        139.20        12.98 o                         
 -12   1   4        304.61        280.52        21.01 o                         
 -11   1   4       3013.18       2887.20        44.59 o                         
 -10   1   4        938.49        989.45        32.36 o                         
  -9   1   4       2417.76       2270.12        39.75 o                         
  -8   1   4       2573.07       2396.05        45.50 o                         
  -7   1   4       7630.63       7793.67       211.16 o                         
  -6   1   4       2184.24       2036.16        74.86 o                         
  -5   1   4      14842.14      14483.46       206.74 o                         
  -4   1   4        461.20        463.45        25.68 o                         
  -3   1   4       8621.22       8275.01       110.27 o                         
  -2   1   4       3184.59       3353.75        50.52 o                         
  -1   1   4        225.67        234.12        12.70 o                         
   0   1   4       5210.92       5490.66        77.10 o                         
   1   1   4       6554.77       6353.85        73.10 o                         
   2   1   4       1479.85       1484.02        35.67 o                         
   3   1   4      35200.65      35372.65       727.13 o                         
   4   1   4          8.98         35.74        12.88 o                         
   5   1   4       8872.83       9022.50       166.12 o                         
   6   1   4       5993.86       5621.90        98.57 o                         
   7   1   4      14229.20      13929.05       121.12 o                         
   8   1   4        122.27        146.55         9.75 o                         
   9   1   4         99.03        109.03         9.09 o                         
  10   1   4         73.76         72.51         6.05 o                         
  11   1   4        116.00        112.98         7.34 o                         
 -12   2   4         32.65         41.01         5.00 o                         
 -11   2   4       1800.23       1821.29        85.75 o                         
 -10   2   4       3152.99       3137.39        58.27 o                         
  -9   2   4       1560.56       1479.52        34.54 o                         
  -8   2   4       6036.05       5815.29        84.30 o                         
  -7   2   4       3716.59       3618.17       143.88 o                         
  -6   2   4       5440.74       5464.13       163.71 o                         
  -5   2   4        526.18        648.14        48.83 o                         
  -4   2   4       3222.07       2921.35        77.87 o                         
  -3   2   4        800.83        913.46        34.26 o                         
  -2   2   4       3402.18       3423.92        60.77 o                         
  -1   2   4        774.53        913.52        24.50 o                         
   0   2   4         31.69         48.89         8.16 o                         
   1   2   4      19728.58      19853.09       179.44 o                         
   2   2   4      19588.07      19842.21       234.66 o                         
   3   2   4       3082.37       2967.87        78.49 o                         
   4   2   4      21061.60      20675.55       296.56 o                         
   5   2   4        615.92        659.20        51.62 o                         
   6   2   4       9131.28       8641.83       145.49 o                         
   7   2   4        487.00        448.71        37.71 o                         
   8   2   4        280.25        365.45        18.00 o                         
   9   2   4        686.82        646.02        16.47 o                         
  10   2   4         89.33        113.55        11.32 o                         
  11   2   4          7.94          4.25         3.41 o                         
 -12   3   4        935.95        904.94        26.51 o                         
 -11   3   4         80.05         94.92        10.30 o                         
 -10   3   4       2399.74       2419.91        84.44 o                         
  -9   3   4       6487.95       6524.71        92.68 o                         
  -8   3   4         36.11         97.71        12.47 o                         
  -7   3   4       2586.36       2605.07        55.27 o                         
  -6   3   4       1327.20       1283.79        79.66 o                         
  -5   3   4       2485.83       2461.23       100.24 o                         
  -4   3   4       5273.88       5347.08       112.16 o                         
  -3   3   4      13255.88      13523.43       142.62 o                         
  -2   3   4        511.87        593.94        24.62 o                         
  -1   3   4       4814.74       4764.21        89.27 o                         
   0   3   4      10982.71      11486.01       124.32 o                         
   1   3   4       3949.03       3797.07        54.55 o                         
   2   3   4       1504.86       1424.09        39.72 o                         
   3   3   4      18440.68      18564.78       323.06 o                         
   4   3   4       4210.39       4128.85       206.13 o                         
   5   3   4      10060.42      10167.37       279.32 o                         
   6   3   4       4924.12       4660.70       121.68 o                         
   7   3   4        145.99        167.24        14.76 o                         
   8   3   4        888.72        852.09        19.50 o                         
   9   3   4        152.96        189.33         9.60 o                         
  10   3   4       1314.56       1395.85        23.99 o                         
  11   3   4        274.07        260.15        11.03 o                         
 -12   4   4          1.73         21.27         4.00 o                         
 -11   4   4        975.92        969.38        24.37 o                         
 -10   4   4       1996.16       2043.89        48.79 o                         
  -9   4   4        133.99        200.59        17.58 o                         
  -8   4   4      14711.02      14241.64       143.47 o                         
  -7   4   4        240.84        229.44        14.53 o                         
  -6   4   4       1009.63       1000.96        71.89 o                         
  -5   4   4        782.16        831.05        59.82 o                         
  -4   4   4       4320.77       4052.29        98.43 o                         
  -3   4   4       5539.74       5572.21        81.99 o                         
  -2   4   4       1611.82       1591.71        42.21 o                         
  -1   4   4       6365.38       6166.57       109.09 o                         
   0   4   4       2076.36       2296.05        59.42 o                         
   1   4   4       8979.55       8994.09       114.07 o                         
   2   4   4      12307.28      12157.51       178.69 o                         
   3   4   4       4154.88       4050.00       122.47 o                         
   4   4   4      29733.74      34292.39      1258.84 o                         
   5   4   4       1060.26       1133.24        67.31 o                         
   6   4   4       7891.12       7568.26       115.94 o                         
   7   4   4       3960.61       3870.44        53.33 o                         
   8   4   4        475.35        493.61        28.66 o                         
   9   4   4       2546.10       2636.58        36.47 o                         
  10   4   4         97.45        137.98        16.38 o                         
 -12   5   4       2222.01       1987.50        54.21 o                         
 -11   5   4         26.28         43.25         6.27 o                         
 -10   5   4       1162.53       1253.87        28.65 o                         
  -9   5   4       2903.55       2956.20        50.82 o                         
  -8   5   4        746.82        772.41        24.08 o                         
  -7   5   4       2965.98       2843.11        58.10 o                         
  -6   5   4        394.25        424.39        46.50 o                         
  -5   5   4        515.86        520.12        48.12 o                         
  -4   5   4       3259.43       3077.49        86.20 o                         
  -3   5   4        184.17        238.83        19.76 o                         
  -2   5   4       5713.86       5302.90        90.83 o                         
  -1   5   4       5389.89       5259.42        84.39 o                         
   0   5   4       4519.35       4477.28        79.14 o                         
   1   5   4       1518.88       1440.82        46.94 o                         
   2   5   4       8880.79       8813.53       175.59 o                         
   3   5   4       3714.95       3827.92       119.31 o                         
   4   5   4       3117.67       3150.55       188.10 o                         
   5   5   4      19255.93      18841.80       202.08 o                         
   6   5   4       2130.31       2084.78        47.60 o                         
   7   5   4         44.87         53.66         9.42 o                         
   8   5   4       7260.41       7180.34        65.26 o                         
   9   5   4        181.29        226.82        23.87 o                         
  10   5   4       1237.46       1217.71        22.40 o                         
 -11   6   4       1629.25       1672.80        30.28 o                         
 -10   6   4          9.78         19.82         5.58 o                         
  -9   6   4        572.58        628.47        21.80 o                         
  -8   6   4        665.84        718.15        24.57 o                         
  -7   6   4       1196.60       1094.49        26.52 o                         
  -6   6   4       2063.97       2102.54        34.76 o                         
  -5   6   4       2787.55       2961.75       149.20 o                         
  -4   6   4       3415.30       3466.40       151.23 o                         
  -3   6   4       5584.67       5538.39       107.32 o                         
  -2   6   4          0.69         37.75        11.31 o                         
  -1   6   4      22811.31      22126.44       219.94 o                         
   0   6   4         91.79        132.08        14.58 o                         
   1   6   4       5458.57       5523.93       130.53 o                         
   2   6   4        968.26        953.47        57.38 o                         
   3   6   4       2235.82       2244.89        93.68 o                         
   4   6   4       3880.47       4050.34       116.80 o                         
   5   6   4        641.18        666.62        23.86 o                         
   6   6   4       2171.07       2195.63        41.16 o                         
   7   6   4       1950.01       1914.15        34.73 o                         
   8   6   4          6.08         17.37         4.67 o                         
   9   6   4       4081.14       4075.04        47.83 o                         
  10   6   4       1356.59       1296.71        28.46 o                         
 -11   7   4        193.08        205.79        11.65 o                         
 -10   7   4       1112.80       1183.09        24.99 o                         
  -9   7   4        233.26        241.53        13.36 o                         
  -8   7   4        290.33        325.60        16.40 o                         
  -7   7   4       1339.04       1315.65        29.01 o                         
  -6   7   4        371.92        388.28        14.98 o                         
  -5   7   4       2238.41       2114.15       105.18 o                         
  -4   7   4        667.27        616.50        53.37 o                         
  -3   7   4        803.65        812.93        41.23 o                         
  -2   7   4      30656.24      31244.30       471.71 o                         
  -1   7   4        340.45        342.80        23.26 o                         
   0   7   4      14653.59      14685.39       245.15 o                         
   1   7   4        569.74        497.71        40.49 o                         
   2   7   4      13864.33      13660.22       376.01 o                         
   3   7   4        805.25        789.53        51.29 o                         
   4   7   4       2184.99       2134.34        48.77 o                         
   5   7   4       6012.72       6005.69        78.07 o                         
   6   7   4       1019.11        906.47        29.02 o                         
   7   7   4       1158.18       1154.99        25.55 o                         
   8   7   4       2510.72       2540.70        36.76 o                         
   9   7   4          2.95         23.80         3.73 o                         
  10   7   4       1187.60        956.70       264.61 o                         
 -11   8   4       3020.36       2986.74        68.67 o                         
 -10   8   4        195.05        215.67        11.20 o                         
  -9   8   4        230.22        275.16        13.99 o                         
  -8   8   4         39.27         40.59         7.24 o                         
  -7   8   4         80.37         77.95         8.41 o                         
  -6   8   4        200.02        218.87        11.89 o                         
  -5   8   4         46.56         57.41         8.80 o                         
  -4   8   4        700.15        685.93        45.26 o                         
  -3   8   4        645.54        664.37        46.12 o                         
  -2   8   4        970.51        973.21        51.00 o                         
  -1   8   4      25054.01      24498.71       282.82 o                         
   0   8   4          7.90         25.18        13.00 o                         
   1   8   4      10680.87      10075.93       201.79 o                         
   2   8   4         10.31         24.77        12.16 o                         
   3   8   4       1611.65       1609.38        29.39 o                         
   4   8   4        399.69        393.21        16.06 o                         
   5   8   4       4953.14       4575.70        93.43 o                         
   6   8   4          7.50         31.58         7.60 o                         
   7   8   4       2188.71       2176.82        49.54 o                         
   8   8   4         28.56         40.11         5.67 o                         
   9   8   4        989.83        916.21        27.34 o                         
 -10   9   4       1498.96       1542.19        34.43 o                         
  -9   9   4         70.45         47.95         5.90 o                         
  -8   9   4        301.62        332.31        14.83 o                         
  -7   9   4          1.04          6.53         5.26 o                         
  -6   9   4        421.22        396.20        14.88 o                         
  -5   9   4        665.29        598.41        17.85 o                         
  -4   9   4       2688.54       2653.79        45.32 o                         
  -3   9   4        600.78        604.76        18.91 o                         
  -2   9   4       8080.52       8035.15       129.81 o                         
  -1   9   4          1.86         54.35        13.39 o                         
   0   9   4      12395.13      12104.24       264.40 o                         
   1   9   4        162.72        174.16         9.33 o                         
   2   9   4       7121.51       7108.07        89.24 o                         
   3   9   4       1078.22       1026.23        25.87 o                         
   4   9   4         77.55         62.76         7.55 o                         
   5   9   4       1815.07       1791.71        37.77 o                         
   6   9   4        761.07        825.80        40.91 o                         
   7   9   4          1.88         15.52         7.81 o                         
   8   9   4       4515.88       4682.16        71.34 o                         
   9   9   4          5.82         14.42         3.36 o                         
 -10  10   4         30.64         37.94         3.95 o                         
  -9  10   4        860.74        930.20        33.93 o                         
  -8  10   4        728.74        678.89        19.00 o                         
  -7  10   4         68.27         82.35         6.93 o                         
  -6  10   4        100.40         82.89         9.14 o                         
  -5  10   4        771.60        797.42        21.32 o                         
  -4  10   4          5.05         16.43         4.58 o                         
  -3  10   4       8003.27       8165.67       107.76 o                         
  -2  10   4       1050.82       1058.08        24.53 o                         
  -1  10   4      10421.35      10513.85       106.88 o                         
   0  10   4       1949.72       2004.97        39.99 o                         
   1  10   4       9929.33       9766.87        79.25 o                         
   2  10   4         32.72         56.32         5.96 o                         
   3  10   4       1417.68       1433.88        29.73 o                         
   4  10   4         67.05         80.26         8.17 o                         
   5  10   4         26.58         53.52         7.74 o                         
   6  10   4       1221.07       1221.40        32.98 o                         
   7  10   4       3645.11       3851.09        79.93 o                         
   8  10   4        172.48        185.46        17.32 o                         
  -9  11   4        784.25        756.41        20.81 o                         
  -8  11   4         14.80         33.76        15.30 o                         
  -7  11   4        475.97        449.88        17.39 o                         
  -6  11   4        155.05        159.21        10.33 o                         
  -5  11   4        107.41        126.43         8.86 o                         
  -4  11   4       2440.67       2492.37        39.18 o                         
  -3  11   4        124.44        128.67        10.07 o                         
  -2  11   4        868.09        910.11        22.51 o                         
  -1  11   4        454.55        461.46        15.59 o                         
   0  11   4       7146.32       7085.50        67.95 o                         
   1  11   4        723.00        765.71        20.51 o                         
   2  11   4       1681.23       1697.21        29.92 o                         
   3  11   4       1667.29       1650.29        33.63 o                         
   4  11   4       1315.23       1421.98        30.42 o                         
   5  11   4       3285.92       3277.13        50.99 o                         
   6  11   4       3586.47       3614.30       124.86 o                         
   7  11   4         31.51         49.89         8.96 o                         
   8  11   4       3611.24       3341.38        88.65 o                         
  -9  12   4        452.76        462.31        24.00 o                         
  -8  12   4       1371.19       1374.60        64.36 o                         
  -7  12   4        375.01        420.38        15.71 o                         
  -6  12   4        459.10        444.42        23.43 o                         
  -5  12   4        682.54        663.96        19.95 o                         
  -4  12   4        220.86        259.33        13.26 o                         
  -3  12   4       2766.07       2817.68        45.65 o                         
  -2  12   4        600.17        597.98        18.37 o                         
  -1  12   4        936.42        972.38        21.93 o                         
   0  12   4         72.79        111.33        11.59 o                         
   1  12   4       8862.48       8855.45        85.81 o                         
   2  12   4       2071.69       2091.13        37.66 o                         
   3  12   4       1153.37       1269.60        25.85 o                         
   4  12   4       3589.34       3560.96        53.43 o                         
   5  12   4         56.28         72.47        11.29 o                         
   6  12   4        327.98        324.96        13.72 o                         
   7  12   4       4153.41       3977.24       102.96 o                         
  -8  13   4          4.05         25.27         7.66 o                         
  -7  13   4       1883.09       1897.26        46.14 o                         
  -6  13   4        449.73        485.57        19.90 o                         
  -5  13   4         86.42         93.60         8.53 o                         
  -4  13   4        889.41        937.11        22.87 o                         
  -3  13   4       1487.06       1538.79        31.06 o                         
  -2  13   4        318.19        335.43        12.24 o                         
  -1  13   4        133.83        133.89         9.04 o                         
   0  13   4       5805.50       5940.14        64.76 o                         
   1  13   4        335.09        368.80        14.43 o                         
   2  13   4       2690.53       2756.41        42.07 o                         
   3  13   4       4457.60       4441.17        59.41 o                         
   4  13   4        642.01        693.05        20.07 o                         
   5  13   4        318.87        326.69        13.89 o                         
   6  13   4       1531.97       1439.47        50.97 o                         
  -7  14   4        664.08        772.85        32.82 o                         
  -6  14   4       2400.44       2566.79        63.95 o                         
  -5  14   4         22.71         32.49         8.56 o                         
  -4  14   4        147.97        167.82        10.45 o                         
  -3  14   4         24.93         29.44         8.69 o                         
  -2  14   4        653.54        642.03        16.64 o                         
  -1  14   4        178.97        199.57         9.90 o                         
   0  14   4        556.83        591.44        16.75 o                         
   1  14   4       3565.15       3638.12        52.66 o                         
   2  14   4       1526.76       1580.43        28.15 o                         
   3  14   4        716.55        731.78        21.53 o                         
   4  14   4       2961.71       2975.40        43.75 o                         
   5  14   4        721.82        644.94        21.76 o                         
  -6  15   4        485.16        559.63        25.36 o                         
  -5  15   4       1714.65       1797.83        50.51 o                         
  -4  15   4         27.78         37.58         9.76 o                         
  -3  15   4       1385.67       1389.82        35.47 o                         
  -2  15   4       1207.37       1121.57        22.76 o                         
  -1  15   4        228.97        248.10        11.22 o                         
   0  15   4        883.53        896.22        19.14 o                         
   1  15   4        328.48        338.16        11.45 o                         
   2  15   4       1923.86       1827.41        26.33 o                         
   3  15   4       2403.45       2324.05        46.64 o                         
   4  15   4         83.97         79.29         5.92 o                         
  -4  16   4       1476.90       1350.65        43.28 o                         
  -3  16   4        187.24        154.72        12.33 o                         
  -2  16   4        336.94        292.62        11.49 o                         
  -1  16   4        573.79        513.63        16.75 o                         
   0  16   4        876.00        793.64        21.65 o                         
   1  16   4         38.34         36.42         4.01 o                         
   2  16   4        581.86        545.81        19.59 o                         
 -11   0   5       7471.62       7760.64       180.32 o                         
  -9   0   5         84.01        114.62        16.85 o                         
  -7   0   5       1951.95       1989.70       118.66 o                         
  -5   0   5        653.61        616.47        54.09 o                         
  -3   0   5       1010.04       1064.92        49.51 o                         
  -1   0   5      79737.91      76594.17      1113.74 o                         
   1   0   5     116885.05     110349.47      1339.98 o                         
   3   0   5        362.92        317.09        33.09 o                         
   5   0   5       4845.45       5200.92       215.51 o                         
   7   0   5       1699.13       1699.33        47.32 o                         
   9   0   5        175.60        177.46        10.99 o                         
 -11   1   5         15.77         50.31         6.09 o                         
 -10   1   5       2765.48       2829.37        49.58 o                         
  -9   1   5        904.94        840.78        22.08 o                         
  -8   1   5        493.73        460.02        16.05 o                         
  -7   1   5          7.89         14.82        14.44 o                         
  -6   1   5        947.53        848.75        51.40 o                         
  -5   1   5       8752.24       8626.09       154.34 o                         
  -4   1   5       1023.56       1023.40        40.13 o                         
  -3   1   5         22.69         34.32         7.65 o                         
  -2   1   5      13941.00      13801.54       143.45 o                         
  -1   1   5         21.78         30.51         6.96 o                         
   0   1   5      47126.43      45495.62       410.74 o                         
   1   1   5       5074.30       5231.87        70.20 o                         
   2   1   5      29107.51      29295.32       294.95 o                         
   3   1   5          3.04         15.16         7.72 o                         
   4   1   5       1220.43       1220.79        57.16 o                         
   5   1   5        897.01        939.71        62.03 o                         
   6   1   5       1737.32       1698.50        47.45 o                         
   7   1   5        152.72        154.52        10.32 o                         
   8   1   5       1338.07       1336.31        23.67 o                         
   9   1   5          1.98          4.04         3.71 o                         
  10   1   5        634.60        611.22        28.99 o                         
 -12   2   5         19.92         31.01         9.45 o                         
 -11   2   5       1900.20       1959.75        36.53 o                         
 -10   2   5       1355.43       1431.09        36.15 o                         
  -9   2   5       1818.34       1872.66        45.13 o                         
  -8   2   5       1562.50       1463.71        33.99 o                         
  -7   2   5       2749.96       2808.56       128.15 o                         
  -6   2   5       5124.09       4838.25       154.96 o                         
  -5   2   5         57.93        100.96        22.78 o                         
  -4   2   5       4942.79       4856.87       107.05 o                         
  -3   2   5       3962.17       3837.49        69.18 o                         
  -2   2   5       3017.39       3254.06        59.38 o                         
  -1   2   5      32517.66      31879.37       327.59 o                         
   0   2   5          7.82         22.33         5.65 o                         
   1   2   5      19356.89      19236.86       168.21 o                         
   2   2   5       3826.08       3938.22        64.85 o                         
   3   2   5       2758.82       2946.74       110.52 o                         
   4   2   5        575.29        731.53        50.57 o                         
   5   2   5         34.94         58.21        19.67 o                         
   6   2   5       4254.08       3995.92        68.11 o                         
   7   2   5       3261.53       3273.80        52.01 o                         
   8   2   5        748.13        740.99        18.65 o                         
   9   2   5       1034.80       1078.50        20.10 o                         
  10   2   5       1132.61       1171.41        26.86 o                         
 -12   3   5       1176.56       1178.52        29.67 o                         
 -11   3   5         95.47        114.87         8.06 o                         
 -10   3   5       1587.30       1719.31        36.02 o                         
  -9   3   5        584.21        611.72        25.53 o                         
  -8   3   5       3611.21       3571.75        61.52 o                         
  -7   3   5       4645.89       4224.44        96.82 o                         
  -6   3   5       1871.85       1777.60        95.18 o                         
  -5   3   5       9776.94       8988.63       169.90 o                         
  -4   3   5       8339.85       8508.41       151.69 o                         
  -3   3   5         37.29         68.28        10.41 o                         
  -2   3   5      10330.97      10304.80       158.08 o                         
  -1   3   5        259.00        267.20        15.88 o                         
   0   3   5      26291.63      26539.04       216.45 o                         
   1   3   5       2804.30       2788.39        58.47 o                         
   2   3   5       9228.01       9301.17       164.92 o                         
   3   3   5        135.15        172.85        20.92 o                         
   4   3   5       7401.14       7508.08       270.18 o                         
   5   3   5       8637.72       8666.33       158.18 o                         
   6   3   5       2503.18       2395.74        39.07 o                         
   7   3   5       3521.64       3426.02        49.31 o                         
   8   3   5       3312.03       3396.26        41.66 o                         
   9   3   5        120.93        134.49         8.03 o                         
  10   3   5       2201.38       2304.89        29.61 o                         
 -12   4   5         24.34         33.42         4.27 o                         
 -11   4   5        147.18        157.71         9.01 o                         
 -10   4   5         90.02        109.57         9.78 o                         
  -9   4   5       3306.84       3527.23        57.89 o                         
  -8   4   5       1119.42       1096.09        32.17 o                         
  -7   4   5       1188.41       1151.03        32.27 o                         
  -6   4   5       1379.37       1445.89        88.36 o                         
  -5   4   5         94.93        135.51        21.14 o                         
  -4   4   5      11497.05      11474.49       224.90 o                         
  -3   4   5       9040.20       9150.84       164.06 o                         
  -2   4   5       3038.23       2802.71        57.07 o                         
  -1   4   5       6410.12       6541.25       105.73 o                         
   0   4   5         93.81        132.19        15.32 o                         
   1   4   5       5298.49       5312.65       126.47 o                         
   2   4   5       8037.44       8148.48       146.51 o                         
   3   4   5       7138.70       7169.11       221.94 o                         
   4   4   5       8212.87       8466.54       298.23 o                         
   5   4   5         78.94        110.88        10.16 o                         
   6   4   5        122.52        148.07        10.53 o                         
   7   4   5       1550.02       1520.04        34.25 o                         
   8   4   5       1273.28       1318.33        25.21 o                         
   9   4   5       3069.35       3188.07        44.72 o                         
  10   4   5         22.63         37.25         5.31 o                         
 -12   5   5        212.19        210.56        10.94 o                         
 -11   5   5         46.28         51.82         4.76 o                         
 -10   5   5       1877.89       2117.40        38.56 o                         
  -9   5   5        709.34        750.09        24.91 o                         
  -8   5   5        663.47        741.32        41.68 o                         
  -7   5   5       1523.90       1595.31        34.93 o                         
  -6   5   5        343.99        324.97        43.28 o                         
  -5   5   5       2290.91       2285.86        83.20 o                         
  -4   5   5       1326.64       1319.88        58.00 o                         
  -3   5   5      22341.90      22138.29       320.39 o                         
  -2   5   5       1980.49       1966.74        57.29 o                         
  -1   5   5       2661.66       2507.68        65.13 o                         
   0   5   5      14393.67      14113.39       202.16 o                         
   1   5   5       1031.67       1019.95        53.65 o                         
   2   5   5       1050.43       1032.46        59.55 o                         
   3   5   5      16753.41      17290.63       382.81 o                         
   4   5   5       5358.84       5665.87       351.93 o                         
   5   5   5        913.23        928.54        23.71 o                         
   6   5   5       1152.74       1085.30        25.93 o                         
   7   5   5        816.69        800.70        21.66 o                         
   8   5   5        723.17        774.48        23.57 o                         
   9   5   5        394.48        413.35        19.02 o                         
  10   5   5       1510.49       1363.41        23.63 o                         
 -11   6   5        708.97        839.67        27.36 o                         
 -10   6   5       1991.41       2035.23        47.75 o                         
  -9   6   5       1743.44       1835.11        38.48 o                         
  -8   6   5       3635.37       3550.50        58.58 o                         
  -7   6   5         11.79         32.74         7.07 o                         
  -6   6   5       3806.02       3653.43        50.70 o                         
  -5   6   5        507.94        488.85        62.82 o                         
  -4   6   5       3998.00       3847.90       115.19 o                         
  -3   6   5       1649.04       1681.91        60.06 o                         
  -2   6   5      12887.61      13090.66       261.03 o                         
  -1   6   5       2531.31       2437.36        67.70 o                         
   0   6   5          2.26          5.26         7.78 o                         
   1   6   5       6929.38       6566.04       151.21 o                         
   2   6   5       6866.00       6699.50       165.00 o                         
   3   6   5       2165.48       2219.32        97.69 o                         
   4   6   5      17201.07      16377.44       157.27 o                         
   5   6   5        642.29        616.52        22.68 o                         
   6   6   5       6830.65       6691.19        73.66 o                         
   7   6   5         16.31         30.47         6.84 o                         
   8   6   5        570.92        603.54        15.45 o                         
   9   6   5       1300.80       1385.32        25.49 o                         
  10   6   5        211.19        220.20        15.14 o                         
 -11   7   5        783.61        756.21        17.80 o                         
 -10   7   5        216.66        278.10        12.66 o                         
  -9   7   5         60.44         70.64        11.20 o                         
  -8   7   5        175.85        186.64        13.00 o                         
  -7   7   5       2662.37       2646.76        48.21 o                         
  -6   7   5         33.62         65.63         9.65 o                         
  -5   7   5       2703.42       2639.76        43.41 o                         
  -4   7   5         67.97        120.37        26.23 o                         
  -3   7   5      23489.48      23001.45       277.57 o                         
  -2   7   5        633.31        634.78        41.27 o                         
  -1   7   5        223.77        227.02        21.72 o                         
   0   7   5       1303.22       1220.96        61.06 o                         
   1   7   5         32.28         34.73        15.46 o                         
   2   7   5       3029.25       2865.95       110.18 o                         
   3   7   5      18828.17      18496.74       190.01 o                         
   4   7   5        135.98        148.65        13.42 o                         
   5   7   5       3288.34       3277.90        58.62 o                         
   6   7   5         21.81         59.26        10.34 o                         
   7   7   5       2362.85       2361.04        36.21 o                         
   8   7   5        301.82        311.61        11.15 o                         
   9   7   5         29.93         17.37         6.75 o                         
 -11   8   5         79.81        109.26         7.54 o                         
 -10   8   5        560.54        521.85        14.96 o                         
  -9   8   5          2.05         16.20         5.60 o                         
  -8   8   5        116.82        134.65        10.81 o                         
  -7   8   5        162.49        242.46        16.59 o                         
  -6   8   5       7091.92       7184.34        78.00 o                         
  -5   8   5         14.79         28.40         5.26 o                         
  -4   8   5       7654.58       7307.37       132.40 o                         
  -3   8   5          8.96         42.81        15.24 o                         
  -2   8   5      11031.31      10733.94       193.56 o                         
  -1   8   5       1173.54       1109.59        56.24 o                         
   0   8   5          0.40         14.73        12.31 o                         
   1   8   5        640.41        653.90        50.87 o                         
   2   8   5       4624.29       4594.14        82.63 o                         
   3   8   5        344.48        341.57        14.83 o                         
   4   8   5       8092.28       8022.74        92.54 o                         
   5   8   5          5.72         16.25         8.48 o                         
   6   8   5       5946.18       5755.26       137.54 o                         
   7   8   5        356.56        335.46        26.59 o                         
   8   8   5        174.96        193.85        11.06 o                         
   9   8   5        102.41         90.69        15.20 o                         
 -10   9   5        735.52        737.48        24.72 o                         
  -9   9   5       1611.21       1618.53        31.76 o                         
  -8   9   5        724.37        719.28        21.79 o                         
  -7   9   5       2167.83       2150.71        38.20 o                         
  -6   9   5        125.41        162.79        11.08 o                         
  -5   9   5       4436.78       4400.54        61.22 o                         
  -4   9   5       1989.56       1976.31        36.04 o                         
  -3   9   5      11895.79      11615.76       122.89 o                         
  -2   9   5       1643.02       1573.74        35.87 o                         
  -1   9   5       2079.78       1982.12        40.02 o                         
   0   9   5        675.42        668.02        20.72 o                         
   1   9   5       1541.91       1571.15        26.36 o                         
   2   9   5        565.42        582.93        18.08 o                         
   3   9   5      11423.64      11267.14       105.15 o                         
   4   9   5       1374.84       1284.29        36.03 o                         
   5   9   5       9567.76       9472.97       118.17 o                         
   6   9   5        193.39        188.67        15.93 o                         
   7   9   5       2068.80       2098.29        48.18 o                         
   8   9   5        432.69        435.08        18.37 o                         
   9   9   5        140.62         95.95         9.79 o                         
 -10  10   5        627.27        535.54        27.72 o                         
  -9  10   5        658.61        700.57        27.59 o                         
  -8  10   5       1378.13       1357.20        28.50 o                         
  -7  10   5        400.20        409.37        16.20 o                         
  -6  10   5       1546.87       1526.67        31.49 o                         
  -5  10   5        576.67        579.91        19.76 o                         
  -4  10   5       5500.23       5514.17        66.14 o                         
  -3  10   5         98.88        117.46         9.39 o                         
  -2  10   5       7051.09       6962.94       115.53 o                         
  -1  10   5        172.99        218.10        12.70 o                         
   0  10   5        419.46        390.78        14.79 o                         
   1  10   5        311.88        331.07        12.32 o                         
   2  10   5       7940.62       7777.49        68.82 o                         
   3  10   5        122.78        134.73         9.97 o                         
   4  10   5       7377.05       7120.48        85.64 o                         
   5  10   5         20.29         24.93         5.94 o                         
   6  10   5       2246.70       2401.54        52.19 o                         
   7  10   5        102.94        127.07        11.67 o                         
   8  10   5        265.77        240.91        11.73 o                         
  -9  11   5       1733.23       1490.96        52.39 o                         
  -8  11   5        261.28        259.65        12.60 o                         
  -7  11   5        445.82        439.39        19.86 o                         
  -6  11   5         58.58        105.41        13.48 o                         
  -5  11   5       8378.62       8506.63        81.42 o                         
  -4  11   5        978.42       1050.97        26.88 o                         
  -3  11   5       2028.65       2109.18        39.27 o                         
  -2  11   5         21.56         51.04        14.62 o                         
  -1  11   5       5547.21       5535.41        68.56 o                         
   0  11   5       1300.09       1371.03        28.52 o                         
   1  11   5       3763.66       3614.75        45.61 o                         
   2  11   5         29.72         49.50         6.87 o                         
   3  11   5       3949.10       3843.90        53.48 o                         
   4  11   5       1139.13       1169.17        29.09 o                         
   5  11   5       3912.16       3902.80        55.99 o                         
   6  11   5        114.65         99.49        10.82 o                         
   7  11   5        364.91        352.97        19.56 o                         
  -9  12   5        330.02        297.31        18.38 o                         
  -8  12   5       1933.32       2118.80        48.32 o                         
  -7  12   5        522.32        554.03        31.02 o                         
  -6  12   5       1830.82       1780.65        43.29 o                         
  -5  12   5        683.59        706.94        19.93 o                         
  -4  12   5       4923.08       5066.60        62.75 o                         
  -3  12   5       3030.94       3080.52        47.52 o                         
  -2  12   5        922.78        964.23        25.26 o                         
  -1  12   5        806.47        851.61        22.01 o                         
   0  12   5         78.14         94.75         8.15 o                         
   1  12   5        494.00        530.31        17.46 o                         
   2  12   5       2691.06       2690.14        39.36 o                         
   3  12   5       1306.42       1338.27        28.18 o                         
   4  12   5       3550.40       3546.78        51.21 o                         
   5  12   5        319.26        311.51        14.22 o                         
   6  12   5       2003.22       2015.60        55.92 o                         
   7  12   5        276.91        246.77        14.39 o                         
  -8  13   5       1369.93       1399.23        45.48 o                         
  -7  13   5        913.01        966.20        31.34 o                         
  -6  13   5          1.16         22.53         8.13 o                         
  -5  13   5       4820.63       4945.70        74.81 o                         
  -4  13   5         17.48         43.95         7.29 o                         
  -3  13   5        376.84        404.88        14.06 o                         
  -2  13   5       2309.37       2402.98        36.07 o                         
  -1  13   5       1224.19       1267.45        25.85 o                         
   0  13   5        960.46       1080.28        23.91 o                         
   1  13   5       1421.13       1463.17        27.78 o                         
   2  13   5       2530.43       2597.36        39.18 o                         
   3  13   5        255.31        258.56        12.44 o                         
   4  13   5        265.20        249.08        11.43 o                         
   5  13   5       5322.92       5161.59       116.00 o                         
   6  13   5         12.53         13.10         4.22 o                         
  -7  14   5        633.84        674.99        29.11 o                         
  -6  14   5       2358.47       2408.01        51.77 o                         
  -5  14   5         96.02        106.99         8.01 o                         
  -4  14   5       3348.87       3379.54        45.01 o                         
  -3  14   5        211.74        232.27        10.67 o                         
  -2  14   5        111.74        137.22         8.66 o                         
  -1  14   5       5973.03       6129.88        66.76 o                         
   0  14   5         99.50        130.13         8.23 o                         
   1  14   5       4665.50       4735.73        54.08 o                         
   2  14   5        184.81        192.81         9.61 o                         
   3  14   5        300.36        328.01        13.37 o                         
   4  14   5       1191.79       1192.13        26.41 o                         
   5  14   5        222.86        196.54        11.80 o                         
  -5  15   5        532.60        564.26        29.55 o                         
  -4  15   5        173.86        170.84         9.02 o                         
  -3  15   5        840.35        797.56        27.58 o                         
  -2  15   5       3893.73       3939.27       117.41 o                         
  -1  15   5          1.64         48.09         5.43 o                         
   0  15   5       3961.19       3922.42        47.93 o                         
   1  15   5          4.98         35.47         4.67 o                         
   2  15   5       5500.78       5439.55        84.85 o                         
   3  15   5        257.26        255.94         9.30 o                         
  -3  16   5         90.67         93.86         8.29 o                         
  -2  16   5        941.87        738.01        23.21 o                         
  -1  16   5       4152.07       3610.40        80.94 o                         
   0  16   5         12.88         40.57         4.40 o                         
   1  16   5       5122.40       4670.20       242.74 o                         
 -12   0   6       1520.89       1078.07       293.45 o                         
 -10   0   6          3.46         23.52         7.99 o                         
  -8   0   6        356.54        399.65        23.56 o                         
  -6   0   6      18411.99      18007.69       382.74 o                         
  -4   0   6       4665.92       4174.85       115.80 o                         
  -2   0   6       9235.40       9339.24       308.25 o                         
   0   0   6       3011.99       2803.24        84.85 o                         
   2   0   6       1311.09       1376.00        65.73 o                         
   4   0   6      13727.41      13482.40       355.08 o                         
   6   0   6      14639.64      14194.59       222.81 o                         
   8   0   6        886.85        922.51        26.73 o                         
  10   0   6         45.55         32.46         5.93 o                         
 -12   1   6         42.86         27.03         6.33 o                         
 -11   1   6        153.48        203.25        16.85 o                         
 -10   1   6        652.92        683.65        25.17 o                         
  -9   1   6         90.41        108.93        11.63 o                         
  -8   1   6        183.81        179.38        11.51 o                         
  -7   1   6       9007.81       8734.15       137.57 o                         
  -6   1   6       4608.75       4534.86       121.87 o                         
  -5   1   6      12975.46      12510.22       200.10 o                         
  -4   1   6        197.62        231.39        20.74 o                         
  -3   1   6      33278.85      33113.45       269.63 o                         
  -2   1   6        705.68        752.90        25.81 o                         
  -1   1   6       2164.08       2047.30        49.38 o                         
   0   1   6       5771.04       6084.28       105.06 o                         
   1   1   6       1137.02       1191.79        40.12 o                         
   2   1   6        711.56        790.33        35.15 o                         
   3   1   6       8905.69       8668.91       159.11 o                         
   4   1   6          0.70         12.24        10.86 o                         
   5   1   6       9825.88       9369.83       163.03 o                         
   6   1   6       2667.23       2674.64        53.11 o                         
   7   1   6       5243.54       5266.25        64.02 o                         
   8   1   6        643.78        662.04        17.15 o                         
   9   1   6        818.07        875.54        16.83 o                         
  10   1   6        274.43        263.08         9.53 o                         
 -12   2   6       1347.31       1342.10        30.58 o                         
 -11   2   6         20.94         23.82         5.11 o                         
 -10   2   6        158.60        172.17        13.13 o                         
  -9   2   6         28.89         26.34         7.83 o                         
  -8   2   6        334.89        329.79        16.17 o                         
  -7   2   6         48.67         87.41         9.70 o                         
  -6   2   6       7879.80       7805.38       204.49 o                         
  -5   2   6       3896.48       3792.89       105.97 o                         
  -4   2   6      19459.51      19038.97       312.59 o                         
  -3   2   6       4811.25       4834.74        83.72 o                         
  -2   2   6      26270.64      25958.65       319.79 o                         
  -1   2   6      11049.99      11264.42       113.84 o                         
   0   2   6       3054.07       3056.95        55.54 o                         
   1   2   6       6927.76       7042.10        92.19 o                         
   2   2   6       2925.82       2772.42        74.47 o                         
   3   2   6        899.76        843.19        54.37 o                         
   4   2   6       9724.26      10034.88       304.49 o                         
   5   2   6        978.86        826.25        20.89 o                         
   6   2   6       3150.72       3133.37        46.93 o                         
   7   2   6        922.02        910.52        25.61 o                         
   8   2   6       1995.12       2087.05        31.21 o                         
   9   2   6        415.45        448.87        26.34 o                         
  10   2   6       1242.24       1249.84        24.21 o                         
 -12   3   6        249.35        226.87        10.48 o                         
 -11   3   6        170.43        165.95         9.60 o                         
 -10   3   6        578.01        621.01        21.35 o                         
  -9   3   6        285.21        295.88        18.34 o                         
  -8   3   6         61.82         60.30         9.84 o                         
  -7   3   6        493.46        485.94        24.39 o                         
  -6   3   6      10413.44      10103.68       243.70 o                         
  -5   3   6       9093.67       8458.02       169.87 o                         
  -4   3   6         91.60         87.01        16.60 o                         
  -3   3   6      15294.69      14348.59       201.92 o                         
  -2   3   6        191.01        213.01        18.10 o                         
  -1   3   6      11878.47      11734.79       117.79 o                         
   0   3   6      17464.95      17594.65       226.69 o                         
   1   3   6      11068.11      11151.00       190.49 o                         
   2   3   6       1827.37       2033.84        82.70 o                         
   3   3   6       7221.68       7238.99       319.89 o                         
   4   3   6        189.22        254.88        41.79 o                         
   5   3   6       2128.03       2038.05        35.26 o                         
   6   3   6          1.64          5.41         4.54 o                         
   7   3   6       1440.26       1424.35        29.58 o                         
   8   3   6         33.01         62.27         5.90 o                         
   9   3   6       2715.49       2829.81        34.79 o                         
  10   3   6        541.43        417.21        12.17 o                         
 -12   4   6         15.21         29.60        14.45 o                         
 -11   4   6         60.67         82.36         6.87 o                         
 -10   4   6        312.57        343.17        16.16 o                         
  -9   4   6       5176.07       5173.41       101.10 o                         
  -8   4   6        609.87        596.90        25.36 o                         
  -7   4   6       5040.03       4745.57        89.87 o                         
  -6   4   6       4719.17       4626.89       162.52 o                         
  -5   4   6       2239.03       2162.97        83.45 o                         
  -4   4   6      21077.31      20437.88       268.56 o                         
  -3   4   6       6821.83       6443.04       109.83 o                         
  -2   4   6      17012.41      17144.11       241.56 o                         
  -1   4   6       8301.34       8176.60       128.38 o                         
   0   4   6       1347.81       1488.71        47.09 o                         
   1   4   6       3249.67       3183.93        84.92 o                         
   2   4   6       6517.42       6517.16       157.87 o                         
   3   4   6       2613.00       2633.83       103.75 o                         
   4   4   6       2956.32       2796.38        70.80 o                         
   5   4   6       3327.70       3235.68        62.71 o                         
   6   4   6        271.97        287.02        13.38 o                         
   7   4   6         62.70         71.84         7.10 o                         
   8   4   6       3250.41       3385.37        41.07 o                         
   9   4   6        696.22        693.81        45.56 o                         
  10   4   6       1460.46       1417.00        40.48 o                         
 -12   5   6        149.21        110.37        27.69 o                         
 -11   5   6        840.56        936.58        28.09 o                         
 -10   5   6        746.34        809.05        23.27 o                         
  -9   5   6        139.54        195.02        13.57 o                         
  -8   5   6       6015.57       5980.37       115.16 o                         
  -7   5   6         30.99         46.18         7.63 o                         
  -6   5   6       1244.84       1141.95        29.25 o                         
  -5   5   6      24123.65      23790.27       380.22 o                         
  -4   5   6       1582.33       1573.12        68.40 o                         
  -3   5   6       8162.76       8426.58       162.05 o                         
  -2   5   6      14126.16      14567.91       243.26 o                         
  -1   5   6       1824.09       1892.32        60.23 o                         
   0   5   6       4622.82       4556.23        97.80 o                         
   1   5   6       4101.84       3905.94       114.13 o                         
   2   5   6       6360.14       6383.99       160.62 o                         
   3   5   6         36.58         51.94        26.31 o                         
   4   5   6       2185.09       2140.66        52.12 o                         
   5   5   6       1222.17       1222.20        32.53 o                         
   6   5   6          4.99          6.81         4.15 o                         
   7   5   6        261.45        290.50        13.88 o                         
   8   5   6       1236.09       1294.69        30.20 o                         
   9   5   6       2365.96       2414.04        60.68 o                         
 -11   6   6       1689.51       1691.89        35.95 o                         
 -10   6   6       1771.41       1939.46        69.42 o                         
  -9   6   6       2514.41       2562.66        41.20 o                         
  -8   6   6        112.89        144.69        12.57 o                         
  -7   6   6       3237.32       3189.49        53.23 o                         
  -6   6   6       1785.80       1747.61        37.10 o                         
  -5   6   6       2411.58       2448.64        53.92 o                         
  -4   6   6       8492.23       8156.78       220.69 o                         
  -3   6   6       1956.53       2008.43        77.64 o                         
  -2   6   6        824.88        860.97        48.73 o                         
  -1   6   6       8576.87       8271.50       160.75 o                         
   0   6   6       1665.50       1601.83        58.82 o                         
   1   6   6      14718.01      14752.85       254.45 o                         
   2   6   6         58.27        108.30        23.95 o                         
   3   6   6       4441.52       4492.93        90.27 o                         
   4   6   6       1206.97       1227.41        35.23 o                         
   5   6   6        278.87        272.45        18.52 o                         
   6   6   6       1716.47       1687.34        35.22 o                         
   7   6   6        716.60        635.34        17.54 o                         
   8   6   6        629.07        621.51        18.42 o                         
   9   6   6         37.32         42.71         6.55 o                         
 -11   7   6          6.07         30.43         8.05 o                         
 -10   7   6       2372.25       2381.47        37.21 o                         
  -9   7   6        220.83        246.46        21.17 o                         
  -8   7   6       4584.80       4665.87        67.94 o                         
  -7   7   6        636.74        637.97        23.73 o                         
  -6   7   6         42.10         46.18         9.99 o                         
  -5   7   6       3654.65       3536.70        69.02 o                         
  -4   7   6       2358.74       2248.87        53.21 o                         
  -3   7   6       1880.76       1836.53        69.52 o                         
  -2   7   6       9730.75       9837.55       184.53 o                         
  -1   7   6         44.20         74.76        14.74 o                         
   0   7   6      13272.47      13096.87       266.17 o                         
   1   7   6        252.74        299.97        35.42 o                         
   2   7   6      20039.34      20087.92       308.55 o                         
   3   7   6        340.16        397.02        22.00 o                         
   4   7   6        279.63        308.94        16.73 o                         
   5   7   6        475.55        467.56        24.72 o                         
   6   7   6         13.91         23.47         7.47 o                         
   7   7   6        660.45        676.54        22.81 o                         
   8   7   6        660.33        624.97        23.24 o                         
   9   7   6          8.22         10.78         7.41 o                         
 -11   8   6       3197.17       3022.16        86.91 o                         
 -10   8   6         28.12         52.36         8.86 o                         
  -9   8   6       2433.58       2456.24        40.77 o                         
  -8   8   6         26.62         32.34         7.19 o                         
  -7   8   6       3507.27       3488.13        57.19 o                         
  -6   8   6          4.88         16.85         6.29 o                         
  -5   8   6        215.15        238.35        13.45 o                         
  -4   8   6       1836.44       1838.03        36.40 o                         
  -3   8   6        905.53        969.82        24.53 o                         
  -2   8   6         32.05         29.82        10.01 o                         
  -1   8   6      11959.41      11527.19       338.37 o                         
   0   8   6        456.10        484.01        31.63 o                         
   1   8   6      19565.69      19532.07       156.94 o                         
   2   8   6        271.74        280.25        13.00 o                         
   3   8   6        725.09        714.90        27.53 o                         
   4   8   6         43.82         50.28        12.64 o                         
   5   8   6        177.27        178.27        20.96 o                         
   6   8   6         59.82         68.02         8.60 o                         
   7   8   6         45.84         45.55         8.60 o                         
   8   8   6          7.64          8.04         4.92 o                         
 -10   9   6       3150.16       3071.99        57.96 o                         
  -9   9   6        142.96        168.93         9.55 o                         
  -8   9   6       3399.60       3501.47        51.55 o                         
  -7   9   6         65.20         87.61         9.32 o                         
  -6   9   6       1279.44       1324.40        32.96 o                         
  -5   9   6       2458.85       2482.86        42.83 o                         
  -4   9   6        220.07        212.92        11.70 o                         
  -3   9   6        173.43        177.84        12.91 o                         
  -2   9   6       5362.46       5169.42        63.11 o                         
  -1   9   6         13.79         49.80         6.89 o                         
   0   9   6      11356.47      11150.06       103.29 o                         
   1   9   6       1101.78       1124.19        22.51 o                         
   2   9   6      10308.95      10133.73       123.87 o                         
   3   9   6       2689.98       2577.70        47.27 o                         
   4   9   6        732.95        753.87        26.72 o                         
   5   9   6        179.78        177.67        15.65 o                         
   6   9   6         59.11         80.54        10.54 o                         
   7   9   6        260.59        254.88        12.94 o                         
   8   9   6         25.76         30.76         7.76 o                         
 -10  10   6        437.42        399.35        22.83 o                         
  -9  10   6       2234.63       2237.73        37.91 o                         
  -8  10   6         10.00         45.65         5.50 o                         
  -7  10   6       4076.96       4061.54        55.73 o                         
  -6  10   6        534.23        618.52        23.71 o                         
  -5  10   6         86.81        134.35        13.32 o                         
  -4  10   6       1060.86       1128.29        35.85 o                         
  -3  10   6       2240.03       2218.71        43.54 o                         
  -2  10   6          6.18         36.57         6.43 o                         
  -1  10   6       8799.11       8528.95       114.88 o                         
   0  10   6       2297.46       2273.31        37.90 o                         
   1  10   6       7806.12       7788.63       106.11 o                         
   2  10   6        826.42        854.85        20.78 o                         
   3  10   6       4363.33       4365.70        57.83 o                         
   4  10   6        391.83        417.44        17.32 o                         
   5  10   6        132.96        158.49        11.88 o                         
   6  10   6         10.67         12.46         5.02 o                         
   7  10   6        122.84        122.65         6.83 o                         
  -9  11   6          1.65          2.71         4.11 o                         
  -8  11   6       3691.42       3938.62        78.97 o                         
  -7  11   6         11.25         49.97        14.32 o                         
  -6  11   6       5343.76       5593.32       134.76 o                         
  -5  11   6       3789.83       3954.47        59.59 o                         
  -4  11   6       1636.46       1738.79        34.72 o                         
  -3  11   6       1246.96       1213.90        28.87 o                         
  -2  11   6       3001.27       3069.57        47.63 o                         
  -1  11   6        190.06        251.63        14.97 o                         
   0  11   6       9032.67       9122.31        95.42 o                         
   1  11   6       1624.85       1595.64        28.61 o                         
   2  11   6        825.94        889.91        27.81 o                         
   3  11   6          6.34         19.23         5.84 o                         
   4  11   6       2962.99       2967.53        46.36 o                         
   5  11   6         20.13         16.74         8.59 o                         
   6  11   6         26.35         28.99         6.22 o                         
   7  11   6        286.47        231.41        10.79 o                         
  -8  12   6         17.60         20.04         8.24 o                         
  -7  12   6       3547.62       3756.31        76.88 o                         
  -6  12   6        196.88        238.45        29.12 o                         
  -5  12   6       1026.12       1070.12        36.73 o                         
  -4  12   6       2134.97       2178.91        37.48 o                         
  -3  12   6       1287.30       1363.72        31.42 o                         
  -2  12   6       3645.02       3702.40        57.96 o                         
  -1  12   6       7339.93       7542.42        82.95 o                         
   0  12   6         14.91         48.27         6.98 o                         
   1  12   6       2365.13       2381.39        34.41 o                         
   2  12   6       1497.36       1560.29        28.08 o                         
   3  12   6       2818.68       2889.71        45.34 o                         
   4  12   6        140.95        154.41         9.44 o                         
   5  12   6         32.63         31.30         6.49 o                         
   6  12   6         29.03         18.82         4.44 o                         
  -7  13   6        169.62        182.80        13.12 o                         
  -6  13   6       2849.70       2916.00        74.95 o                         
  -5  13   6        547.10        569.04        18.93 o                         
  -4  13   6        140.52        174.09         9.44 o                         
  -3  13   6       3615.55       3748.40        49.10 o                         
  -2  13   6       1620.60       1684.20        31.79 o                         
  -1  13   6        427.38        466.01        16.68 o                         
   0  13   6       7628.51       7824.57        81.18 o                         
   1  13   6         34.17         48.87         6.33 o                         
   2  13   6        678.24        687.11        18.02 o                         
   3  13   6       3891.67       3851.65        49.70 o                         
   4  13   6        124.49        129.50         8.45 o                         
   5  13   6         91.08         78.11         7.09 o                         
  -6  14   6       1415.26       1451.28        36.61 o                         
  -5  14   6        521.15        530.47        22.88 o                         
  -4  14   6       2514.37       2606.67        41.84 o                         
  -3  14   6         31.70         61.44         6.54 o                         
  -2  14   6       1320.75       1370.57        25.57 o                         
  -1  14   6       4506.91       4536.20        52.69 o                         
   0  14   6       1224.20       1247.04        26.68 o                         
   1  14   6       1486.80       1479.58        28.32 o                         
   2  14   6        495.95        466.59        13.78 o                         
   3  14   6         59.02         85.87         9.31 o                         
   4  14   6        599.46        585.09        30.23 o                         
  -5  15   6       1313.69       1256.13        37.98 o                         
  -4  15   6        244.73        249.53        18.54 o                         
  -3  15   6       3273.48       3190.39        50.44 o                         
  -2  15   6        970.55        903.07        29.58 o                         
  -1  15   6        142.19        153.92         7.88 o                         
   0  15   6       1380.73       1341.57        27.90 o                         
   1  15   6        297.05        324.20        13.69 o                         
   2  15   6        951.15        913.80        21.93 o                         
   3  15   6       1017.26        935.59        33.78 o                         
  -2  16   6        702.66        570.20        92.72 o                         
  -1  16   6        146.06        135.20        13.42 o                         
   0  16   6        493.52        456.39        21.72 o                         
 -11   0   7       2041.79       1977.23        49.95 o                         
  -9   0   7       6699.28       6594.76       110.42 o                         
  -7   0   7       9244.86       8938.18       119.41 o                         
  -5   0   7       2338.18       2251.77       112.97 o                         
  -3   0   7      12473.17      12692.27       225.55 o                         
  -1   0   7      11263.76      10540.09       240.40 o                         
   1   0   7       4140.98       4061.84       119.51 o                         
   3   0   7        872.86        825.56        58.39 o                         
   5   0   7       8491.25       7921.76       127.02 o                         
   7   0   7       1269.55       1302.36        40.21 o                         
   9   0   7        678.14        677.94        20.48 o                         
 -12   1   7       1643.73        785.39       116.46 o                         
 -11   1   7        769.35        791.74        31.52 o                         
 -10   1   7       2522.08       2602.63        51.19 o                         
  -9   1   7       1384.21       1313.52        37.78 o                         
  -8   1   7      20921.67      19869.89       197.72 o                         
  -7   1   7        120.20        141.69        12.08 o                         
  -6   1   7       3844.35       3657.86       135.05 o                         
  -5   1   7       2821.64       2588.10       102.58 o                         
  -4   1   7       1409.83       1339.59        58.98 o                         
  -3   1   7        286.65        332.24        21.34 o                         
  -2   1   7      12805.93      12573.10       153.01 o                         
  -1   1   7        141.42        111.48        12.27 o                         
   0   1   7       7940.10       7915.46       125.60 o                         
   1   1   7       1407.21       1591.84        50.95 o                         
   2   1   7      13240.61      13387.54       174.91 o                         
   3   1   7        307.95        336.72        35.15 o                         
   4   1   7       3204.63       3246.54        51.71 o                         
   5   1   7       3880.02       3614.81        58.13 o                         
   6   1   7       6382.53       6376.43        80.57 o                         
   7   1   7        260.88        270.56        12.89 o                         
   8   1   7          2.61         10.86         3.45 o                         
   9   1   7         53.37         64.21         4.51 o                         
 -12   2   7         10.65         15.05         3.20 o                         
 -11   2   7        941.24        954.82        29.73 o                         
 -10   2   7        397.91        405.58        28.96 o                         
  -9   2   7       8659.71       8817.23       180.87 o                         
  -8   2   7        116.95        155.65        12.94 o                         
  -7   2   7      14846.30      14577.98       164.79 o                         
  -6   2   7        476.04        427.26        47.20 o                         
  -5   2   7       1523.70       1481.69        67.88 o                         
  -4   2   7       2202.71       1997.15        73.07 o                         
  -3   2   7       5746.33       5765.65       125.61 o                         
  -2   2   7       2944.40       2855.41        61.11 o                         
  -1   2   7       7291.10       7238.08       100.02 o                         
   0   2   7        590.80        647.14        27.07 o                         
   1   2   7       9973.30      10391.54       163.05 o                         
   2   2   7          0.73          1.32        12.13 o                         
   3   2   7       8419.61       8751.22       224.90 o                         
   4   2   7       1943.80       1894.39        37.55 o                         
   5   2   7       4371.71       4130.56        56.62 o                         
   6   2   7        197.24        218.10        13.17 o                         
   7   2   7        768.04        849.52        22.00 o                         
   8   2   7        132.03        145.19         7.83 o                         
   9   2   7        414.57        459.31        18.15 o                         
 -12   3   7        100.90        126.31        11.70 o                         
 -11   3   7        926.31        932.61        42.68 o                         
 -10   3   7       2636.43       2753.06        47.20 o                         
  -9   3   7        343.98        373.60        20.68 o                         
  -8   3   7       7562.40       7365.43       101.34 o                         
  -7   3   7       1263.93       1219.03        49.29 o                         
  -6   3   7       5112.00       5062.72       169.49 o                         
  -5   3   7      12604.50      12550.36       219.88 o                         
  -4   3   7        362.87        327.82        30.40 o                         
  -3   3   7       2524.80       2196.42        64.21 o                         
  -2   3   7       7186.71       7456.67       147.20 o                         
  -1   3   7       5146.99       4897.50        83.82 o                         
   0   3   7       3286.54       3109.68        71.53 o                         
   1   3   7       3519.94       3258.45       106.00 o                         
   2   3   7       4275.95       4250.23       130.62 o                         
   3   3   7        958.90       1139.09        70.09 o                         
   4   3   7       8191.89       7817.93       113.09 o                         
   5   3   7        171.96        160.37         9.74 o                         
   6   3   7        125.83        127.38         9.56 o                         
   7   3   7         28.77         38.20         5.64 o                         
   8   3   7         10.41         47.41         6.62 o                         
   9   3   7       1963.10       2020.77        25.38 o                         
 -12   4   7        908.58        788.40        23.65 o                         
 -11   4   7        290.03        312.18        17.64 o                         
 -10   4   7          5.05         27.85         6.91 o                         
  -9   4   7       4329.83       4435.71        67.31 o                         
  -8   4   7        782.38        789.18        30.17 o                         
  -7   4   7       6997.82       6496.94       147.84 o                         
  -6   4   7       1471.92       1443.42        36.70 o                         
  -5   4   7       3228.22       3070.29       119.74 o                         
  -4   4   7       6607.22       6568.24       148.00 o                         
  -3   4   7         28.74         41.17        19.47 o                         
  -2   4   7      14882.35      14654.38       197.37 o                         
  -1   4   7       8766.66       8869.76       143.82 o                         
   0   4   7        686.02        714.62        40.66 o                         
   1   4   7       3908.78       3761.47        99.46 o                         
   2   4   7        516.31        482.12        45.84 o                         
   3   4   7       8474.97       8141.64       231.36 o                         
   4   4   7        545.82        498.90        25.73 o                         
   5   4   7        684.73        765.02        25.83 o                         
   6   4   7        887.26        849.67        22.31 o                         
   7   4   7        266.91        290.56        13.97 o                         
   8   4   7       2336.35       2357.11        32.36 o                         
   9   4   7         40.77        104.81        18.97 o                         
 -12   5   7        254.75        233.38        10.49 o                         
 -11   5   7        651.38        627.44        29.08 o                         
 -10   5   7       1725.28       1794.85        35.18 o                         
  -9   5   7          4.74         36.85         8.11 o                         
  -8   5   7         83.12        121.50        11.45 o                         
  -7   5   7        192.71        200.87        15.53 o                         
  -6   5   7       6647.08       6408.77        89.42 o                         
  -5   5   7       5302.29       4961.40       158.36 o                         
  -4   5   7         64.37         78.52        18.78 o                         
  -3   5   7      12649.88      12544.18       217.66 o                         
  -2   5   7         49.22         55.36        12.89 o                         
  -1   5   7       8204.50       8389.26       144.80 o                         
   0   5   7      22992.61      21953.49       434.67 o                         
   1   5   7        225.31        226.29        29.30 o                         
   2   5   7       4727.32       4576.22       180.94 o                         
   3   5   7        430.11        457.08        20.66 o                         
   4   5   7        887.36        925.82        41.72 o                         
   5   5   7        137.49        121.08        17.43 o                         
   6   5   7         35.39         30.45         7.11 o                         
   7   5   7       2430.41       2318.66        56.42 o                         
   8   5   7        516.78        555.51        25.55 o                         
   9   5   7       2692.51       2725.63        50.30 o                         
 -11   6   7        437.56        424.81        24.20 o                         
 -10   6   7        704.50        715.23        36.64 o                         
  -9   6   7        282.34        290.23        17.90 o                         
  -8   6   7          7.98         17.73         6.51 o                         
  -7   6   7        726.54        785.07        31.67 o                         
  -6   6   7       5554.12       5295.95        83.57 o                         
  -5   6   7       1631.36       1713.34        36.99 o                         
  -4   6   7      11565.79      11388.11       195.53 o                         
  -3   6   7        981.93       1036.29        58.51 o                         
  -2   6   7       5797.39       5600.90       135.94 o                         
  -1   6   7       7901.64       7851.82       144.45 o                         
   0   6   7       1032.00       1013.60        59.85 o                         
   1   6   7       4441.15       4058.82       130.05 o                         
   2   6   7       1600.60       1637.08        43.86 o                         
   3   6   7         50.54         50.40         8.25 o                         
   4   6   7        115.43        109.02        11.04 o                         
   5   6   7         40.19         86.20        11.62 o                         
   6   6   7       2594.80       2564.52        48.83 o                         
   7   6   7        861.55        883.22        53.25 o                         
   8   6   7       2582.51       2402.87        81.96 o                         
   9   6   7          6.29         15.04         5.87 o                         
 -11   7   7       2103.10       2127.27        33.91 o                         
 -10   7   7        778.46        850.60        32.36 o                         
  -9   7   7       2399.28       2553.15        43.93 o                         
  -8   7   7         35.89         48.93         8.10 o                         
  -7   7   7       9172.56       9101.19       106.04 o                         
  -6   7   7       2344.70       2349.15        44.71 o                         
  -5   7   7      12235.97      11891.31       146.26 o                         
  -4   7   7        797.80        849.89        21.59 o                         
  -3   7   7      12671.53      12562.20       129.12 o                         
  -2   7   7        332.11        291.66        31.35 o                         
  -1   7   7         73.59         91.83        16.88 o                         
   0   7   7       4089.54       4023.89       126.09 o                         
   1   7   7       3108.80       2973.40        59.90 o                         
   2   7   7        172.18        154.30        10.98 o                         
   3   7   7        247.39        257.73        18.32 o                         
   4   7   7         24.64         22.55         7.02 o                         
   5   7   7       2042.52       1942.70        43.54 o                         
   6   7   7        292.09        387.19        17.72 o                         
   7   7   7       7768.22       7627.43       105.36 o                         
   8   7   7        264.27        260.01        17.83 o                         
 -11   8   7         89.05         88.96         9.64 o                         
 -10   8   7       2516.17       2753.54        36.27 o                         
  -9   8   7         64.77         97.93         8.55 o                         
  -8   8   7        188.52        208.84        12.94 o                         
  -7   8   7         46.00         89.46         9.88 o                         
  -6   8   7       8554.61       8480.70       110.63 o                         
  -5   8   7         37.58         85.12         8.10 o                         
  -4   8   7      12942.93      12665.08       136.35 o                         
  -3   8   7        274.97        298.27        14.03 o                         
  -2   8   7       1365.61       1360.39        32.26 o                         
  -1   8   7         22.15         31.41         7.62 o                         
   0   8   7       2319.45       2183.58        42.94 o                         
   1   8   7       1546.64       1520.84        32.93 o                         
   2   8   7       1559.55       1512.45        30.90 o                         
   3   8   7         23.91         22.42         6.46 o                         
   4   8   7       1263.08       1265.76        41.61 o                         
   5   8   7         71.80        100.38        16.33 o                         
   6   8   7       8114.34       7856.98       142.51 o                         
   7   8   7         87.90        106.35        10.48 o                         
   8   8   7       2376.57       2083.63       107.75 o                         
 -10   9   7         67.94         77.30         6.12 o                         
  -9   9   7       1411.84       1474.12        24.90 o                         
  -8   9   7       1446.72       1513.20        34.12 o                         
  -7   9   7       2767.33       2844.15        48.13 o                         
  -6   9   7        181.02        228.87        13.91 o                         
  -5   9   7      10315.18      10201.86       168.15 o                         
  -4   9   7        895.00        938.06        26.55 o                         
  -3   9   7       9060.85       8671.54       115.04 o                         
  -2   9   7        126.64        144.02        11.85 o                         
  -1   9   7       1295.82       1271.39        29.90 o                         
   0   9   7       4812.68       4725.91        58.29 o                         
   1   9   7        333.75        341.21        13.64 o                         
   2   9   7        169.28        177.35        10.30 o                         
   3   9   7        182.55        195.88        12.36 o                         
   4   9   7        173.18        194.16        16.46 o                         
   5   9   7       1623.59       1600.11        59.37 o                         
   6   9   7        401.41        396.49        17.86 o                         
   7   9   7       3819.60       3611.17       104.29 o                         
  -9  10   7        150.77        174.99         8.67 o                         
  -8  10   7         10.11         19.43         4.81 o                         
  -7  10   7          1.31          7.38         4.16 o                         
  -6  10   7       3474.70       3557.22        53.80 o                         
  -5  10   7        243.17        290.04        16.86 o                         
  -4  10   7      10476.87      10488.89       130.71 o                         
  -3  10   7       1827.29       1793.90        44.30 o                         
  -2  10   7       6742.79       6607.61       121.37 o                         
  -1  10   7       2286.78       2289.15        41.07 o                         
   0  10   7        564.32        585.60        20.01 o                         
   1  10   7       1522.75       1521.67        30.15 o                         
   2  10   7         59.58         56.54         6.57 o                         
   3  10   7         17.34         31.44         6.24 o                         
   4  10   7        444.14        439.88        19.47 o                         
   5  10   7        130.20        153.74        13.03 o                         
   6  10   7        733.02        732.45        30.93 o                         
   7  10   7        301.26        272.48        41.28 o                         
  -9  11   7         13.87         28.26         7.28 o                         
  -8  11   7         42.19         44.28         8.89 o                         
  -7  11   7         57.32         79.84        29.42 o                         
  -6  11   7        505.29        555.42        20.42 o                         
  -5  11   7       5179.70       5335.29        78.21 o                         
  -4  11   7        313.74        350.33        18.78 o                         
  -3  11   7       6839.72       6872.20        96.10 o                         
  -2  11   7         18.38         71.15        16.76 o                         
  -1  11   7       5119.67       5257.46        72.78 o                         
   0  11   7       1403.24       1481.30        29.58 o                         
   1  11   7        877.94        884.12        22.22 o                         
   2  11   7       1175.42       1171.70        24.48 o                         
   3  11   7        400.73        386.22        15.58 o                         
   4  11   7        448.08        433.35        16.99 o                         
   5  11   7        793.32        768.52        24.94 o                         
   6  11   7         11.89         10.00         3.22 o                         
  -8  12   7         21.59         48.72         6.99 o                         
  -7  12   7        960.65       1009.47        45.93 o                         
  -6  12   7       1444.79       1510.02        36.32 o                         
  -5  12   7        159.86        200.96        12.80 o                         
  -4  12   7       4872.41       5048.48        74.55 o                         
  -3  12   7        458.44        493.14        21.58 o                         
  -2  12   7       7247.84       7429.06        97.97 o                         
  -1  12   7        995.41       1101.47        26.54 o                         
   0  12   7        220.96        248.94        12.82 o                         
   1  12   7        717.04        707.54        20.11 o                         
   2  12   7        486.07        476.44        15.45 o                         
   3  12   7        935.08        937.49        22.46 o                         
   4  12   7        710.23        675.71        24.76 o                         
   5  12   7        329.25        320.41        13.89 o                         
  -7  13   7        164.76        179.66        14.56 o                         
  -6  13   7        702.43        731.74        52.65 o                         
  -5  13   7       2690.21       2844.04        44.01 o                         
  -4  13   7          3.94         12.78         4.86 o                         
  -3  13   7       2158.25       2169.09        34.31 o                         
  -2  13   7       1268.23       1305.13        27.54 o                         
  -1  13   7       1406.14       1449.55        28.39 o                         
   0  13   7         63.64         70.24         7.13 o                         
   1  13   7         11.05         29.62         5.70 o                         
   2  13   7       2924.70       2881.05        50.45 o                         
   3  13   7        240.47        237.52         9.84 o                         
   4  13   7        414.62        416.86        20.57 o                         
   5  13   7        362.55        294.11        17.72 o                         
  -6  14   7       1030.71       1030.31        36.08 o                         
  -5  14   7        240.55        224.59        15.77 o                         
  -4  14   7       1308.36       1308.12        26.59 o                         
  -3  14   7       1018.61       1002.25        29.28 o                         
  -2  14   7        737.17        765.87        17.61 o                         
  -1  14   7        303.22        327.81        11.87 o                         
   0  14   7         30.69         35.03         5.25 o                         
   1  14   7       1587.22       1583.25        30.27 o                         
   2  14   7         73.99         77.01         7.47 o                         
   3  14   7        934.24        896.24        45.77 o                         
  -4  15   7         25.08         23.84         4.76 o                         
  -3  15   7       1945.66       1748.05        32.45 o                         
  -2  15   7       1808.38       1660.25        71.10 o                         
  -1  15   7         18.69         37.24         6.46 o                         
   0  15   7       1297.42       1256.70        26.46 o                         
   1  15   7        439.69        422.91        17.08 o                         
 -12   0   8       2315.48       1863.13       465.56 o                         
 -10   0   8       6198.74       6437.45       123.79 o                         
  -8   0   8         53.44         49.33        10.32 o                         
  -6   0   8       6650.80       6255.65       324.06 o                         
  -4   0   8      39935.73      39802.07       647.26 o                         
  -2   0   8       3946.80       3809.28       118.17 o                         
   0   0   8      13375.05      13423.56       248.53 o                         
   2   0   8       4503.82       4824.56       148.29 o                         
   4   0   8         59.49         65.14        11.31 o                         
   6   0   8       3273.04       3421.95        70.25 o                         
   8   0   8       4992.31       5040.98       111.22 o                         
 -12   1   8        110.31         71.10         8.49 o                         
 -11   1   8       2527.37       2756.61        61.28 o                         
 -10   1   8        519.75        602.56        33.99 o                         
  -9   1   8       4221.33       4260.61        64.85 o                         
  -8   1   8        486.31        472.20        20.42 o                         
  -7   1   8       1797.82       1782.20        42.68 o                         
  -6   1   8       1441.23       1399.52        55.63 o                         
  -5   1   8      10397.03      10012.89       193.44 o                         
  -4   1   8       1329.74       1268.28        61.03 o                         
  -3   1   8      13371.81      12995.16       170.46 o                         
  -2   1   8        457.55        404.88        24.45 o                         
  -1   1   8       1322.86       1370.04        48.98 o                         
   0   1   8       3022.88       2983.02        74.54 o                         
   1   1   8       5101.00       5116.10       102.77 o                         
   2   1   8        494.55        567.71        46.39 o                         
   3   1   8         86.85        106.24         9.78 o                         
   4   1   8         22.62         39.23         7.03 o                         
   5   1   8        183.33        185.51        14.06 o                         
   6   1   8        147.80        151.07        11.35 o                         
   7   1   8       7060.82       7408.52        88.52 o                         
   8   1   8        195.35        232.85        14.02 o                         
   9   1   8       4114.51       4008.43        40.85 o                         
 -12   2   8       1560.42       1341.09        30.68 o                         
 -11   2   8        776.38        792.75        36.08 o                         
 -10   2   8       2062.10       2337.17        66.91 o                         
  -9   2   8        267.74        232.14        19.67 o                         
  -8   2   8         47.85         73.97        13.43 o                         
  -7   2   8        281.76        323.85        17.48 o                         
  -6   2   8       1841.20       1811.56        45.26 o                         
  -5   2   8         22.13         70.41        17.89 o                         
  -4   2   8      12563.17      12124.85       362.02 o                         
  -3   2   8       1459.17       1369.63        53.82 o                         
  -2   2   8      15327.10      15053.38       225.06 o                         
  -1   2   8       1486.03       1555.32        60.61 o                         
   0   2   8       3178.39       3174.24        89.40 o                         
   1   2   8       1117.61       1100.81        58.84 o                         
   2   2   8        306.98        345.56        37.93 o                         
   3   2   8       2635.32       2709.76        46.16 o                         
   4   2   8         77.43         82.41         7.79 o                         
   5   2   8        563.35        487.91        16.95 o                         
   6   2   8       2543.44       2572.32        47.65 o                         
   7   2   8        714.14        740.70        27.53 o                         
   8   2   8       5400.39       5447.24        55.01 o                         
   9   2   8        567.60        519.87        54.44 o                         
 -12   3   8         36.88         45.23         3.47 o                         
 -11   3   8       2305.04       2495.93        47.13 o                         
 -10   3   8       4574.49       4831.82        95.51 o                         
  -9   3   8         85.43        129.37        12.87 o                         
  -8   3   8       1151.77       1085.53        35.68 o                         
  -7   3   8        615.51        611.52        24.50 o                         
  -6   3   8       1689.76       1708.73        46.13 o                         
  -5   3   8       8812.26       8482.04       181.90 o                         
  -4   3   8         39.10         36.81        16.13 o                         
  -3   3   8      11409.40      11146.73       195.93 o                         
  -2   3   8       2031.95       1779.31        62.94 o                         
  -1   3   8      10376.95      10230.66       150.15 o                         
   0   3   8        885.86        840.95        45.76 o                         
   1   3   8       1279.22       1328.30        73.00 o                         
   2   3   8       1782.68       1642.39       109.58 o                         
   3   3   8       2317.64       2435.47        40.60 o                         
   4   3   8       6667.64       6504.17        71.92 o                         
   5   3   8        242.79        251.50        12.10 o                         
   6   3   8        430.11        408.41        15.56 o                         
   7   3   8       3476.74       3633.57        45.26 o                         
   8   3   8          3.23         34.60         4.03 o                         
   9   3   8       6006.25       5594.06        65.06 o                         
 -12   4   8       2459.07       1999.70        51.22 o                         
 -11   4   8       1060.44       1127.08        25.31 o                         
 -10   4   8        667.37        747.51        34.79 o                         
  -9   4   8       2839.65       2822.02        70.88 o                         
  -8   4   8         18.11         70.21        10.03 o                         
  -7   4   8       5469.12       5147.64        78.70 o                         
  -6   4   8       1897.76       1907.61        39.04 o                         
  -5   4   8         58.29         84.27        10.63 o                         
  -4   4   8        814.59        824.21        53.28 o                         
  -3   4   8         10.07         19.80        10.00 o                         
  -2   4   8       6824.13       6578.50       156.32 o                         
  -1   4   8        459.38        510.04        39.53 o                         
   0   4   8       1323.83       1319.77        82.38 o                         
   1   4   8       2553.24       2596.84       106.11 o                         
   2   4   8       1293.50       1360.60        39.01 o                         
   3   4   8      10456.87      10534.39       106.58 o                         
   4   4   8        248.25        259.06        16.09 o                         
   5   4   8       1305.66       1290.04        29.63 o                         
   6   4   8        703.60        689.65        21.77 o                         
   7   4   8         32.13         43.39         5.15 o                         
   8   4   8       3352.34       3374.51        46.91 o                         
   9   4   8        275.91        294.42        75.83 o                         
 -11   5   8       2999.56       2825.13        95.64 o                         
 -10   5   8       1685.16       1762.32        30.34 o                         
  -9   5   8        231.71        299.05        17.53 o                         
  -8   5   8       6263.79       5963.67        80.67 o                         
  -7   5   8       1289.01       1249.19        30.42 o                         
  -6   5   8       1924.14       1902.75        55.93 o                         
  -5   5   8       3119.67       3208.54        55.76 o                         
  -4   5   8         22.92         37.91        12.37 o                         
  -3   5   8        446.35        490.81        41.42 o                         
  -2   5   8        386.90        435.04        33.41 o                         
  -1   5   8       8330.43       8074.31       149.58 o                         
   0   5   8        832.16        865.06        55.79 o                         
   1   5   8       1508.33       1487.08        61.55 o                         
   2   5   8       9941.83       9754.65       134.32 o                         
   3   5   8       1377.91       1404.26        37.68 o                         
   4   5   8       6853.39       6749.00        99.87 o                         
   5   5   8       3068.72       3191.43        67.14 o                         
   6   5   8       1315.74       1323.34        33.72 o                         
   7   5   8       1338.18       1466.49        36.74 o                         
   8   5   8          3.68         13.83         3.40 o                         
 -11   6   8        308.23        286.89        12.82 o                         
 -10   6   8        446.53        496.92        20.50 o                         
  -9   6   8       6136.93       6158.27        75.38 o                         
  -8   6   8        293.78        350.25        15.87 o                         
  -7   6   8      11875.31      11187.81       121.68 o                         
  -6   6   8       5359.46       5167.47        67.45 o                         
  -5   6   8       2384.04       2279.44        37.57 o                         
  -4   6   8        182.04        203.33        10.55 o                         
  -3   6   8        263.61        257.64        18.33 o                         
  -2   6   8         77.46         50.86        15.52 o                         
  -1   6   8        677.98        681.79        42.92 o                         
   0   6   8       4240.28       4139.86        94.44 o                         
   1   6   8       1060.03       1125.01        31.75 o                         
   2   6   8       4002.50       3954.08        68.20 o                         
   3   6   8       1647.50       1643.85        40.49 o                         
   4   6   8        975.73        953.84        31.53 o                         
   5   6   8      11093.05      11395.84       190.97 o                         
   6   6   8       1619.33       1513.49        48.60 o                         
   7   6   8       1081.21       1132.49        26.91 o                         
   8   6   8       1098.34       1142.83        39.87 o                         
 -11   7   8       1277.43       1370.13        31.73 o                         
 -10   7   8        351.90        362.89        11.57 o                         
  -9   7   8         67.83        101.20        11.79 o                         
  -8   7   8       7792.61       7958.94       111.06 o                         
  -7   7   8        369.93        394.54        18.38 o                         
  -6   7   8       3979.18       3856.44        67.74 o                         
  -5   7   8        534.79        529.96        19.74 o                         
  -4   7   8       2506.27       2403.00        44.63 o                         
  -3   7   8        369.69        389.94        19.29 o                         
  -2   7   8       3874.66       3565.61        61.63 o                         
  -1   7   8         22.60         29.68         8.40 o                         
   0   7   8       2133.10       2143.16        42.97 o                         
   1   7   8       3596.42       3546.24        54.24 o                         
   2   7   8       1966.64       2017.90        45.68 o                         
   3   7   8         93.78        107.09        13.87 o                         
   4   7   8       1578.71       1591.30        40.20 o                         
   5   7   8        636.72        552.41        23.90 o                         
   6   7   8       6123.29       6222.40       105.27 o                         
   7   7   8        233.35        312.65        20.31 o                         
   8   7   8        420.65        423.43        15.51 o                         
 -10   8   8         26.47         43.98         5.13 o                         
  -9   8   8       2878.11       2944.05        42.51 o                         
  -8   8   8         56.77         99.09        10.61 o                         
  -7   8   8       5213.12       5232.14        71.31 o                         
  -6   8   8        207.81        241.37        14.30 o                         
  -5   8   8       4471.62       4251.36        57.83 o                         
  -4   8   8       1088.38       1067.49        27.18 o                         
  -3   8   8        196.63        208.56        14.69 o                         
  -2   8   8        360.23        338.39        19.57 o                         
  -1   8   8       5932.33       5867.98        88.69 o                         
   0   8   8        118.64        126.19        11.28 o                         
   1   8   8       4112.25       4122.20        58.60 o                         
   2   8   8        192.07        216.05        17.08 o                         
   3   8   8       1407.61       1387.07        64.47 o                         
   4   8   8        521.11        499.01        42.09 o                         
   5   8   8       8537.32       8712.81       206.38 o                         
   6   8   8         93.67        155.70        16.02 o                         
   7   8   8       2289.88       2274.86        45.99 o                         
 -10   9   8       1437.62       1284.31        30.87 o                         
  -9   9   8        230.59        324.72        14.78 o                         
  -8   9   8       7158.61       7413.33        80.82 o                         
  -7   9   8         55.48         90.41         8.88 o                         
  -6   9   8       6078.83       5985.89        92.41 o                         
  -5   9   8        256.08        252.95        14.19 o                         
  -4   9   8       1585.83       1447.20        45.94 o                         
  -3   9   8       3108.21       2984.88        66.45 o                         
  -2   9   8        990.63       1029.63        32.64 o                         
  -1   9   8        155.11        200.30        17.03 o                         
   0   9   8       2486.65       2481.20        42.45 o                         
   1   9   8       1044.03       1093.29        30.68 o                         
   2   9   8        984.56        968.59        31.22 o                         
   3   9   8        687.05        713.68        29.75 o                         
   4   9   8       3056.27       3075.70        62.75 o                         
   5   9   8       1230.58       1224.77        29.44 o                         
   6   9   8       5809.72       5540.62        73.27 o                         
   7   9   8         15.22         20.57         3.81 o                         
  -9  10   8       4465.57       4032.65        69.71 o                         
  -8  10   8        282.98        316.99        13.20 o                         
  -7  10   8       4698.64       4892.49        59.53 o                         
  -6  10   8        810.15        801.91        31.72 o                         
  -5  10   8       1012.49       1026.82        41.90 o                         
  -4  10   8         14.12         10.52         7.26 o                         
  -3  10   8        229.39        229.46        18.83 o                         
  -2  10   8        179.04        196.50        13.27 o                         
  -1  10   8        397.27        413.58        18.80 o                         
   0  10   8        458.11        479.79        16.62 o                         
   1  10   8        587.91        598.56        19.76 o                         
   2  10   8        566.62        566.29        20.17 o                         
   3  10   8       5303.28       5125.96       167.04 o                         
   4  10   8       1138.90       1133.31        33.72 o                         
   5  10   8       3132.87       3134.05        54.83 o                         
   6  10   8        114.55        108.25         7.90 o                         
  -9  11   8          5.09          7.15         5.52 o                         
  -8  11   8       2249.42       2284.58        51.04 o                         
  -7  11   8        106.96        108.64        13.08 o                         
  -6  11   8       3086.72       3059.31        72.67 o                         
  -5  11   8        425.05        433.03        19.25 o                         
  -4  11   8        421.80        447.99        20.39 o                         
  -3  11   8         40.60         46.18        10.00 o                         
  -2  11   8        243.98        225.21        15.43 o                         
  -1  11   8        423.14        473.03        17.47 o                         
   0  11   8        420.15        432.76        15.30 o                         
   1  11   8        329.59        363.58        16.25 o                         
   2  11   8       6610.31       6593.05        86.42 o                         
   3  11   8         88.42        113.95         9.65 o                         
   4  11   8       7923.99       7716.98       100.95 o                         
   5  11   8        576.72        508.82        17.19 o                         
   6  11   8        869.31        807.48        42.84 o                         
  -8  12   8         28.98         19.85         7.31 o                         
  -7  12   8       2205.86       2172.03        88.70 o                         
  -6  12   8        139.61        135.84         8.80 o                         
  -5  12   8        517.05        542.77        19.52 o                         
  -4  12   8        656.03        644.50        22.83 o                         
  -3  12   8         66.44         80.25        10.03 o                         
  -2  12   8        886.69        949.83        26.14 o                         
  -1  12   8         16.68         21.90         5.37 o                         
   0  12   8       1498.86       1523.08        27.15 o                         
   1  12   8        679.23        665.21        20.06 o                         
   2  12   8        214.85        223.38        11.85 o                         
   3  12   8       5820.17       5542.10        79.13 o                         
   4  12   8         22.48         39.44         8.46 o                         
   5  12   8        825.39        768.81        72.40 o                         
  -7  13   8        588.17        541.08        29.16 o                         
  -6  13   8       1273.26       1277.73        32.21 o                         
  -5  13   8        553.22        537.17        19.18 o                         
  -4  13   8        122.05        170.26        12.23 o                         
  -3  13   8       4396.63       4508.09        56.96 o                         
  -2  13   8          2.45         23.56         5.60 o                         
  -1  13   8        346.77        374.07        21.50 o                         
   0  13   8        932.92        936.15        28.22 o                         
   1  13   8        133.45        117.56         8.79 o                         
   2  13   8        651.37        611.59        17.64 o                         
   3  13   8         12.10         14.71         4.08 o                         
   4  13   8       1990.58       1744.96        51.11 o                         
  -6  14   8        444.66        395.88        22.37 o                         
  -5  14   8        584.68        524.99        30.08 o                         
  -4  14   8       3208.13       3193.23        51.33 o                         
  -3  14   8        233.53        243.02         9.88 o                         
  -2  14   8       1506.31       1501.43        26.04 o                         
  -1  14   8        228.94        240.19        11.27 o                         
   0  14   8        841.44        773.29        28.64 o                         
   1  14   8       1489.57       1395.92        28.97 o                         
   2  14   8         34.12         31.11         6.16 o                         
  -3  15   8       2125.86       1996.62        57.12 o                         
  -2  15   8        115.54        113.64         8.70 o                         
  -1  15   8        413.67        360.27        14.79 o                         
   0  15   8         63.54         55.96         6.05 o                         
 -11   0   9       1196.55       1148.21        57.82 o                         
  -9   0   9       2642.61       2593.23        75.96 o                         
  -7   0   9       1135.27       1085.19        44.79 o                         
  -5   0   9      10999.18      10362.31       644.10 o                         
  -3   0   9       6030.51       6343.09       173.34 o                         
  -1   0   9          3.15         23.04        14.16 o                         
   1   0   9       9432.04       9731.23       421.20 o                         
   3   0   9       4236.37       4356.73        86.14 o                         
   5   0   9      10202.86       9987.63       146.04 o                         
   7   0   9       2300.99       2498.48        49.81 o                         
 -12   1   9        599.97        422.22        71.62 o                         
 -11   1   9       1011.17       1020.83        42.45 o                         
 -10   1   9       2320.85       2312.59        66.28 o                         
  -9   1   9        280.94        318.08        21.55 o                         
  -8   1   9       3796.35       3740.20        78.88 o                         
  -7   1   9        115.14        102.57        15.71 o                         
  -6   1   9       4717.66       4631.29       147.39 o                         
  -5   1   9       1344.92       1355.74        46.11 o                         
  -4   1   9      14885.74      13747.99       270.94 o                         
  -3   1   9       3916.38       3697.61        89.77 o                         
  -2   1   9         35.90         47.36        10.73 o                         
  -1   1   9         51.64         86.13        14.36 o                         
   0   1   9        103.07        107.84        19.45 o                         
   1   1   9        258.87        251.27        27.80 o                         
   2   1   9       9906.33      10160.18        96.84 o                         
   3   1   9        468.89        482.97        19.01 o                         
   4   1   9       5659.44       5611.93        74.01 o                         
   5   1   9        221.41        221.32        15.00 o                         
   6   1   9       7711.68       7788.38        79.88 o                         
   7   1   9        202.19        228.70        17.47 o                         
   8   1   9       1381.96       1449.12        26.19 o                         
 -12   2   9       1362.45       1216.31        35.17 o                         
 -11   2   9        611.94        597.65        18.42 o                         
 -10   2   9        851.69        883.92        32.93 o                         
  -9   2   9       4818.47       4894.53       116.42 o                         
  -8   2   9        263.78        292.47        22.96 o                         
  -7   2   9       5135.11       4947.98        73.01 o                         
  -6   2   9       5298.91       5083.96        88.15 o                         
  -5   2   9       3540.51       3631.23        55.58 o                         
  -4   2   9        472.82        476.20        39.93 o                         
  -3   2   9       1379.27       1388.47        67.68 o                         
  -2   2   9        187.47        207.00        27.04 o                         
  -1   2   9        782.03        759.92        46.52 o                         
   0   2   9       1742.68       1722.37        70.86 o                         
   1   2   9       1340.62       1336.69        75.54 o                         
   2   2   9      12503.49      12348.32       100.77 o                         
   3   2   9      10139.21      10097.26        98.05 o                         
   4   2   9        255.66        280.92        14.29 o                         
   5   2   9       8935.97       8779.27        91.66 o                         
   6   2   9        533.30        574.69        25.38 o                         
   7   2   9       1287.28       1414.79        24.60 o                         
   8   2   9       2065.15       1982.71        47.46 o                         
 -12   3   9         37.41         23.33         6.43 o                         
 -11   3   9       3048.07       3088.21        45.94 o                         
 -10   3   9       2291.26       2379.27        48.38 o                         
  -9   3   9        193.94        235.82        16.12 o                         
  -8   3   9       4929.50       4679.53        80.21 o                         
  -7   3   9         82.14        136.04        14.03 o                         
  -6   3   9       3187.67       3232.11        82.88 o                         
  -5   3   9       2919.53       2894.80        50.78 o                         
  -4   3   9        178.76        135.67        27.81 o                         
  -3   3   9        371.64        362.58        31.62 o                         
  -2   3   9       6636.68       6432.58       179.15 o                         
  -1   3   9       1386.84       1508.03        65.79 o                         
   0   3   9        162.36        153.32        26.76 o                         
   1   3   9       2851.47       2988.94        51.52 o                         
   2   3   9       9605.59       9569.92        99.54 o                         
   3   3   9       5966.25       5959.47        70.13 o                         
   4   3   9      10584.56      10398.25        99.65 o                         
   5   3   9       1315.21       1254.27        35.03 o                         
   6   3   9       2463.88       2505.34        46.93 o                         
   7   3   9       1806.75       1833.21        60.50 o                         
   8   3   9         26.32         55.74        13.89 o                         
 -11   4   9        519.56        515.92        15.77 o                         
 -10   4   9        818.11        804.95        23.22 o                         
  -9   4   9       5439.50       5343.59        84.05 o                         
  -8   4   9        453.62        468.78        20.54 o                         
  -7   4   9       9468.69       9239.88       129.16 o                         
  -6   4   9         89.74        122.63         8.91 o                         
  -5   4   9         62.89         96.50        12.18 o                         
  -4   4   9       2043.65       2047.78        43.18 o                         
  -3   4   9       1577.36       1436.02        63.31 o                         
  -2   4   9       4747.53       4603.17       128.53 o                         
  -1   4   9       1559.30       1432.03        87.38 o                         
   0   4   9       1549.78       1664.98        41.47 o                         
   1   4   9         23.34         34.12         5.45 o                         
   2   4   9       2159.47       2210.45        38.86 o                         
   3   4   9      13798.14      13690.72       123.35 o                         
   4   4   9        341.42        347.43        15.97 o                         
   5   4   9       7239.77       7277.13        85.59 o                         
   6   4   9        137.39        143.16         9.70 o                         
   7   4   9       2046.79       2235.75        52.95 o                         
   8   4   9       3011.59       2785.23        40.89 o                         
 -11   5   9        956.20        920.97        30.26 o                         
 -10   5   9       1241.73       1323.52        29.40 o                         
  -9   5   9        627.80        676.15        19.00 o                         
  -8   5   9       2525.85       2491.95        40.84 o                         
  -7   5   9        475.69        481.76        18.82 o                         
  -6   5   9       4466.65       4394.34        62.38 o                         
  -5   5   9       1350.49       1382.21        28.93 o                         
  -4   5   9        220.62        251.00        13.78 o                         
  -3   5   9       6409.66       6412.73        91.21 o                         
  -2   5   9        213.22        199.99        17.94 o                         
  -1   5   9       4271.59       4095.88       100.20 o                         
   0   5   9         43.61         56.89         9.75 o                         
   1   5   9       2251.55       2225.14        38.37 o                         
   2   5   9        237.13        236.07        14.31 o                         
   3   5   9       4277.14       4164.65        66.27 o                         
   4   5   9       8193.34       7967.96       134.95 o                         
   5   5   9         29.44         26.84         7.95 o                         
   6   5   9       2748.76       2798.24        54.49 o                         
   7   5   9       2830.89       2796.70       104.18 o                         
   8   5   9         28.43         49.40         6.38 o                         
 -11   6   9         36.06         45.97         5.48 o                         
 -10   6   9       1469.29       1591.41        48.88 o                         
  -9   6   9        201.50        209.05        12.42 o                         
  -8   6   9        104.31        108.60         9.37 o                         
  -7   6   9       1573.78       1596.08        33.76 o                         
  -6   6   9         88.76         81.50         9.82 o                         
  -5   6   9       1649.29       1680.74        32.35 o                         
  -4   6   9       2537.52       2587.61        42.68 o                         
  -3   6   9        506.75        531.72        20.42 o                         
  -2   6   9       5096.13       4903.46        82.41 o                         
  -1   6   9       1165.29       1184.22        41.70 o                         
   0   6   9       9385.97       9412.46       189.57 o                         
   1   6   9         30.03         48.52         8.77 o                         
   2   6   9       1788.99       1852.27        36.35 o                         
   3   6   9       1891.82       1908.70        40.99 o                         
   4   6   9        507.44        551.70        29.16 o                         
   5   6   9       1446.32       1582.36        56.59 o                         
   6   6   9       3087.99       3017.20        72.51 o                         
   7   6   9       1306.71       1340.65        31.69 o                         
 -11   7   9        820.75        760.17        20.17 o                         
 -10   7   9        146.88        142.96        12.74 o                         
  -9   7   9       1844.65       1938.51        41.67 o                         
  -8   7   9        822.81        838.14        22.02 o                         
  -7   7   9        355.83        339.69        16.35 o                         
  -6   7   9        663.06        707.80        21.63 o                         
  -5   7   9        145.37        174.61        12.50 o                         
  -4   7   9       1178.08       1158.05        28.28 o                         
  -3   7   9       5768.95       5650.32        72.31 o                         
  -2   7   9        335.12        330.79        17.69 o                         
  -1   7   9      11304.35      11169.17       207.14 o                         
   0   7   9        345.16        347.46        18.25 o                         
   1   7   9      11735.39      11838.19       114.55 o                         
   2   7   9         38.12         58.36         8.91 o                         
   3   7   9         58.09         75.94        12.15 o                         
   4   7   9       1763.03       1802.04        64.49 o                         
   5   7   9        723.24        687.91        29.92 o                         
   6   7   9       1126.78       1163.19        39.87 o                         
   7   7   9       1358.32       1295.33        42.75 o                         
 -10   8   9       1340.72       1389.48        28.97 o                         
  -9   8   9        150.22        168.88        12.91 o                         
  -8   8   9         69.62         96.54        12.03 o                         
  -7   8   9         37.99         58.75        10.96 o                         
  -6   8   9        748.58        705.57        26.35 o                         
  -5   8   9        193.09        185.72        12.49 o                         
  -4   8   9       1488.32       1606.38        41.21 o                         
  -3   8   9        237.93        216.84        18.23 o                         
  -2   8   9       4348.29       4240.94        80.03 o                         
  -1   8   9        461.79        456.51        26.16 o                         
   0   8   9      14546.53      14393.17       159.47 o                         
   1   8   9          7.84         28.29         6.08 o                         
   2   8   9        674.21        693.32        27.42 o                         
   3   8   9          6.37         16.11         8.21 o                         
   4   8   9         38.95         44.96        11.41 o                         
   5   8   9        487.27        516.92        17.72 o                         
   6   8   9       2697.54       2647.33        72.71 o                         
   7   8   9          7.17          8.52         5.15 o                         
 -10   9   9        152.15        122.52        12.77 o                         
  -9   9   9        706.47        756.15        26.96 o                         
  -8   9   9         47.38         65.27         8.83 o                         
  -7   9   9         30.60         38.51         7.06 o                         
  -6   9   9        569.72        584.84        22.66 o                         
  -5   9   9        682.60        666.53        29.33 o                         
  -4   9   9         28.12         42.46         9.55 o                         
  -3   9   9       2470.66       2535.09        62.33 o                         
  -2   9   9         45.64         57.80        10.64 o                         
  -1   9   9       4149.51       4223.83        64.32 o                         
   0   9   9        289.85        321.42        18.92 o                         
   1   9   9       9185.28       9487.60       120.22 o                         
   2   9   9        720.25        766.03        26.36 o                         
   3   9   9        824.34        855.17        40.40 o                         
   4   9   9          8.10          8.85         8.27 o                         
   5   9   9        467.39        422.43        14.74 o                         
   6   9   9        232.38        198.81        12.77 o                         
  -9  10   9        170.57        159.71        17.56 o                         
  -8  10   9        145.68        142.40        12.41 o                         
  -7  10   9        489.91        443.96        16.55 o                         
  -6  10   9        181.12        186.01        14.31 o                         
  -5  10   9          4.00         12.68         6.36 o                         
  -4  10   9       1862.77       1853.54        95.02 o                         
  -3  10   9        176.83        199.02        17.21 o                         
  -2  10   9       8215.67       8352.81       110.48 o                         
  -1  10   9        990.03       1029.38        28.77 o                         
   0  10   9       4766.34       4968.43        79.28 o                         
   1  10   9       1416.45       1477.05        38.01 o                         
   2  10   9       4235.00       4255.65        65.11 o                         
   3  10   9        519.47        517.86        29.15 o                         
   4  10   9         52.81         72.84        11.79 o                         
   5  10   9        200.17        190.61        13.88 o                         
   6  10   9        431.27        421.71        29.71 o                         
  -8  11   9        705.34        755.42        38.97 o                         
  -7  11   9        143.67        140.45        14.86 o                         
  -6  11   9        886.95        879.37        23.51 o                         
  -5  11   9       1078.69       1104.02        30.37 o                         
  -4  11   9          4.40         17.48         6.36 o                         
  -3  11   9       1850.78       1863.37        49.56 o                         
  -2  11   9        112.97        127.47        10.51 o                         
  -1  11   9       3070.54       3141.84        46.02 o                         
   0  11   9        128.81        144.26        12.49 o                         
   1  11   9       1328.29       1327.79        33.42 o                         
   2  11   9        178.38        193.19        15.46 o                         
   3  11   9       1158.01       1216.40        41.21 o                         
   4  11   9       1031.14        987.69        33.13 o                         
   5  11   9          5.70         20.53        10.38 o                         
  -7  12   9       1156.31       1186.27        49.22 o                         
  -6  12   9        352.27        368.31        20.05 o                         
  -5  12   9        159.61        158.56        10.09 o                         
  -4  12   9        565.96        565.23        19.68 o                         
  -3  12   9         19.31         24.01         5.65 o                         
  -2  12   9       1572.89       1633.81        32.70 o                         
  -1  12   9       1293.64       1306.31        36.35 o                         
   0  12   9        627.74        630.45        21.69 o                         
   1  12   9        376.17        401.03        16.26 o                         
   2  12   9       5718.84       5673.28        79.71 o                         
   3  12   9       2049.74       2037.28        59.76 o                         
   4  12   9         22.11         35.81         6.19 o                         
  -6  13   9        398.17        401.18        31.49 o                         
  -5  13   9       1132.59       1119.54        22.54 o                         
  -4  13   9        322.58        321.00        11.63 o                         
  -3  13   9        122.79        111.68         8.95 o                         
  -2  13   9         22.35         32.40         6.26 o                         
  -1  13   9       1496.54       1582.63        37.91 o                         
   0  13   9         40.41         46.30         9.14 o                         
   1  13   9       3700.73       3603.73        89.37 o                         
   2  13   9       2278.20       1916.98       120.14 o                         
   3  13   9       1803.51       1725.44        50.67 o                         
  -4  14   9         76.22         71.83        10.08 o                         
  -3  14   9         39.54         40.25         4.74 o                         
  -2  14   9         76.47         76.50         7.28 o                         
  -1  14   9        247.39        243.77        11.94 o                         
   0  14   9       1496.76       1460.32        35.48 o                         
   1  14   9       1002.89        990.07        52.06 o                         
 -12   0  10       3219.22       2691.73        65.78 o                         
 -10   0  10       3133.29       3272.55        63.34 o                         
  -8   0  10        196.19        208.00        18.08 o                         
  -6   0  10        739.51        632.39        28.28 o                         
  -4   0  10        364.10        477.54        26.63 o                         
  -2   0  10       4973.39       4555.79       129.70 o                         
   0   0  10      60797.89      59220.71       446.73 o                         
   2   0  10       6671.17       6835.75       112.72 o                         
   4   0  10        256.03        229.90        20.13 o                         
   6   0  10       5665.07       5583.16       115.58 o                         
   8   0  10         93.53        132.45        52.81 o                         
 -11   1  10       3527.93       3564.25        50.13 o                         
 -10   1  10          1.41         19.18         7.23 o                         
  -9   1  10       2200.29       2182.93        44.21 o                         
  -8   1  10        410.54        371.94        18.62 o                         
  -7   1  10        225.51        225.79        14.62 o                         
  -6   1  10       1609.77       1593.07        36.34 o                         
  -5   1  10       1586.22       1571.92        42.23 o                         
  -4   1  10        678.35        677.12        23.33 o                         
  -3   1  10        711.99        707.61        26.94 o                         
  -2   1  10        535.09        536.17        41.75 o                         
  -1   1  10       9754.26       9447.78       106.78 o                         
   0   1  10        815.54        882.85        20.15 o                         
   1   1  10      28933.48      28966.98       187.61 o                         
   2   1  10        287.53        298.88        14.08 o                         
   3   1  10       1814.18       1894.29        40.60 o                         
   4   1  10        152.35        164.24        12.11 o                         
   5   1  10       1955.34       1915.74        35.39 o                         
   6   1  10        923.22        906.60        25.42 o                         
   7   1  10       1518.96       1490.17        42.08 o                         
   8   1  10        120.23        122.05         6.74 o                         
 -11   2  10          9.22         21.86         4.75 o                         
 -10   2  10       1984.94       2110.76        40.05 o                         
  -9   2  10        120.89        139.51        13.79 o                         
  -8   2  10       1072.14       1033.82        30.51 o                         
  -7   2  10       2414.17       2339.89        46.58 o                         
  -6   2  10        580.75        592.66        21.77 o                         
  -5   2  10       4807.95       4872.58       106.28 o                         
  -4   2  10       1307.89       1321.16        30.13 o                         
  -3   2  10       2252.63       2290.30        52.51 o                         
  -2   2  10       2723.83       2685.99        51.69 o                         
  -1   2  10       3839.35       3864.51        54.82 o                         
   0   2  10      16125.58      16233.96       112.37 o                         
   1   2  10       2784.54       2781.34        40.01 o                         
   2   2  10       5591.43       5689.91        70.23 o                         
   3   2  10        592.41        582.16        20.38 o                         
   4   2  10       1317.38       1260.39        26.68 o                         
   5   2  10        118.38        120.59        10.39 o                         
   6   2  10       1021.67        994.82        28.64 o                         
   7   2  10       3923.45       3961.59        45.53 o                         
   8   2  10       1786.85       1622.03        32.51 o                         
 -11   3  10       1272.46       1319.70        23.37 o                         
 -10   3  10        118.72        115.96         9.63 o                         
  -9   3  10        581.03        644.58        23.84 o                         
  -8   3  10        136.48        150.59        16.14 o                         
  -7   3  10       2494.99       2353.29        53.70 o                         
  -6   3  10       8269.14       8136.86        94.91 o                         
  -5   3  10         51.22         57.65         6.88 o                         
  -4   3  10       1047.94       1043.18        26.15 o                         
  -3   3  10       8298.95       8312.51       101.97 o                         
  -2   3  10        145.15        160.07        10.69 o                         
  -1   3  10      12168.96      12353.04       125.52 o                         
   0   3  10       1825.54       1804.47        30.57 o                         
   1   3  10       6846.56       6879.46        74.32 o                         
   2   3  10        395.10        424.45        17.37 o                         
   3   3  10       4454.38       4356.23        63.98 o                         
   4   3  10        980.14        971.13        26.48 o                         
   5   3  10        284.51        305.64        13.71 o                         
   6   3  10       2095.17       2103.41        39.01 o                         
   7   3  10       1734.84       1680.18        25.36 o                         
   8   3  10        954.24        820.19        28.22 o                         
 -11   4  10         13.73         23.02         3.68 o                         
 -10   4  10        354.75        408.76        15.75 o                         
  -9   4  10        974.37        978.15        28.04 o                         
  -8   4  10       3300.59       3297.05        56.77 o                         
  -7   4  10       2170.40       2243.07        46.17 o                         
  -6   4  10        666.91        689.86        24.43 o                         
  -5   4  10        475.95        486.47        20.40 o                         
  -4   4  10        297.15        308.02        17.77 o                         
  -3   4  10       5241.55       5133.11       118.15 o                         
  -2   4  10      10941.04      10918.53       127.93 o                         
  -1   4  10         40.07         51.13         7.76 o                         
   0   4  10        842.46        953.38        22.43 o                         
   1   4  10         87.60         85.92         8.37 o                         
   2   4  10       4532.13       4691.03        66.12 o                         
   3   4  10       6897.53       6917.37        91.92 o                         
   4   4  10        154.69        176.34        13.56 o                         
   5   4  10       1488.28       1513.32        34.71 o                         
   6   4  10          1.68          8.89         3.99 o                         
   7   4  10        802.33        753.77        15.50 o                         
 -11   5  10       1018.94       1088.89        24.15 o                         
 -10   5  10        238.12        242.53        11.18 o                         
  -9   5  10        394.00        465.07        18.08 o                         
  -8   5  10       2552.48       2587.69        55.27 o                         
  -7   5  10       1343.33       1378.06        39.58 o                         
  -6   5  10       1995.15       2143.86        45.74 o                         
  -5   5  10       1406.36       1376.34        32.03 o                         
  -4   5  10       3395.75       3542.83        56.44 o                         
  -3   5  10         53.01        122.72        23.16 o                         
  -2   5  10       8835.66       8580.04       131.43 o                         
  -1   5  10       5579.18       5656.36        76.86 o                         
   0   5  10        198.97        204.00        10.69 o                         
   1   5  10       4009.12       3985.74        55.35 o                         
   2   5  10       2862.81       3007.56        50.52 o                         
   3   5  10       2407.96       2407.28        66.66 o                         
   4   5  10       4883.95       5071.82        93.55 o                         
   5   5  10        103.41        158.49        14.25 o                         
   6   5  10        842.69        881.26        31.71 o                         
   7   5  10       1223.30       1182.49        27.24 o                         
 -11   6  10        347.10        352.87        17.50 o                         
 -10   6  10        724.04        782.39        34.02 o                         
  -9   6  10       1637.82       1670.25        36.56 o                         
  -8   6  10        652.67        653.24        25.09 o                         
  -7   6  10       1325.03       1291.52        38.76 o                         
  -6   6  10        303.36        332.84        16.96 o                         
  -5   6  10       2125.57       2219.54        45.05 o                         
  -4   6  10        253.40        271.75        16.13 o                         
  -3   6  10       3916.44       3825.34        70.03 o                         
  -2   6  10       2889.57       2890.56        89.01 o                         
  -1   6  10       5251.26       5186.39        87.47 o                         
   0   6  10       1330.44       1338.55        42.94 o                         
   1   6  10       4497.36       4772.51        70.80 o                         
   2   6  10       5776.41       5719.86       108.13 o                         
   3   6  10       8355.80       8271.41       110.52 o                         
   4   6  10          2.12         22.85         8.64 o                         
   5   6  10       6733.45       6800.15        98.58 o                         
   6   6  10          1.66         10.17         4.58 o                         
   7   6  10        352.77        335.44        14.48 o                         
 -10   7  10        210.48        194.93        11.29 o                         
  -9   7  10        370.24        429.78        20.47 o                         
  -8   7  10       1540.61       1464.23        55.58 o                         
  -7   7  10        151.04        141.99        12.06 o                         
  -6   7  10        826.50        795.40        24.90 o                         
  -5   7  10          0.23         32.85         7.14 o                         
  -4   7  10       9260.00       9449.67       149.54 o                         
  -3   7  10         33.14         51.49         7.81 o                         
  -2   7  10       3069.90       3012.48        96.63 o                         
  -1   7  10       1645.40       1668.68        72.34 o                         
   0   7  10        242.20        239.29        15.05 o                         
   1   7  10        333.51        364.39        18.18 o                         
   2   7  10       2891.51       3002.07        52.84 o                         
   3   7  10         92.64        114.07        13.40 o                         
   4   7  10       6925.65       6872.79       327.70 o                         
   5   7  10        170.63        141.35        12.67 o                         
   6   7  10       2593.65       2346.39        59.02 o                         
 -10   8  10         19.59         30.60        10.21 o                         
  -9   8  10       1207.04       1210.69        34.18 o                         
  -8   8  10         33.59         32.21         7.82 o                         
  -7   8  10        766.76        814.62        30.94 o                         
  -6   8  10         79.38         94.53         8.85 o                         
  -5   8  10       6394.06       6511.88       103.95 o                         
  -4   8  10         77.87         98.20         9.66 o                         
  -3   8  10       4586.21       4762.08        89.48 o                         
  -2   8  10          7.15         17.19         8.40 o                         
  -1   8  10       4593.62       4578.64        87.26 o                         
   0   8  10       1148.33       1210.15        34.14 o                         
   1   8  10        976.51        987.69        29.06 o                         
   2   8  10        633.40        638.19        22.03 o                         
   3   8  10       2534.57       2513.09        87.31 o                         
   4   8  10          5.61         20.52        14.31 o                         
   5   8  10       8464.25       8086.00       198.15 o                         
   6   8  10        105.85        116.04         7.83 o                         
  -9   9  10          0.35         13.10         9.19 o                         
  -8   9  10        854.90        871.92        33.01 o                         
  -7   9  10          6.62         20.75         9.67 o                         
  -6   9  10       1197.91       1145.89        40.31 o                         
  -5   9  10       1087.66       1121.72        37.28 o                         
  -4   9  10       5862.51       5934.37       111.70 o                         
  -3   9  10        202.51        227.71        18.53 o                         
  -2   9  10       3486.90       3595.70        65.16 o                         
  -1   9  10        229.40        269.43        17.40 o                         
   0   9  10        121.39        135.71        11.16 o                         
   1   9  10         76.82         99.51         8.44 o                         
   2   9  10       6244.22       6276.69       145.25 o                         
   3   9  10         29.09         65.73        12.33 o                         
   4   9  10       7324.63       6864.04       106.68 o                         
   5   9  10          2.13         11.36         4.77 o                         
  -9  10  10        991.29        946.60        37.28 o                         
  -8  10  10        349.53        272.91        98.98 o                         
  -7  10  10       1452.70       1440.08        42.35 o                         
  -6  10  10        458.39        391.38        23.72 o                         
  -5  10  10       1500.06       1500.26        95.05 o                         
  -4  10  10        140.67        114.85        16.65 o                         
  -3  10  10       5482.17       5646.15        88.93 o                         
  -2  10  10        191.92        214.07        13.54 o                         
  -1  10  10       2686.62       2772.46        48.45 o                         
   0  10  10        192.88        220.34        12.93 o                         
   1  10  10        931.07        905.00        27.35 o                         
   2  10  10        998.67       1003.77        31.36 o                         
   3  10  10       6764.88       6810.98       404.22 o                         
   4  10  10          0.26         18.06         6.47 o                         
   5  10  10       2931.21       2787.44        84.32 o                         
  -8  11  10       1512.53       1593.10        53.22 o                         
  -7  11  10        406.23        421.40        33.23 o                         
  -6  11  10       2643.86       2748.64        60.51 o                         
  -5  11  10        165.17        182.84        14.95 o                         
  -4  11  10       1822.58       1809.51        57.13 o                         
  -3  11  10         22.37         24.38         7.70 o                         
  -2  11  10       2943.49       3037.41        49.78 o                         
  -1  11  10        392.64        417.29        16.57 o                         
   0  11  10         83.42        109.50        10.13 o                         
   1  11  10        165.06        160.21        10.92 o                         
   2  11  10       1477.52       1423.62        43.70 o                         
   3  11  10        207.08        213.37        17.23 o                         
   4  11  10       3460.48       3456.43        96.52 o                         
  -7  12  10       2172.41       2181.34        43.38 o                         
  -6  12  10        288.60        302.38        15.67 o                         
  -5  12  10       1226.46       1227.40        26.27 o                         
  -4  12  10       2071.08       2131.70        47.59 o                         
  -3  12  10       1979.01       2066.19        34.78 o                         
  -2  12  10       2462.91       2499.91        44.03 o                         
  -1  12  10         65.61         79.22         7.99 o                         
   0  12  10        182.30        175.95        10.61 o                         
   1  12  10         53.91         68.12         6.88 o                         
   2  12  10        196.08        203.62        17.86 o                         
   3  12  10       3244.55       2914.61       121.56 o                         
  -5  13  10         57.99         78.72         8.47 o                         
  -4  13  10       1538.75       1467.19        36.24 o                         
  -3  13  10       1031.75       1070.33        23.12 o                         
  -2  13  10        649.80        664.57        21.69 o                         
  -1  13  10        966.17       1028.54        36.89 o                         
   0  13  10         29.20         50.07         6.25 o                         
   1  13  10       2390.19       2417.60        68.92 o                         
  -3  14  10        656.17        628.41        18.85 o                         
  -2  14  10        399.55        399.92        15.31 o                         
  -1  14  10        119.73        147.47         9.20 o                         
 -11   0  11        548.77        565.02        65.27 o                         
  -9   0  11        600.68        555.42        26.30 o                         
  -7   0  11       2197.48       2249.75        65.13 o                         
  -5   0  11      24993.53      25653.21       351.13 o                         
  -3   0  11        973.63       1045.92        34.23 o                         
  -1   0  11       8619.32       8468.30       102.80 o                         
   1   0  11         37.29         18.45         8.33 o                         
   3   0  11        653.64        713.30        34.79 o                         
   5   0  11      10803.92      11044.00       139.41 o                         
   7   0  11       2870.02       2696.01        81.40 o                         
 -11   1  11        417.94        363.01        15.88 o                         
 -10   1  11        405.29        437.74        16.66 o                         
  -9   1  11          1.43          2.00         5.58 o                         
  -8   1  11        758.45        770.96        28.72 o                         
  -7   1  11        252.74        263.21        15.63 o                         
  -6   1  11       5515.74       5705.93        95.78 o                         
  -5   1  11       1073.86       1090.93        36.63 o                         
  -4   1  11      10618.46      11110.10       114.58 o                         
  -3   1  11         70.50         92.34         7.97 o                         
  -2   1  11       6322.93       6413.90        91.72 o                         
  -1   1  11        467.18        511.61        17.53 o                         
   0   1  11        116.05        113.01         8.44 o                         
   1   1  11       1807.76       1821.36        34.26 o                         
   2   1  11        489.97        548.14        19.89 o                         
   3   1  11        152.61        184.45        13.08 o                         
   4   1  11       8621.78       8489.84        84.80 o                         
   5   1  11         68.71        102.65         9.92 o                         
   6   1  11       3682.18       3780.61        58.10 o                         
   7   1  11        327.37        344.66        10.99 o                         
 -11   2  11        123.57        129.74         9.26 o                         
 -10   2  11         14.86         17.36         5.36 o                         
  -9   2  11        372.73        365.90        17.92 o                         
  -8   2  11        298.25        320.71        15.37 o                         
  -7   2  11        613.13        634.14        21.56 o                         
  -6   2  11          6.60         39.80         7.21 o                         
  -5   2  11       5769.24       6028.87        88.94 o                         
  -4   2  11       3111.91       3215.64        67.60 o                         
  -3   2  11      14726.23      14826.24       267.85 o                         
  -2   2  11      10960.42      11094.38       127.11 o                         
  -1   2  11      10423.94      10404.85       113.50 o                         
   0   2  11       2286.21       2355.63        36.83 o                         
   1   2  11       1409.52       1409.18        29.61 o                         
   2   2  11       2172.90       2281.67        41.26 o                         
   3   2  11       5734.27       5714.29        68.81 o                         
   4   2  11       1916.82       1876.32        40.04 o                         
   5   2  11       4340.71       4427.80        65.46 o                         
   6   2  11        232.70        258.53        13.72 o                         
   7   2  11        454.72        405.91        10.25 o                         
 -11   3  11        313.93        265.61        11.71 o                         
 -10   3  11        144.38        156.63         9.91 o                         
  -9   3  11         28.75         41.19         7.68 o                         
  -8   3  11        780.26        779.31        26.39 o                         
  -7   3  11       1624.62       1669.04        39.26 o                         
  -6   3  11       4138.42       4227.21        58.55 o                         
  -5   3  11       2368.69       2485.94        47.01 o                         
  -4   3  11       6930.45       6771.81       172.59 o                         
  -3   3  11        445.19        510.11        21.52 o                         
  -2   3  11      10956.01      10887.66       172.69 o                         
  -1   3  11       4178.40       4447.15        60.73 o                         
   0   3  11        373.35        367.83        15.83 o                         
   1   3  11       5201.23       5267.44        70.49 o                         
   2   3  11       2393.88       2592.96        47.90 o                         
   3   3  11         81.41         74.15         8.32 o                         
   4   3  11       3169.28       3092.67        46.84 o                         
   5   3  11         66.24         74.11         8.19 o                         
   6   3  11        758.07        766.02        17.37 o                         
   7   3  11          5.84          8.99         2.56 o                         
 -11   4  11          7.37         13.37         4.53 o                         
 -10   4  11         99.49        110.22         9.01 o                         
  -9   4  11        244.79        251.63        13.71 o                         
  -8   4  11       3392.42       3376.87        79.09 o                         
  -7   4  11       1759.57       1825.03        40.41 o                         
  -6   4  11       2412.61       2510.06        43.94 o                         
  -5   4  11       1678.89       1692.86        48.43 o                         
  -4   4  11          1.94         27.63         8.35 o                         
  -3   4  11      13941.83      13593.41       170.11 o                         
  -2   4  11       6099.72       6186.53       119.66 o                         
  -1   4  11         48.15         69.63        11.14 o                         
   0   4  11       1479.72       1572.80        34.31 o                         
   1   4  11       1185.35       1262.49        31.71 o                         
   2   4  11       3708.84       3674.48        57.66 o                         
   3   4  11       5304.35       5320.53        76.15 o                         
   4   4  11        283.25        289.22        13.19 o                         
   5   4  11        184.95        196.56        10.97 o                         
   6   4  11        380.18        396.95        15.81 o                         
   7   4  11        849.86        841.81        30.70 o                         
 -10   5  11          3.63         20.57         4.72 o                         
  -9   5  11       1380.22       1434.31        34.34 o                         
  -8   5  11        501.62        531.34        22.90 o                         
  -7   5  11       3339.89       3140.87        71.64 o                         
  -6   5  11       3462.77       3538.53        58.72 o                         
  -5   5  11        502.81        553.18        24.82 o                         
  -4   5  11       9318.24       9027.11       163.97 o                         
  -3   5  11       5058.46       5129.24       113.68 o                         
  -2   5  11       6555.11       6744.68       110.98 o                         
  -1   5  11       5478.34       5701.09        97.93 o                         
   0   5  11        120.79        123.73        10.19 o                         
   1   5  11       6553.00       6533.86        79.53 o                         
   2   5  11       2403.08       2482.23        47.88 o                         
   3   5  11       1175.05       1195.56        31.53 o                         
   4   5  11         44.53         47.59         6.57 o                         
   5   5  11        698.03        723.08        25.31 o                         
   6   5  11        762.36        749.24        20.26 o                         
 -10   6  11       2096.70       2144.60        49.86 o                         
  -9   6  11        566.55        613.90        21.55 o                         
  -8   6  11       1945.32       1972.48        42.37 o                         
  -7   6  11       1036.87        978.89        30.68 o                         
  -6   6  11       2318.65       2340.66        45.05 o                         
  -5   6  11       3093.20       3212.59        62.30 o                         
  -4   6  11        386.42        429.45        21.49 o                         
  -3   6  11       5569.77       5669.58       153.72 o                         
  -2   6  11       1506.87       1587.73        59.75 o                         
  -1   6  11        202.09        198.78        12.16 o                         
   0   6  11       8157.18       8229.20       111.34 o                         
   1   6  11          8.73         35.43         6.20 o                         
   2   6  11       1552.52       1641.41        38.04 o                         
   3   6  11        559.50        557.71        22.85 o                         
   4   6  11       2249.03       2302.61       127.72 o                         
   5   6  11        297.53        292.27        15.09 o                         
   6   6  11         69.52         59.78         5.56 o                         
 -10   7  11         85.90        135.38        41.33 o                         
  -9   7  11       3491.32       3711.32        76.70 o                         
  -8   7  11        216.47        215.27        14.39 o                         
  -7   7  11         65.02         66.90         9.91 o                         
  -6   7  11        780.00        699.74        29.21 o                         
  -5   7  11        562.80        563.97        23.95 o                         
  -4   7  11       1660.25       1805.55        39.30 o                         
  -3   7  11        114.54        148.42        14.71 o                         
  -2   7  11        316.21        322.18        14.80 o                         
  -1   7  11       4625.62       4841.74        80.91 o                         
   0   7  11          8.11         56.01         8.39 o                         
   1   7  11      10672.09      11266.83       122.16 o                         
   2   7  11        426.30        442.37        18.39 o                         
   3   7  11       3834.85       3740.87        99.62 o                         
   4   7  11         20.29         27.05         8.60 o                         
   5   7  11         72.04         53.42         8.13 o                         
   6   7  11        741.62        631.24        26.82 o                         
  -9   8  11         63.00         62.01        14.60 o                         
  -8   8  11       1044.77       1053.35        37.85 o                         
  -7   8  11         33.87         47.45        10.94 o                         
  -6   8  11       1165.44       1120.05        30.31 o                         
  -5   8  11        579.63        583.78        20.24 o                         
  -4   8  11        220.93        229.76        13.36 o                         
  -3   8  11        662.97        703.08        40.74 o                         
  -2   8  11        839.03        911.26        31.90 o                         
  -1   8  11        519.01        553.23        21.86 o                         
   0   8  11      15801.49      16419.68       251.82 o                         
   1   8  11         80.66        102.91        10.03 o                         
   2   8  11       5471.75       5545.41        95.94 o                         
   3   8  11          1.88         50.61        18.33 o                         
   4   8  11        911.60        888.05        34.43 o                         
   5   8  11         48.96         50.00         6.75 o                         
  -9   9  11       3432.07       3234.14       146.20 o                         
  -8   9  11       1143.83       1058.07        30.45 o                         
  -7   9  11        944.02        972.08        54.32 o                         
  -6   9  11       1485.24       1411.75        38.92 o                         
  -5   9  11        461.57        422.87        21.57 o                         
  -4   9  11          1.18         14.60         7.86 o                         
  -3   9  11        235.97        307.01        21.27 o                         
  -2   9  11        120.03        130.93        12.97 o                         
  -1   9  11       6305.64       6567.14        82.26 o                         
   0   9  11        721.80        714.95        20.56 o                         
   1   9  11       4940.24       5064.69       108.70 o                         
   2   9  11        197.22        198.50        20.98 o                         
   3   9  11       2510.79       2497.41       124.27 o                         
   4   9  11        580.95        650.05        40.55 o                         
  -8  10  11       2926.49       3013.82        81.04 o                         
  -7  10  11        304.47        336.75        26.80 o                         
  -6  10  11        980.00        939.24        42.60 o                         
  -5  10  11        363.83        384.11        19.43 o                         
  -4  10  11        348.56        382.49        15.88 o                         
  -3  10  11       2439.25       2504.38        43.08 o                         
  -2  10  11       3306.02       3465.29        59.94 o                         
  -1  10  11        435.94        451.83        17.52 o                         
   0  10  11       3513.56       3625.34        51.19 o                         
   1  10  11         67.39         80.80         8.00 o                         
   2  10  11       3780.08       3838.44       131.42 o                         
   3  10  11          4.04         14.21         5.53 o                         
   4  10  11        728.73        724.15        38.11 o                         
  -7  11  11       5688.76       5698.19       318.01 o                         
  -6  11  11        681.72        679.18        25.18 o                         
  -5  11  11        240.34        256.26        12.53 o                         
  -4  11  11        726.43        765.52        22.64 o                         
  -3  11  11       1448.85       1553.51        33.30 o                         
  -2  11  11        378.89        395.48        15.21 o                         
  -1  11  11       5174.75       5213.54        61.40 o                         
   0  11  11        180.30        179.59        12.40 o                         
   1  11  11       3844.21       3825.16        73.55 o                         
   2  11  11        402.58        424.46        19.68 o                         
   3  11  11       1873.72       1762.88        60.83 o                         
  -6  12  11       1600.03       1259.10       243.84 o                         
  -5  12  11        391.38        383.80        17.80 o                         
  -4  12  11        359.32        374.97        13.27 o                         
  -3  12  11       1890.69       1983.47        50.20 o                         
  -2  12  11       4825.44       5171.32        75.14 o                         
  -1  12  11        669.37        683.54        30.76 o                         
   0  12  11       2518.72       2381.00        39.19 o                         
   1  12  11        152.85        152.12        12.20 o                         
  -4  13  11       1924.07       1696.75       243.27 o                         
  -3  13  11        152.06        176.05        12.82 o                         
  -2  13  11       1631.79       1613.27        43.89 o                         
  -1  13  11       4250.79       3822.96        71.34 o                         
   0  13  11        121.71        118.27        12.17 o                         
 -10   0  12       5905.77       5740.27       114.39 o                         
  -8   0  12       3677.79       3720.97        94.47 o                         
  -6   0  12       4774.84       4920.96       188.26 o                         
  -4   0  12         95.87        103.26        12.82 o                         
  -2   0  12       1397.53       1454.92        37.64 o                         
   0   0  12       4660.28       4851.46        80.26 o                         
   2   0  12       1922.71       1982.86        59.00 o                         
   4   0  12       2082.71       2168.92        52.68 o                         
   6   0  12       1080.67       1117.86        30.42 o                         
 -11   1  12        831.48        683.64        83.34 o                         
 -10   1  12          7.49         42.39         7.29 o                         
  -9   1  12       5930.71       5943.26        74.42 o                         
  -8   1  12         53.66         63.46         8.73 o                         
  -7   1  12       6778.57       6795.44        90.44 o                         
  -6   1  12        804.34        873.54        31.15 o                         
  -5   1  12       2168.47       2196.69        44.33 o                         
  -4   1  12        164.88        159.22        12.15 o                         
  -3   1  12       1462.65       1608.25        33.81 o                         
  -2   1  12         59.83         73.99         6.79 o                         
  -1   1  12      10074.19      10365.13        91.33 o                         
   0   1  12         71.28         86.79         8.55 o                         
   1   1  12       4005.77       4232.96        57.90 o                         
   2   1  12          5.80          1.42         6.50 o                         
   3   1  12       3913.09       4005.46        58.51 o                         
   4   1  12         85.48         98.86         7.80 o                         
   5   1  12       1212.47       1265.20        24.58 o                         
   6   1  12       1246.80       1216.65        57.95 o                         
 -11   2  12         47.99         32.23        17.21 o                         
 -10   2  12       1788.98       1816.45        35.30 o                         
  -9   2  12        368.49        416.83        19.92 o                         
  -8   2  12       8913.69       8749.91        99.23 o                         
  -7   2  12        411.41        417.73        18.76 o                         
  -6   2  12       6519.56       6613.62        93.38 o                         
  -5   2  12        128.54        131.25        14.17 o                         
  -4   2  12        437.21        482.42        20.21 o                         
  -3   2  12       3399.85       3478.01        52.25 o                         
  -2   2  12       7736.28       8150.37        88.90 o                         
  -1   2  12        314.45        330.62        13.52 o                         
   0   2  12       3669.98       3830.76        53.27 o                         
   1   2  12       1216.04       1244.72        29.50 o                         
   2   2  12       3007.24       3122.21        48.41 o                         
   3   2  12        234.61        252.90        12.62 o                         
   4   2  12       3044.70       3047.61        48.22 o                         
   5   2  12         92.27         99.00         7.86 o                         
   6   2  12       1100.70        992.46        25.39 o                         
 -10   3  12         10.34         15.69         4.76 o                         
  -9   3  12       3024.51       3146.16        54.83 o                         
  -8   3  12          1.38         66.40         9.24 o                         
  -7   3  12       7362.51       7391.43        80.85 o                         
  -6   3  12         84.21        140.44        11.25 o                         
  -5   3  12        394.33        440.92        19.13 o                         
  -4   3  12       3625.90       3636.99        58.57 o                         
  -3   3  12        306.94        380.17        16.22 o                         
  -2   3  12       1158.51       1243.10        32.25 o                         
  -1   3  12       2549.10       2735.26        39.90 o                         
   0   3  12        699.83        770.54        24.52 o                         
   1   3  12       2708.11       2749.83        48.89 o                         
   2   3  12        737.90        794.63        25.30 o                         
   3   3  12       2101.28       2168.30        38.65 o                         
   4   3  12        465.35        489.05        18.91 o                         
   5   3  12       1685.08       1675.34        27.05 o                         
   6   3  12        263.18        238.06        11.21 o                         
 -10   4  12        161.20        171.94        10.96 o                         
  -9   4  12        136.78        146.11        10.99 o                         
  -8   4  12       6089.07       6025.63        83.86 o                         
  -7   4  12        474.41        504.85        22.16 o                         
  -6   4  12        913.98        926.66        27.37 o                         
  -5   4  12       1180.20       1263.39        50.79 o                         
  -4   4  12       1384.55       1482.37        39.90 o                         
  -3   4  12       7269.42       7306.23       101.05 o                         
  -2   4  12       2176.29       2380.06        59.96 o                         
  -1   4  12       3726.17       3783.13        51.35 o                         
   0   4  12       3644.89       3751.83        56.62 o                         
   1   4  12        374.80        382.77        17.63 o                         
   2   4  12       6384.54       6512.65        78.74 o                         
   3   4  12       1599.75       1579.00        35.49 o                         
   4   4  12       1348.90       1415.18        31.97 o                         
   5   4  12        102.08         78.26         7.09 o                         
   6   4  12        331.64        321.29        10.88 o                         
 -10   5  12         95.89         77.95         6.81 o                         
  -9   5  12        219.81        195.00        11.35 o                         
  -8   5  12        280.66        287.51        18.32 o                         
  -7   5  12       1823.08       1788.72        48.46 o                         
  -6   5  12        779.35        794.17        28.31 o                         
  -5   5  12       2729.97       2649.25        65.29 o                         
  -4   5  12       6551.41       6712.12       116.21 o                         
  -3   5  12        196.95        238.15        20.09 o                         
  -2   5  12       6255.39       6580.47        84.48 o                         
  -1   5  12       4208.43       4289.79        65.82 o                         
   0   5  12       1414.87       1412.93        32.44 o                         
   1   5  12       6968.23       7133.78        91.87 o                         
   2   5  12        464.21        528.51        19.12 o                         
   3   5  12        242.40        241.19        12.98 o                         
   4   5  12        326.93        297.79        11.92 o                         
   5   5  12         21.53         26.24         5.68 o                         
 -10   6  12        416.32        432.29        22.73 o                         
  -9   6  12          7.31         12.85         4.19 o                         
  -8   6  12        527.13        559.64        23.00 o                         
  -7   6  12         35.41         59.19        10.71 o                         
  -6   6  12        454.72        510.45        30.75 o                         
  -5   6  12       8791.37       8914.00       127.64 o                         
  -4   6  12       2499.17       2623.24        59.74 o                         
  -3   6  12       2882.17       3011.06        58.75 o                         
  -2   6  12        667.28        723.03        22.51 o                         
  -1   6  12       3216.82       3322.09        57.10 o                         
   0   6  12       4304.38       4494.47        68.13 o                         
   1   6  12        531.67        602.52        20.47 o                         
   2   6  12       1262.44       1255.63        30.11 o                         
   3   6  12         78.28         96.57         9.29 o                         
   4   6  12        363.24        361.20        16.18 o                         
   5   6  12       1523.29       1373.61        59.60 o                         
  -9   7  12        231.74        233.38        12.10 o                         
  -8   7  12         72.75         73.86         8.29 o                         
  -7   7  12         10.99         -0.26         6.18 o                         
  -6   7  12       9984.43       9777.71       101.22 o                         
  -5   7  12        850.78        899.39        25.55 o                         
  -4   7  12       8514.13       8956.10       143.53 o                         
  -3   7  12        142.21        182.14        11.48 o                         
  -2   7  12       2319.54       2371.30        41.22 o                         
  -1   7  12        592.56        646.83        20.77 o                         
   0   7  12         59.05         64.81         8.76 o                         
   1   7  12       3120.79       3183.22        91.97 o                         
   2   7  12        383.67        398.03        21.60 o                         
   3   7  12        118.18        140.81        22.27 o                         
   4   7  12        127.53        110.68        10.89 o                         
   5   7  12          7.35         19.17         6.22 o                         
  -8   8  12         27.44         30.01         5.93 o                         
  -7   8  12        908.58        867.65        33.12 o                         
  -6   8  12        809.34        768.06        24.84 o                         
  -5   8  12      15386.98      15345.34       180.98 o                         
  -4   8  12        560.46        592.95        19.26 o                         
  -3   8  12       3118.31       3303.09        77.99 o                         
  -2   8  12         30.76         35.79         7.48 o                         
  -1   8  12       1726.49       1772.93        34.00 o                         
   0   8  12        389.71        386.69        16.17 o                         
   1   8  12         26.26         40.65         6.07 o                         
   2   8  12         31.60         33.76         7.09 o                         
   3   8  12        247.09        251.31        21.82 o                         
   4   8  12        197.78        181.68        19.39 o                         
  -8   9  12         33.01         24.63         9.15 o                         
  -7   9  12        312.78        324.76        16.99 o                         
  -6   9  12       4438.46       4235.94        74.99 o                         
  -5   9  12        267.89        306.45        15.27 o                         
  -4   9  12       7055.46       7376.55       110.97 o                         
  -3   9  12       1114.81       1100.25        39.97 o                         
  -2   9  12       2433.43       2509.17        49.72 o                         
  -1   9  12        339.53        350.64        13.94 o                         
   0   9  12         54.32         62.56         6.32 o                         
   1   9  12       1529.87       1506.15        28.12 o                         
   2   9  12         18.15         27.89        12.80 o                         
   3   9  12        133.49        145.83        19.19 o                         
  -7  10  12        822.81        749.39        30.02 o                         
  -6  10  12         79.83         78.61         6.68 o                         
  -5  10  12       3179.68       3234.78        53.11 o                         
  -4  10  12       2113.39       2225.57        67.78 o                         
  -3  10  12       9353.83       9298.78       124.89 o                         
  -2  10  12        589.79        653.75        19.51 o                         
  -1  10  12       1105.79       1105.01        24.52 o                         
   0  10  12        206.75        195.44         9.52 o                         
   1  10  12        270.03        274.89        13.66 o                         
   2  10  12        839.94        900.00        44.83 o                         
   3  10  12        796.21        718.78        34.85 o                         
  -6  11  12        729.61        713.20        22.69 o                         
  -5  11  12        223.20        240.79        13.53 o                         
  -4  11  12       4201.54       4515.52        58.83 o                         
  -3  11  12          9.59         91.53        12.28 o                         
  -2  11  12       5247.13       5179.75       109.94 o                         
  -1  11  12        471.77        483.43        15.62 o                         
   0  11  12        363.59        364.07        15.00 o                         
   1  11  12       1513.02       1403.62        77.35 o                         
  -4  12  12         14.70         32.16         4.75 o                         
  -3  12  12       7494.19       7518.88        89.48 o                         
  -2  12  12         63.00         96.18         7.54 o                         
  -1  12  12        342.98        349.23        17.84 o                         
  -9   0  13       1924.00       1876.98        61.83 o                         
  -7   0  13          9.99         13.85         9.54 o                         
  -5   0  13      13525.00      13921.75       223.72 o                         
  -3   0  13      14656.68      15140.32       168.25 o                         
  -1   0  13       4282.15       4364.80        74.56 o                         
   1   0  13        193.42        231.56        20.53 o                         
   3   0  13       1654.41       1807.55        48.62 o                         
   5   0  13        879.37        836.87        27.09 o                         
 -10   1  13       3656.62       3698.83        52.87 o                         
  -9   1  13         29.97         34.93         5.35 o                         
  -8   1  13         54.71         47.72         7.23 o                         
  -7   1  13        154.79        161.58        13.69 o                         
  -6   1  13       4233.95       4409.01        73.43 o                         
  -5   1  13        357.48        392.94        18.30 o                         
  -4   1  13       9136.83       9403.78       107.23 o                         
  -3   1  13          6.61         23.46         5.66 o                         
  -2   1  13       3071.69       3187.15        46.80 o                         
  -1   1  13        628.70        650.92        20.38 o                         
   0   1  13        528.08        559.05        19.36 o                         
   1   1  13       1113.36       1221.32        29.00 o                         
   2   1  13       1088.75       1183.05        29.89 o                         
   3   1  13         22.80         36.86         5.83 o                         
   4   1  13         76.53         74.09         7.90 o                         
   5   1  13         19.80         24.74         4.01 o                         
 -10   2  13        411.53        383.91        25.19 o                         
  -9   2  13        314.57        338.90        15.93 o                         
  -8   2  13       1069.12       1053.91        26.46 o                         
  -7   2  13        512.41        509.82        21.93 o                         
  -6   2  13          6.99         26.16         6.70 o                         
  -5   2  13       5829.87       6144.52        89.78 o                         
  -4   2  13       1315.07       1317.69        30.45 o                         
  -3   2  13       5463.22       5674.29        77.23 o                         
  -2   2  13         18.97         35.90         5.81 o                         
  -1   2  13       2506.77       2619.79        42.24 o                         
   0   2  13         20.60         33.31         6.52 o                         
   1   2  13        350.75        361.06        15.86 o                         
   2   2  13       2025.07       1981.61        35.19 o                         
   3   2  13        127.06        158.17        10.93 o                         
   4   2  13         34.82         48.84         9.69 o                         
   5   2  13        110.21         92.87         7.27 o                         
 -10   3  13        659.95        706.95        23.61 o                         
  -9   3  13       1857.65       1782.17        38.00 o                         
  -8   3  13          4.73         51.48         8.15 o                         
  -7   3  13       1202.89       1188.64        26.01 o                         
  -6   3  13        576.06        572.90        19.08 o                         
  -5   3  13        184.96        205.55        12.02 o                         
  -4   3  13       6985.18       7235.16       111.50 o                         
  -3   3  13          8.91         29.26         6.84 o                         
  -2   3  13       7352.91       7416.18        77.07 o                         
  -1   3  13          3.95         19.03         5.95 o                         
   0   3  13       3206.56       3359.28        53.31 o                         
   1   3  13       1482.41       1513.27        34.51 o                         
   2   3  13         21.14         40.74         6.52 o                         
   3   3  13       1933.69       1903.19        46.34 o                         
   4   3  13        163.36        218.49        10.63 o                         
   5   3  13       1409.85       1404.27        53.16 o                         
 -10   4  13       1129.46       1048.28        83.49 o                         
  -9   4  13        274.08        363.55        20.89 o                         
  -8   4  13       4626.53       4404.39        56.09 o                         
  -7   4  13        931.43        931.10        24.92 o                         
  -6   4  13        274.76        293.33        20.67 o                         
  -5   4  13        368.20        399.66        21.20 o                         
  -4   4  13         76.57         96.77        10.87 o                         
  -3   4  13       3946.28       4016.54        62.71 o                         
  -2   4  13        296.19        345.27        15.76 o                         
  -1   4  13       1642.31       1718.72        37.55 o                         
   0   4  13         16.17         28.27         6.80 o                         
   1   4  13       1160.57       1272.61        30.70 o                         
   2   4  13       2656.76       2785.89        53.05 o                         
   3   4  13        248.45        257.51        12.38 o                         
   4   4  13       3414.96       3615.30        68.86 o                         
   5   4  13         23.37         31.84        21.50 o                         
  -9   5  13       3020.17       2811.09        69.59 o                         
  -8   5  13        498.57        485.28        18.82 o                         
  -7   5  13       5946.65       5845.12        79.76 o                         
  -6   5  13       3049.72       3048.97        57.11 o                         
  -5   5  13        287.61        279.47        17.71 o                         
  -4   5  13        470.72        517.40        26.38 o                         
  -3   5  13          1.57         14.53         6.30 o                         
  -2   5  13         95.62         96.55         9.01 o                         
  -1   5  13        316.78        359.70        17.58 o                         
   0   5  13       3272.19       3457.02        63.10 o                         
   1   5  13        219.45        246.16        13.15 o                         
   2   5  13       1038.07       1064.08        26.63 o                         
   3   5  13       3405.46       3387.60        60.15 o                         
   4   5  13          4.71         17.80         4.71 o                         
  -9   6  13        499.90        475.68        89.16 o                         
  -8   6  13       3862.40       3751.06        60.34 o                         
  -7   6  13       2133.25       2140.96        39.18 o                         
  -6   6  13       6621.08       6475.56        77.55 o                         
  -5   6  13        776.93        777.79        24.75 o                         
  -4   6  13        190.19        222.18        13.91 o                         
  -3   6  13        120.93        146.89        14.02 o                         
  -2   6  13         82.25        107.47        10.81 o                         
  -1   6  13        179.05        185.40        13.12 o                         
   0   6  13       2561.93       2732.63        54.97 o                         
   1   6  13       3464.74       3529.08        60.57 o                         
   2   6  13        845.80        826.60        24.18 o                         
   3   6  13        291.63        298.87        17.92 o                         
   4   6  13       3917.87       3555.06        85.81 o                         
  -8   7  13          5.11         14.78         4.62 o                         
  -7   7  13       4939.89       4696.05        69.54 o                         
  -6   7  13        487.10        522.52        17.56 o                         
  -5   7  13       2477.04       2460.55        42.97 o                         
  -4   7  13         83.06         82.09         7.67 o                         
  -3   7  13          3.05          4.49         4.75 o                         
  -2   7  13        128.95        140.94        10.89 o                         
  -1   7  13       4049.53       4169.52        71.16 o                         
   0   7  13         66.88         85.61        10.58 o                         
   1   7  13       1304.60       1402.57        51.73 o                         
   2   7  13        737.92        731.56        24.93 o                         
   3   7  13        646.95        577.79        23.25 o                         
  -8   8  13       1473.36       1236.80       187.58 o                         
  -7   8  13         33.28         52.85        18.07 o                         
  -6   8  13       5678.93       5435.53        81.54 o                         
  -5   8  13       1026.35       1011.66        21.36 o                         
  -4   8  13        446.10        438.64        16.67 o                         
  -3   8  13          4.00          8.78         5.62 o                         
  -2   8  13        236.01        255.55        12.18 o                         
  -1   8  13        308.89        331.76        13.04 o                         
   0   8  13       3596.61       3649.36        96.93 o                         
   1   8  13         35.70         41.62         6.47 o                         
   2   8  13        447.26        433.90        32.79 o                         
   3   8  13         74.99         84.68        13.10 o                         
  -7   9  13       4655.61       4502.76       236.53 o                         
  -6   9  13         77.27         74.58        13.44 o                         
  -5   9  13       2112.06       2058.02        43.70 o                         
  -4   9  13        106.31        102.71         9.42 o                         
  -3   9  13         71.52         81.32         8.73 o                         
  -2   9  13        610.85        589.96        18.18 o                         
  -1   9  13       1724.41       1811.90        41.66 o                         
   0   9  13        611.60        618.17        18.57 o                         
   1   9  13       2444.83       2420.43        72.35 o                         
   2   9  13        348.91        357.24        26.30 o                         
  -6  10  13       1705.09       1760.65        39.60 o                         
  -5  10  13          7.49         16.95         4.88 o                         
  -4  10  13        443.63        435.54        16.80 o                         
  -3  10  13          4.00          8.14         3.89 o                         
  -2  10  13        834.93        836.46        18.83 o                         
  -1  10  13         26.28         25.67         4.27 o                         
   0  10  13        213.74        175.08        15.72 o                         
   1  10  13       1405.11       1420.92        51.99 o                         
  -4  11  13        145.02        129.05        10.24 o                         
  -3  11  13        139.74        152.03         9.02 o                         
  -2  11  13         32.80         33.63         6.11 o                         
  -1  11  13         12.03         14.94         6.03 o                         
  -8   0  14        393.78        373.01        24.28 o                         
  -6   0  14       6032.79       5898.73       182.53 o                         
  -4   0  14       2888.37       2888.83        55.98 o                         
  -2   0  14       1714.61       1887.00        44.55 o                         
   0   0  14       3058.14       3346.60        74.38 o                         
   2   0  14       1643.32       1669.69        45.23 o                         
   4   0  14       2937.03       2938.21        54.74 o                         
  -9   1  14       1868.89       1899.95        63.18 o                         
  -8   1  14          2.47         15.41         5.67 o                         
  -7   1  14       2209.51       2291.24        55.46 o                         
  -6   1  14        200.34        217.90        14.86 o                         
  -5   1  14       3551.21       3516.30        50.42 o                         
  -4   1  14         71.26         95.76         8.37 o                         
  -3   1  14       3133.76       3160.89        45.07 o                         
  -2   1  14        794.04        832.97        20.48 o                         
  -1   1  14        374.41        395.50        15.78 o                         
   0   1  14        503.02        543.72        18.41 o                         
   1   1  14       1337.22       1417.56        31.70 o                         
   2   1  14       1020.77        992.84        21.83 o                         
   3   1  14       5383.09       5354.61        60.58 o                         
   4   1  14         11.87         19.10         3.70 o                         
  -9   2  14       1406.93       1457.40        33.43 o                         
  -8   2  14       2979.96       2923.38        47.50 o                         
  -7   2  14       2860.55       2779.65        43.94 o                         
  -6   2  14       1606.88       1588.48        30.65 o                         
  -5   2  14        441.12        459.68        16.88 o                         
  -4   2  14       1162.38       1149.03        27.33 o                         
  -3   2  14        385.81        438.93        15.98 o                         
  -2   2  14       1607.29       1636.43        31.33 o                         
  -1   2  14       1058.85       1172.90        26.70 o                         
   0   2  14         55.88         74.62         8.00 o                         
   1   2  14       3501.01       3658.43        48.02 o                         
   2   2  14       3105.39       3115.96        47.14 o                         
   3   2  14        870.21        839.34        19.41 o                         
   4   2  14       6139.73       5885.04        84.90 o                         
  -9   3  14       3444.36       3392.36        66.64 o                         
  -8   3  14          8.52         57.55        11.41 o                         
  -7   3  14       4393.02       4113.38        61.70 o                         
  -6   3  14        812.43        792.43        20.94 o                         
  -5   3  14       1149.64       1134.96        28.57 o                         
  -4   3  14        774.46        839.80        22.75 o                         
  -3   3  14         22.59         37.60         6.47 o                         
  -2   3  14         34.99         54.97         8.45 o                         
  -1   3  14        793.79        832.56        23.90 o                         
   0   3  14       1271.73       1364.48        36.73 o                         
   1   3  14        347.45        376.89        16.72 o                         
   2   3  14       1482.65       1537.18        30.94 o                         
   3   3  14       4266.81       4206.69        55.65 o                         
   4   3  14       1011.31        947.17        61.85 o                         
  -9   4  14        721.58        689.01        19.42 o                         
  -8   4  14       7878.35       7559.82       193.46 o                         
  -7   4  14         15.12         22.56         7.45 o                         
  -6   4  14       1260.84       1237.34        33.08 o                         
  -5   4  14        383.45        394.87        19.88 o                         
  -4   4  14         53.48         71.96         7.93 o                         
  -3   4  14       2928.17       3021.23        50.19 o                         
  -2   4  14        151.32        188.79        12.90 o                         
  -1   4  14       1048.26       1158.12        30.48 o                         
   0   4  14       1201.08       1294.59        29.45 o                         
   1   4  14       1331.20       1359.36        28.18 o                         
   2   4  14       2281.52       2285.32        36.92 o                         
   3   4  14        375.30        375.36        19.17 o                         
   4   4  14       4500.54       4146.19        92.10 o                         
  -9   5  14       1817.06       1745.03        53.45 o                         
  -8   5  14         85.33        112.57        13.71 o                         
  -7   5  14       2136.65       2011.31        38.53 o                         
  -6   5  14        437.43        429.74        16.65 o                         
  -5   5  14        411.60        386.59        16.86 o                         
  -4   5  14        930.20        940.63        24.36 o                         
  -3   5  14         10.52         27.27         6.41 o                         
  -2   5  14       2765.16       2963.35        50.83 o                         
  -1   5  14        314.01        330.67        14.68 o                         
   0   5  14       1539.92       1638.59        31.60 o                         
   1   5  14        100.21         93.71         7.36 o                         
   2   5  14        618.58        602.63        16.10 o                         
   3   5  14         98.31         74.77        23.75 o                         
  -8   6  14        922.78        808.11        34.17 o                         
  -7   6  14         11.61         19.03         4.95 o                         
  -6   6  14        973.82        925.60        20.55 o                         
  -5   6  14       1443.79       1440.00        28.01 o                         
  -4   6  14        782.62        740.15        20.47 o                         
  -3   6  14       1354.92       1397.02        39.81 o                         
  -2   6  14        203.88        238.77        11.89 o                         
  -1   6  14       5800.93       6166.34        76.20 o                         
   0   6  14         85.70         89.15         8.60 o                         
   1   6  14        878.22        884.93        24.73 o                         
   2   6  14        272.20        255.83        21.25 o                         
   3   6  14       1329.42       1318.56        43.92 o                         
  -7   7  14        881.42        830.05        29.80 o                         
  -6   7  14        478.42        456.16        12.84 o                         
  -5   7  14        409.53        417.53        13.50 o                         
  -4   7  14        809.68        826.80        22.37 o                         
  -3   7  14         15.77         17.63         4.86 o                         
  -2   7  14       4207.77       4227.55        79.76 o                         
  -1   7  14        146.69        160.64        12.34 o                         
   0   7  14       4743.97       4926.13        99.06 o                         
   1   7  14        115.32        100.01         7.78 o                         
   2   7  14       2718.79       2467.80        72.39 o                         
  -7   8  14          0.74          6.71         5.15 o                         
  -6   8  14         17.56         22.68         6.67 o                         
  -5   8  14       1428.39       1393.08        28.93 o                         
  -4   8  14          3.65         10.41         4.60 o                         
  -3   8  14        614.01        620.17        16.29 o                         
  -2   8  14        271.91        262.42        10.26 o                         
  -1   8  14       4182.45       4237.62        72.33 o                         
   0   8  14          5.25         19.37         5.87 o                         
   1   8  14       2409.83       2460.34        76.61 o                         
  -6   9  14        536.21        563.58        20.23 o                         
  -5   9  14        223.24        207.25        13.11 o                         
  -4   9  14       1056.45       1017.89        20.52 o                         
  -3   9  14        309.48        305.77        13.26 o                         
  -2   9  14       1981.29       1930.54        67.72 o                         
  -1   9  14          5.79         32.59         6.94 o                         
   0   9  14       3307.04       3249.06        88.73 o                         
  -3  10  14       3138.03       2991.68        78.39 o                         
  -2  10  14        160.41        164.24        15.70 o                         
  -7   0  15        112.26        114.93        10.82 o                         
  -5   0  15        320.63        383.76        21.11 o                         
  -3   0  15        759.35        751.30        25.38 o                         
  -1   0  15       6132.92       6387.44       138.83 o                         
   1   0  15      13096.43      13312.57       221.55 o                         
   3   0  15       1612.94       1394.16        46.95 o                         
  -9   1  15         25.69         30.25         8.26 o                         
  -8   1  15         65.53         64.08         5.80 o                         
  -7   1  15        177.93        193.85        10.51 o                         
  -6   1  15         43.20         57.66         7.10 o                         
  -5   1  15       1331.33       1292.19        26.69 o                         
  -4   1  15        127.61        133.04         9.35 o                         
  -3   1  15         66.44         78.04         6.46 o                         
  -2   1  15       2461.63       2453.49        44.26 o                         
  -1   1  15        400.59        462.51        15.67 o                         
   0   1  15       8306.71       8826.93        88.24 o                         
   1   1  15        355.36        356.85        12.05 o                         
   2   1  15      10014.58       9685.63        81.32 o                         
   3   1  15        593.28        546.05        18.04 o                         
  -8   2  15        263.24        244.39        11.54 o                         
  -7   2  15        557.27        529.30        16.30 o                         
  -6   2  15        303.17        264.51        11.59 o                         
  -5   2  15         29.55         46.34         6.26 o                         
  -4   2  15       3868.80       3905.61        46.29 o                         
  -3   2  15       1746.51       1726.61        32.30 o                         
  -2   2  15        545.90        557.15        16.77 o                         
  -1   2  15       4676.24       4809.96        60.02 o                         
   0   2  15        143.79        147.29         8.78 o                         
   1   2  15       4607.26       4613.40        64.53 o                         
   2   2  15        238.39        248.16        10.32 o                         
   3   2  15       1805.71       1624.43        27.87 o                         
  -8   3  15        588.00        549.97        17.02 o                         
  -7   3  15        798.36        749.50        25.82 o                         
  -6   3  15        316.52        283.58        10.88 o                         
  -5   3  15       2431.19       2386.94        31.88 o                         
  -4   3  15        481.53        485.01        17.93 o                         
  -3   3  15         39.91         52.85         8.11 o                         
  -2   3  15       2631.26       2711.22        45.77 o                         
  -1   3  15         24.22         30.89         5.67 o                         
   0   3  15       4328.85       4426.36        60.13 o                         
   1   3  15        407.40        393.01        17.66 o                         
   2   3  15        815.15        793.49        19.54 o                         
   3   3  15         35.13         36.08         7.46 o                         
  -8   4  15       1984.66       1808.51        39.64 o                         
  -7   4  15        344.47        326.66        13.97 o                         
  -6   4  15        863.28        799.88        24.97 o                         
  -5   4  15        105.60        106.53         8.20 o                         
  -4   4  15       1306.15       1357.00        30.83 o                         
  -3   4  15       3596.20       3731.42        54.07 o                         
  -2   4  15        715.81        734.17        20.56 o                         
  -1   4  15       2519.71       2672.42        66.32 o                         
   0   4  15        114.22        118.75         8.21 o                         
   1   4  15       2105.06       2015.95        28.65 o                         
   2   4  15        987.15        844.19        43.92 o                         
  -7   5  15       1600.39       1397.31        39.76 o                         
  -6   5  15        533.64        503.32        14.05 o                         
  -5   5  15        812.40        785.42        19.18 o                         
  -4   5  15       1200.08       1221.87        27.75 o                         
  -3   5  15       1862.31       1890.44        35.99 o                         
  -2   5  15        670.22        709.01        21.62 o                         
  -1   5  15       1440.42       1504.96        31.03 o                         
   0   5  15       3986.78       3874.62        56.55 o                         
   1   5  15         36.43         40.65         7.21 o                         
   2   5  15        312.61        307.20        20.97 o                         
  -7   6  15          5.27          9.60         5.13 o                         
  -6   6  15       1352.71       1208.76        29.27 o                         
  -5   6  15         16.70         28.84         5.03 o                         
  -4   6  15        653.01        656.54        18.97 o                         
  -3   6  15        199.98        232.08        14.64 o                         
  -2   6  15       3796.90       3870.14        51.84 o                         
  -1   6  15        207.65        225.89        14.72 o                         
   0   6  15         29.23         35.62         5.60 o                         
   1   6  15       2082.98       1855.54        34.19 o                         
  -6   7  15        124.91        126.22         8.57 o                         
  -5   7  15       1024.57        899.37        18.79 o                         
  -4   7  15         36.87         45.09         4.59 o                         
  -3   7  15       4575.08       4561.18        62.07 o                         
  -2   7  15        101.87        123.32         9.24 o                         
  -1   7  15        256.09        250.35        11.82 o                         
   0   7  15        848.73        733.85        24.53 o                         
  -5   8  15         11.75         34.36         8.76 o                         
  -4   8  15       1916.29       1814.23        50.52 o                         
  -3   8  15          1.56         15.54         5.03 o                         
  -2   8  15       4082.72       3946.92        66.88 o                         
  -1   8  15        384.72        360.70        16.80 o                         
  -6   0  16       5137.17       4763.18       106.69 o                         
  -4   0  16       4719.11       4847.65        93.87 o                         
  -2   0  16       2771.40       2720.86        77.73 o                         
   0   0  16         48.17         47.91         7.38 o                         
  -7   1  16       2569.33       2298.77        71.98 o                         
  -6   1  16        165.17        162.25         8.86 o                         
  -5   1  16       3296.35       3086.47        42.56 o                         
  -4   1  16         25.87         44.72         4.95 o                         
  -3   1  16       6004.06       5945.63       122.58 o                         
  -2   1  16         25.97         42.57         5.12 o                         
  -1   1  16        290.80        298.29        11.57 o                         
   0   1  16       1408.89       1315.41        38.47 o                         
   1   1  16        141.90        121.20         8.55 o                         
  -7   2  16         15.27         26.76         7.24 o                         
  -6   2  16       2670.10       2522.12        48.84 o                         
  -5   2  16       1257.55       1170.12        25.17 o                         
  -4   2  16       3182.00       3099.27        38.89 o                         
  -3   2  16        158.34        165.55         8.97 o                         
  -2   2  16       6391.28       6306.37        78.89 o                         
  -1   2  16       2224.86       2294.60        37.10 o                         
   0   2  16        422.48        416.29        17.35 o                         
   1   2  16       1995.53       1802.19        25.30 o                         
  -7   3  16        400.53        377.77        15.00 o                         
  -6   3  16       2394.20       2292.12        43.74 o                         
  -5   3  16       2148.10       1994.63        34.70 o                         
  -4   3  16         23.38         40.14         5.39 o                         
  -3   3  16       3053.67       2919.16        55.44 o                         
  -2   3  16        700.49        737.37        18.25 o                         
  -1   3  16       4498.85       4358.42        52.82 o                         
   0   3  16       5485.10       5155.78        60.99 o                         
   1   3  16        617.48        562.14        17.44 o                         
  -6   4  16        331.12        312.71        14.22 o                         
  -5   4  16       1212.37       1146.16        23.16 o                         
  -4   4  16       3997.67       3692.86        58.97 o                         
  -3   4  16       1817.39       1877.12        47.09 o                         
  -2   4  16       3127.56       3165.36        55.97 o                         
  -1   4  16       1547.62       1487.17        32.94 o                         
   0   4  16         16.98         20.68         4.85 o                         
  -6   5  16       1130.01       1086.72        36.84 o                         
  -5   5  16       5112.04       4495.02        91.47 o                         
  -4   5  16         44.87         56.43         6.27 o                         
  -3   5  16       1720.85       1588.04        31.00 o                         
  -2   5  16       4333.69       4212.36        55.70 o                         
  -1   5  16       1738.55       1740.42        59.59 o                         
   0   5  16       1686.93       1483.24        35.42 o                         
  -5   6  16         58.09         74.52        12.00 o                         
  -4   6  16       3861.27       3654.16        51.32 o                         
  -3   6  16        359.42        372.94        13.56 o                         
  -2   6  16        242.35        233.13        10.24 o                         
  -1   6  16       2200.01       1901.65        59.44 o                         
  -5   0  17        301.31        288.61        21.77 o                         
  -3   0  17        150.32        169.45        12.53 o                         
  -1   0  17       2998.99       1989.14       709.40 o                         
  -5   1  17        740.40        747.71        25.75 o                         
  -4   1  17       1034.43        971.56        24.41 o                         
  -3   1  17         40.44         40.79         5.38 o                         
  -2   1  17       4467.09       4267.99        58.19 o                         
  -1   1  17        320.86        313.37        18.96 o                         
  -5   2  17        670.38        655.41        55.21 o                         
  -4   2  17        957.72        900.25        28.81 o                         
  -3   2  17        878.71        849.06        27.93 o                         
  -2   2  17        351.92        303.79        15.72 o                         
  -1   2  17       2999.23       2485.06        64.94 o                         
  -4   3  17        257.25        249.74        11.87 o                         
  -3   3  17        392.49        330.70        13.89 o                         
  -2   3  17       1342.28       1174.42        29.90 o                         
                                                                                
